# Supplementary material for: Contrasting patterns for bacteria and archaea in response to salt stress across alpine wetlands of the Tibetan Plateau
Source: Fundam Res. 2024 Mar 7;6(1):313–23. doi: 10.1016/j.fmre.2024.02.010 (PMC12869736; doi:10.1016/j.fmre.2024.02.010)
Supplement: Supplementary file 1 [file mmc1.xlsx]

## Sheet: TableS1
Table S1. Sampling information of 20 investigated wetlands in this study, including edaphic factors, geographic factors, climatic factors, chronic energy stress from salinity, and types of wetlands.
Type	Group	YZYC	PMYC	MPYC	LAC	BGC	CNC	RQXBC	ALRC	ZBYCKN	ZBYCKS	DWC	ZRNMC	DRYC	DQC	DZC	QGC	SLC	BMC	BC	NMC
Edaphic factor1	pH	8.492 (0.3)	9.469 (0.28)	9.296 (0.3)	9.401 (0.18)	8.862 (0.53)	10.578 (0.11)	9.538 (0.15)	10.246 (0.1)	10.912 (0.06)	10.962 (0.14)	9.451 (0.28)	8.865 (0.42)	10.475 (0.17)	10.11 (0.28)	9.985 (0.39)	9.432 (0.19)	9.688 (0.24)	10.738 (0.11)	9.05 (0.32)	10.018 (0.24)
	DOC (mg/kg)	2.006 (0.74)	1.002 (0.27)	0.829 (0.27)	0.745 (0.17)	2.041 (1.44)	1.9 (0.68)	2.225 (0.96)	1.165 (0.08)	3.196 (0.54)	2.555 (0.61)	1.436 (0.16)	5.878 (2.75)	2.013 (0.76)	1.246 (0.17)	2.562 (0.54)	1.165 (0.07)	2.063 (0.7)	2.436 (0.66)	3.735 (2.51)	3.163 (0.45)
	DON (mg/kg)	1.59 (0.33)	0.762 (0.08)	1.082 (0.2)	0.792 (0.23)	1.187 (0.28)	0.869 (0.17)	1.329 (0.3)	0.545 (0.04)	0.209 (0.05)	0.398 (0.1)	1.035 (0.23)	1.136 (0.17)	0.611 (0.08)	0.337 (0.07)	1.329 (0.61)	0.926 (0.23)	0.976 (0.22)	0.771 (0.14)	1.399 (0.32)	1.034 (0.14)
	NO3--N (mg/kg)	0.512 (0.18)	0.392 (0.02)	0.546 (0.11)	0.388 (0.04)	0.334 (0.13)	0.722 (0.11)	0.524 (0.16)	0.55 (0.08)	0.438 (0.01)	0.583 (0.05)	0.855 (0.74)	0.612 (0.55)	0.543 (0.04)	0.478 (0.06)	1.017 (0.8)	0.491 (0.11)	0.573 (0.16)	0.519 (0.06)	0.682 (0.19)	0.566 (0.08)
	NH4+-N (mg/kg)	0.972 (0.1)	1.006 (0.13)	1.095 (0.14)	0.872 (0.04)	1.103 (0.37)	0.709 (0.1)	1.158 (0.12)	0.627 (0.12)	0.233 (0.03)	0.438 (0.18)	1.062 (0.07)	1.047 (0.09)	0.726 (0.09)	0.289 (0.16)	0.887 (0.08)	1.034 (0.05)	0.766 (0.13)	0.786 (0.07)	1.102 (0.1)	1.098 (0.07)
	TN (%)	0.222 (0.12)	0.069 (0.02)	0.021 (0.01)	0.021 (0.01)	0.149 (0.04)	0.013 (0)	0.108 (0.01)	0.013 (0)	0.013 (0)	0.017 (0)	0.052 (0.02)	0.097 (0.02)	0.021 (0.01)	0.033 (0.01)	0.077 (0.03)	0.023 (0.01)	0.045 (0.02)	0.015 (0)	0.086 (0.11)	0.014 (0)
	TC (%)	9.721 (1.94)	2.368 (1.41)	0.445 (0.23)	1.029 (0.41)	3.466 (0.8)	1.269 (0.1)	4.232 (0.91)	2.582 (0.9)	1.778 (0.71)	0.847 (0.33)	1.892 (0.64)	1.506 (0.16)	1.326 (0.32)	3.835 (0.37)	2.868 (0.43)	4.105 (0.51)	3.066 (0.27)	2.128 (0.22)	1.107 (1.4)	0.591 (0.2)
	TK (g/kg)	7.51 (4.52)	19.67 (2.45)	23.22 (3.35)	12.49 (2.12)	18.31 (1.76)	14.67 (1.08)	20.11 (2.57)	26.32 (8.42)	24.29 (1.17)	30.31 (6.61)	19.93 (2.09)	27.4 (0.79)	73.05 (29.25)	15.18 (1.16)	20.37 (0.92)	14.13 (1.47)	18.88 (1.64)	22.62 (1.35)	34.12 (4.46)	26.86 (0.85)
	TP (g/kg)	0.301 (0.1)	0.535 (0.14)	0.491 (0.16)	0.435 (0.15)	0.742 (0.22)	0.75 (0.04)	0.43 (0.05)	0.408 (0.09)	0.414 (0.05)	0.484 (0.05)	0.337 (0.04)	0.347 (0.03)	2.049 (0.91)	0.265 (0.02)	0.448 (0.04)	0.24 (0.03)	0.236 (0.02)	0.253 (0.02)	0.243 (0.1)	0.318 (0.04)
Geographic factor2	Elevation (m)	4450	5033	4573	4549	4224	4769	4736	4688	4396	4424	4676	4578	4498	4436	4442	4553	4503	4533	4626	4703
	Longitude (°)	90.74	90.448	81.557	81.289	79.819	82.294	83.318	83.331	84.035	84.059	84.926	85.402	86.447	86.728	87.535	88.317	88.818	90.54	91.096	90.999
	Latitude (°)	29.126	28.628	30.648	30.602	33.45	31.584	31.288	31.465	31.396	31.375	31.294	31.078	30.951	31.539	31.826	31.852	31.712	31.142	31.215	30.925
Climatic factor3	MAT (℃)	2.193	-1.105	0.563	0.231	-0.053	-1.364	-0.432	-0.991	0.888	0.911	0.499	1.34	2.182	1.222	1.493	1.195	0.937	0.207	-0.814	-1.041
	MAP (mm)	314.075	275.846	459.4	548.153	39.94	155.397	139.262	122.802	127.98	128	128.493	146.88	199.554	206.885	266	333.9	376.06	429.026	432.42	414.5
Chronic energy stress4	Salinity (psu)	1.4	0.2	0.3	0.7	0.5	45.7	2.6	12.8	368.9	439.8	17.2	11	6.7	96.5	15.7	0.2	8	8.4	0.2	1.1
Wetland type5	/	Brackish	Freshwater	Freshwater	Freshwater	Freshwater	Brackish	Brackish	Brackish	Saline	Saline	Brackish	Brackish	Brackish	Saline	Brackish	Freshwater	Brackish	Brackish	Freshwater	Brackish
1Edaphic factors contain soil pH, dissolved organic carbon (DOC), the content of nitrate nitrogen (NO3--N), the content of ammonium nitrogen (NH4+-N), the content of total nitrogen (TN), the content of total carbon (TC), the content of total potassium (TK), and the content of total phosphorus (TP).
2Geographic factors contain Elevation, Longitude, and Latitude.
3Climatic factors contain mean annual temperature (MAT) and precipitation (MAP).
4Chronic energy stress (CES) is represented by salinity in this study.
5The wetlands on the TP were classified into three categories: freshwater, brackish, and saline wetlands.

## Sheet: TableS2
Table S2. Alpha diversity of bacterial and archaeal communities across freshwater, brackish, and saline wetlands, measured by species richness, Chao1, ACE, Shannon, Simpson, inv-simpson, Fisher, Coverage, and Faith’s phylogenetic diversity.
Measure	Freshwater			Brackish			Saline
Bacteria	Mean	SD	Sig	Mean	SD	Sig	Mean	SD	Sig
Observed	298.85	93.364	a	249.182	78.3586	b	165.2	74.6562	c
Chao1	302.533	95.7238	a	253.012	80.5241	b	167.402	76.4773	c
ACE	301.903	95.1195	a	251.915	79.8209	b	167.473	76.5355	c
Shannon	4.88796	0.447378	a	4.56534	0.594564	b	3.97867	0.810966	c
Simpson	0.981511	0.0155911	a	0.967852	0.0446187	b	0.938763	0.102912	c
InvSimpson	77.0629	38.5886	a	55.1634	33.6442	b	35.5966	19.5181	c
Fisher	62.8528	23.6261	a	49.5093	18.8043	b	30.3057	16.9238	c
Coverage	0.998669	0.000990188	a	0.998939	0.000782835	a	0.999245	0.000779793	b
PD	28.8407	6.22336	a	27.3604	6.42596	a	18.5015	6.79711	b
Archaea
Observed	39.2167	11.6052	c	31.5273	18.7175	b	70	41.8717	a
Chao1	39.2167	11.6052	c	31.5576	18.7257	b	70.1333	42.1162	a
ACE	40.2316	11.2501	c	35.0388	20.2822	b	74.1922	40.4973	a
Shannon	2.4303	0.60568	a	1.98328	0.70477	b	2.80225	1.02021	a
Simpson	0.802432	0.14184	a	0.714409	0.182248	b	0.820441	0.166876	a
InvSimpson	7.96241	5.27264	a	5.63811	4.73999	b	14.2287	14.7658	a
Fisher	5.10537	1.73257	c	4.05412	2.86842	b	10.2762	6.99176	a
Coverage	0.999994	2.15054e-05	a	0.99998	4.76454e-05	b	0.99996	7.00442e-05	b
PD	1.61822	0.498736	b	1.2875	0.636638	c	2.0583	0.689662	a
Mean represents average value within groups; SD represents standard deviation; Sig represents the significance of difference between groups.

## Sheet: TableS3
Table S3. Dissimilarities in bacterial and archaeal community composition between freshwater, brackish, and saline lake wetlands as determined by ADONIS, ANOSIM, and MRPP.
Taxa	Bacteria						Archaea
Method1	ADONIS		ANOSIM		MRPP		ADONIS		ANOSIM		MRPP
Statistic	R2	P-value	R	P-value	δ	P-value	R2	P-value	R	P-value	δ2	P-value
Total	0.07551	0.001	0.2722	0.001	0.9051	0.001	0.083	0.001	0.2528	0.001	0.8634	0.001
Freshwater vs Brackish	0.0499	0.001	0.1293	0.001	0.9044	0.001	0.0423	0.001	0.0805	0.013	0.8626	0.001
Brackish vs Saline	0.0461	0.001	0.4186	0.001	0.8842	0.001	0.0592	0.001	0.3679	0.001	0.8749	0.001
Freshwater vs Saline	0.0912	0.001	0.5533	0.001	0.9194	0.001	0.1219	0.001	0.7572	0.001	0.8471	0.001
1ADONIS, analysis of variance; ANOSIM, analysis of similarity; MRPP, multi-response permutation procedure.
2δ, MRPP. Delta

## Sheet: TableS4
Table S4. Relative abundance of bacterial phyla and archaeal class across freshwater, brackish, and saline wetlands. Values are means (SD). Values at the same columns followed by different letters differed significantly at P < 0.05.
Bacteria	Freshwater	Brackish	Saline
Phyla
Proteobacteria	0.511(0.1)a1	0.433(0.142)b	0.306(0.121)c
Bacteroidetes	0.157(0.079)b	0.226(0.138)a	0.238(0.16)a
Actinobacteria	0.11(0.05)ab	0.104(0.067)b	0.137(0.069)c
Firmicutes	0.045(0.058)b	0.084(0.08)a	0.049(0.036)ab
Acidobacteria	0.075(0.043)a	0.041(0.041)b	0.039(0.045)b
Chloroflexi	0.031(0.022)a	0.034(0.032)a	0.037(0.033)a
Gemmatimonadetes	0.015(0.009)c	0.024(0.02)b	0.096(0.086)a
Planctomycetes	0.025(0.018)a	0.021(0.023)a	0.01(0.011)b
Cyanobacteria	0.003(0.008)b	0.014(0.028)a	0.009(0.019)b
Archaea	Freshwater	Brackish	Saline
Class
Nitrososphaeria	0.658(0.386)a	0.694(0.38)a	0.269(0.365)b
Halobacteria	0.046(0.146)b	0.012(0.045)b	0.62(0.415)a
Thermoplasmata	0.066(0.145)a	0.137(0.279)a	0.071(0.14)a
Bathyarchaeia	0.075(0.142)b	0.087(0.248)a	0.015(0.041)a
Methanomicrobia	0.138(0.225)a	0.046(0.111)b	0.024(0.111)c
Methanobacteria	0.012(0.031)a	0.022(0.067)a	0.001(0.004)b
1Multi-group data for non-parametric test was adopted by Kruskal-Wallis test.

## Sheet: TableS5
Table S5. Summary of the topological parameters of ecological networks of bacteria and archaea across freshwater, brackish, saline wetlands.
Topology	Bacteria			Archaea
	Freshwater	Brackish	Saline	Freshwater	Brackish	Saline
Proportion of pos edges	0.662876	0.623032	0.741832	0.843847	0.846309	0.83771
Proportion of neg edges	0.337124	0.376968	0.258168	0.156153	0.153691	0.16229
Connectance	0.036	0.029	0.03	0.026	0.022	0.03
Average degree	45.0997	58.0128	16.2467	11.5676	12.344	11.7919
Average path length	2.38912	2.41068	2.80862	3.13378	3.22829	3.03007
Clustering coefficient	0.0964633	0.0887119	0.116547	0.137655	0.139956	0.117064
Centralization degree	0.0868064	0.0709646	0.0800623	0.0438655	0.0331368	0.0463311
Centralization betweenness	0.0136996	0.010745	0.0362661	0.0202914	0.0288333	0.0318405
Centralization closeness	0.160793	0.171723	0.207976	0.138256	0.159899	0.145418
Modularity	0.246035	0.218901	0.402906	0.390474	0.504504	0.361279

## Sheet: TableS6
Table S6. Summary of topological property and taxonomic information of involved nodes in the networks.
ASV ID	Abundance	Module	Zi score	Pi score	Taxa_roles	Degree	Betweenness	Kingdom	Phylum	Class	Order	Family	Genus	Species
Bacteria
abfbc4b348304b3ac9514dbc57a12bdf	0.506919	M1	1.11763	0.294052	Peripheral nodes	122	7293.41	D_0__Bacteria	D_1__Bacteroidetes	D_2__Bacteroidia	D_3__Cytophagales	D_4__Cyclobacteriaceae	D_5__Aquiflexum	D_6_
27d5835ab0148aef6218ef6b6620a362	0.885698	M1	0.703735	0.249851	Peripheral nodes	103	2493.05	D_0__Bacteria	D_1__Proteobacteria	D_2__Gammaproteobacteria	D_3__Betaproteobacteriales	D_4__Hydrogenophilaceae	D_5__Thiobacillus	D_6_
a65176b9233e6e25cfb64b98b2979a4e	0.624517	M1	3.0564	0.497919	Module hubs	211	42828.7	D_0__Bacteria	D_1__Firmicutes	D_2__Bacilli	D_3__Bacillales	D_4__Planococcaceae	D_5_	D_6_
8d1d3fe135728e2fd15c1628c24e7a78	0.684328	M1	0.769087	0.417265	Peripheral nodes	106	3190.1	D_0__Bacteria	D_1__Proteobacteria	D_2__Gammaproteobacteria	D_3__Xanthomonadales	D_4__Xanthomonadaceae	D_5__Thermomonas	D_6_
5b247c7f0e5ecbdfc22a57057681cf74	0.427682	M1	-0.886492	0.4992	Peripheral nodes	30	2913.94	D_0__Bacteria	D_1__Bacteroidetes	D_2__Bacteroidia	D_3__Cytophagales	D_4__Cyclobacteriaceae	D_5__Aquiflexum	D_6_
6fa2fa6d0f6c0f5bb8736c9a3f9f2d26	0.491905	M1	-0.821141	0.239705	Peripheral nodes	33	951.18	D_0__Bacteria	D_1__Proteobacteria	D_2__Gammaproteobacteria	D_3__Betaproteobacteriales	D_4__Hydrogenophilaceae	D_5__Thiobacillus	D_6_
4e5db6c0d196e04da2fc7a78d999a005	0.407949	M1	-0.995412	0.465204	Peripheral nodes	25	567.832	D_0__Bacteria	D_1__Proteobacteria	D_2__Gammaproteobacteria	D_3__Betaproteobacteriales	D_4__Hydrogenophilaceae	D_5__Thiobacillus	D_6_
c118071eacd1e23ead4750141950950c	0.576718	M1	0.529463	0.439659	Peripheral nodes	95	1575.47	D_0__Bacteria	D_1__Proteobacteria	D_2__Gammaproteobacteria	D_3__Betaproteobacteriales	D_4__Burkholderiaceae	D_5__Rhodoferax	D_6_
930eaadde0fe647d6b4414d8942fef83	0.334228	M1	-0.537949	0.408163	Peripheral nodes	46	570.674	D_0__Bacteria	D_1__Proteobacteria	D_2__Gammaproteobacteria	D_3__Betaproteobacteriales	D_4__Gallionellaceae	D_5_	D_6_
d3157ce20b94b0dff1e08a02bdd48ff7	0.346423	M1	0.638383	0.32463	Peripheral nodes	100	1618.28	D_0__Bacteria	D_1__Proteobacteria	D_2__Gammaproteobacteria	D_3__Betaproteobacteriales	D_4__Burkholderiaceae	D_5__Hydrogenophaga	D_6_
3dde18eeaa2c146b6b3ba83afe2d38d2	0.278585	M1	2.44645	0.32	Peripheral nodes	183	17606	D_0__Bacteria	D_1__Actinobacteria	D_2__Acidimicrobiia	D_3__Microtrichales	D_4__Ilumatobacteraceae	D_5__Ilumatobacter	D_6_
f8615e4086733761da9a5a554e3fcb25	0.193281	M1	-0.973628	0.143275	Peripheral nodes	26	430.192	D_0__Bacteria	D_1__Proteobacteria	D_2__Gammaproteobacteria	D_3__Pseudomonadales	D_4__Moraxellaceae	D_5__Perlucidibaca	D_6_
4b484dd4a3e549d7fe229a84eb848bb1	0.336924	M1	0.856222	0.404297	Peripheral nodes	110	7746.48	D_0__Bacteria	D_1__Actinobacteria	D_2__Actinobacteria	D_3__Micrococcales	D_4__Micrococcaceae	D_5_	D_6_
fbb52cca217801bec38115cc0cf7851d	0.172629	M1	-0.646869	0.486415	Peripheral nodes	41	315.936	D_0__Bacteria	D_1__Proteobacteria	D_2__Gammaproteobacteria	D_3__Betaproteobacteriales	D_4__Sulfuricellaceae	D_5__Sulfuricella	D_6__uncultured bacterium
465ff91fe7bd0974121f3b399128035a	0.238384	M1	1.48796	0.188366	Peripheral nodes	139	23783.8	D_0__Bacteria	D_1__Actinobacteria	D_2__Actinobacteria	D_3__Frankiales	D_4__Geodermatophilaceae	D_5__Blastococcus	D_6_
dcc5969d374cd89b0a4cba7ac1e0a8f4	0.233482	M1	-0.559733	0.232988	Peripheral nodes	45	6907.95	D_0__Bacteria	D_1__Firmicutes	D_2__Bacilli	D_3__Bacillales	D_4__Planococcaceae	D_5_	D_6_
13cf4cc1b32e1a9fc2eb4871260c53d8	0.162579	M1	-0.407246	0.375	Peripheral nodes	52	3527.9	D_0__Bacteria	D_1__Proteobacteria	D_2__Gammaproteobacteria	D_3__Betaproteobacteriales	D_4__Rhodocyclaceae	D_5_	D_6_
9ac2be75430b01bbcaf1b65a044b65f4	0.174039	M1	-1.1479	0.149938	Peripheral nodes	18	1141.83	D_0__Bacteria	D_1__Proteobacteria	D_2__Gammaproteobacteria	D_3__Betaproteobacteriales	D_4__Rhodocyclaceae	D_5__Azoarcus	D_6_
3a6f720a25b76f28194e59040c63a995	0.203086	M1	0.703735	0.4488	Peripheral nodes	103	2368.11	D_0__Bacteria	D_1__Bacteroidetes	D_2__Bacteroidia	D_3__Flavobacteriales	D_4__Flavobacteriaceae	D_5__Lutibacter	D_6_
51121ad6479c6510d11f298bde2b83ad	0.151058	M1	-1.21325	0.423683	Peripheral nodes	15	92.5014	D_0__Bacteria	D_1__Atribacteria	D_2__JS1	D_3__uncultured bacterium	D_4__	D_5__	D_6__
c2cdaf01de4b2ce2e02c78559acdff90	0.198367	M1	0.921574	0.483989	Peripheral nodes	113	11594.3	D_0__Bacteria	D_1__Actinobacteria	D_2__Actinobacteria	D_3__Micrococcales	D_4__Micrococcaceae	D_5_	D_6_
9d26bea871c710909eef7437379c5dc4	0.324852	M1	-0.472598	0.377164	Peripheral nodes	49	404.416	D_0__Bacteria	D_1__Proteobacteria	D_2__Alphaproteobacteria	D_3__Sphingomonadales	D_4__Sphingomonadaceae	D_5__Sphingorhabdus	D_6__uncultured bacterium
092af0add4f6325b467502531269e25b	0.146033	M1	-0.755789	0.0377219	Peripheral nodes	36	3902.72	D_0__Bacteria	D_1__Proteobacteria	D_2__Gammaproteobacteria	D_3__Betaproteobacteriales	D_4__Burkholderiaceae	D_5__Hydrogenophaga	D_6_
f69b2acf68aadca154e8cfaeb08dd860	0.129549	M1	0.246272	0	Peripheral nodes	82	8680.39	D_0__Bacteria	D_1__Proteobacteria	D_2__Alphaproteobacteria	D_3__Rhodobacterales	D_4__Rhodobacteraceae	D_5__Loktanella	D_6__uncultured bacterium
3aa8c5d35c552f905f44a8b601c5e6eb	0.11288	M1	0.39876	0.48	Peripheral nodes	89	1602.18	D_0__Bacteria	D_1__Proteobacteria	D_2__Gammaproteobacteria	D_3__Betaproteobacteriales	D_4__Leeiaceae	D_5__uncultured	D_6__uncultured bacterium
522a8c6d030c47324d05b0de6396fc12	0.191688	M1	-0.0804869	0.390322	Peripheral nodes	67	495.661	D_0__Bacteria	D_1__Proteobacteria	D_2__Gammaproteobacteria	D_3__Betaproteobacteriales	D_4__Burkholderiaceae	D_5_	D_6_
3100bf71cd7b0c04a97129cfcc816624	0.201677	M1	-0.668653	0.393109	Peripheral nodes	40	2541.42	D_0__Bacteria	D_1__Proteobacteria	D_2__Gammaproteobacteria	D_3__Betaproteobacteriales	D_4__Burkholderiaceae	D_5__Rhodoferax	D_6_
cb72cc3348a7c209134298535fcccfe1	0.122501	M1	-1.0172	0.458584	Peripheral nodes	24	945.52	D_0__Bacteria	D_1__Bacteroidetes	D_2__Bacteroidia	D_3__Flavobacteriales	D_4__Flavobacteriaceae	D_5__Gillisia	D_6_
c9fc0e39d8af3edad73c1b0ee6e6855b	0.213443	M1	1.03049	0.444444	Peripheral nodes	118	3953.3	D_0__Bacteria	D_1__Proteobacteria	D_2__Gammaproteobacteria	D_3__Betaproteobacteriales	D_4__Hydrogenophilaceae	D_5__Thiobacillus	D_6_
39874a3bede53d592f6cda953a40cb64	0.1119	M1	0.115569	0.491111	Peripheral nodes	76	1809.87	D_0__Bacteria	D_1__Bacteroidetes	D_2__Bacteroidia	D_3__Bacteroidales	D_4__Marinilabiliaceae	D_5_	D_6_
3fd8265fb558eae886ad355de4b1e776	0.131632	M1	1.13941	0.472836	Peripheral nodes	123	4449.26	D_0__Bacteria	D_1__Proteobacteria	D_2__Alphaproteobacteria	D_3__Rhodobacterales	D_4__Rhodobacteraceae	D_5_	D_6_
68acbb27ee0dae494b54489f65cb8f60	0.144869	M1	-0.712221	0.469575	Peripheral nodes	38	227.037	D_0__Bacteria	D_1__Proteobacteria	D_2__Gammaproteobacteria	D_3__Betaproteobacteriales	D_4__Burkholderiaceae	D_5__Aquabacterium	D_6_
d73c5fb5b502df79be41fc5f2825ad82	0.0985403	M1	-1.0172	0.432133	Peripheral nodes	24	647.786	D_0__Bacteria	D_1__Bacteroidetes	D_2__Bacteroidia	D_3__Bacteroidales	D_4__Prolixibacteraceae	D_5__WCHB1-32	D_6_
fe746649b12bc5ae3609ed184bbb4b2a	0.155287	M1	-0.93006	0.499362	Peripheral nodes	28	912.707	D_0__Bacteria	D_1__Proteobacteria	D_2__Gammaproteobacteria	D_3__Xanthomonadales	D_4__Xanthomonadaceae	D_5__Thermomonas	D_6_
8f9bcb6a90be9fcd53b22318377be694	0.102707	M1	0.725519	0.381665	Peripheral nodes	104	1567.78	D_0__Bacteria	D_1__Gemmatimonadetes	D_2__Gemmatimonadetes	D_3__Gemmatimonadales	D_4__Gemmatimonadaceae	D_5__uncultured	D_6_
f40fb59b9d64176df0c95175b4494171	0.107732	M1	-0.298326	0.354076	Peripheral nodes	57	883.397	D_0__Bacteria	D_1__Proteobacteria	D_2__Alphaproteobacteria	D_3__Sphingomonadales	D_4__Sphingomonadaceae	D_5_	D_6_
0841cbe70bb5a3aa04bc69d5b441e2f7	0.158535	M1	0.333408	0.523148	Peripheral nodes	86	1476.96	D_0__Bacteria	D_1__Proteobacteria	D_2__Alphaproteobacteria	D_3__Rhodobacterales	D_4__Rhodobacteraceae	D_5_	D_6_
80b2a2b1275675a54a118224782fd073	0.100869	M1	-0.842925	0.41859	Peripheral nodes	32	2316.8	D_0__Bacteria	D_1__Bacteroidetes	D_2__Bacteroidia	D_3__Cytophagales	D_4__Cyclobacteriaceae	D_5__Algoriphagus	D_6_
b5ba8c2b77b1b285618b282f26e23781	0.23532	M1	0.376976	0.481096	Peripheral nodes	88	5496.22	D_0__Bacteria	D_1__Proteobacteria	D_2__Gammaproteobacteria	D_3__Xanthomonadales	D_4__Xanthomonadaceae	D_5__Arenimonas	D_6__uncultured gamma proteobacterium
141347ac8f302f43208a44652a42828b	0.11717	M1	0.834438	0.479456	Peripheral nodes	109	3370.86	D_0__Bacteria	D_1__Gemmatimonadetes	D_2__Gemmatimonadetes	D_3__Gemmatimonadales	D_4__Gemmatimonadaceae	D_5__uncultured	D_6__uncultured proteobacterium
52f84c45a2e07592152d990826e00bdc	0.0805236	M1	0.311624	0.272812	Peripheral nodes	85	7794.56	D_0__Bacteria	D_1__Firmicutes	D_2__Bacilli	D_3__Bacillales	D_4__Planococcaceae	D_5__Planococcus	D_6_
ab3f058e3491a6b143063b0e5e8590c2	0.0785013	M1	-1.1479	0.478384	Peripheral nodes	18	78.7999	D_0__Bacteria	D_1__Actinobacteria	D_2__Actinobacteria	D_3__Frankiales	D_4__Sporichthyaceae	D_5_	D_6_
62ded3018ce0dee37dd4add23f336bf7	0.082791	M1	-0.842925	0.358037	Peripheral nodes	32	566.984	D_0__Bacteria	D_1__Firmicutes	D_2__Clostridia	D_3__Clostridiales	D_4__Family XII	D_5__Fusibacter	D_6__uncultured Firmicutes bacterium
d46ba4d6760cddf77cfed40cd94b4fe3	0.0959665	M1	0.594815	0.250575	Peripheral nodes	98	1621.54	D_0__Bacteria	D_1__Bacteroidetes	D_2__Bacteroidia	D_3__Sphingobacteriales	D_4__Sphingobacteriaceae	D_5__Pedobacter	D_6_
3379c7b68c135bc458b4661eba648d40	0.0889191	M1	-0.276542	0.197531	Peripheral nodes	58	671.815	D_0__Bacteria	D_1__Proteobacteria	D_2__Gammaproteobacteria	D_3__Pseudomonadales	D_4__Moraxellaceae	D_5_	D_6_
185995d14a330b17dc4667eb05678ea1	0.08083	M1	-1.2786	0	Peripheral nodes	12	184.569	D_0__Bacteria	D_1__Proteobacteria	D_2__Deltaproteobacteria	D_3__Desulfuromonadales	D_4__Desulfuromonadaceae	D_5__Desulfuromusa	D_6_
9d8b42e83ad6d335d0b7653ea11bb5fb	0.0760501	M1	-0.537949	0	Peripheral nodes	46	2494.8	D_0__Bacteria	D_1__Firmicutes	D_2__Clostridia	D_3__Clostridiales	D_4__Family XII	D_5__Fusibacter	D_6_
0f9e586c92b069aa8f05ba034fd97205	0.0913704	M1	1.74936	0.46281	Peripheral nodes	151	5769.31	D_0__Bacteria	D_1__Proteobacteria	D_2__Gammaproteobacteria	D_3__Betaproteobacteriales	D_4__Burkholderiaceae	D_5_	D_6_
6b47c902bff769f55af88b0e53ec68f7	0.0989692	M1	0.485895	0.463543	Peripheral nodes	93	2134.29	D_0__Bacteria	D_1__Proteobacteria	D_2__Gammaproteobacteria	D_3__Betaproteobacteriales	D_4__Burkholderiaceae	D_5__Polaromonas	D_6_
5574c28803d060be8b63e7b162de9336	0.0745793	M1	-1.08255	0.223537	Peripheral nodes	21	506.24	D_0__Bacteria	D_1__Bacteroidetes	D_2__Bacteroidia	D_3__Flavobacteriales	D_4__Flavobacteriaceae	D_5__Planktosalinus	D_6__uncultured Flavobacteriaceae bacterium
44912e02465bbdbd98db96ac85ac5e4e	0.150936	M1	-0.0151351	0.499895	Peripheral nodes	70	2919.72	D_0__Bacteria	D_1__Proteobacteria	D_2__Gammaproteobacteria	D_3__Betaproteobacteriales	D_4__Burkholderiaceae	D_5__Polaromonas	D_6_
565af402bac971dff873f0fcfd2cec4d	0.0990305	M1	-0.93006	0.437225	Peripheral nodes	28	1871.46	D_0__Bacteria	D_1__Actinobacteria	D_2__Acidimicrobiia	D_3__Microtrichales	D_4__Ilumatobacteraceae	D_5__Ilumatobacter	D_6_
a38c9517d8a3fc16bb0bf75d3c0b4ce8	0.107181	M1	-0.0804869	0.313272	Peripheral nodes	67	2116.12	D_0__Bacteria	D_1__Actinobacteria	D_2__Actinobacteria	D_3__Pseudonocardiales	D_4__Pseudonocardiaceae	D_5__Crossiella	D_6__uncultured bacterium
02b11be8f44dbd859ed28caa8d0ed0cc	0.0826072	M1	0.551247	0.490265	Peripheral nodes	96	1814.94	D_0__Bacteria	D_1__Proteobacteria	D_2__Gammaproteobacteria	D_3__Betaproteobacteriales	D_4__Burkholderiaceae	D_5_	D_6_
a3c9b5c94bbde2bb7276759183337f3f	0.102769	M1	-0.908276	0.389838	Peripheral nodes	29	972.353	D_0__Bacteria	D_1__Actinobacteria	D_2__Actinobacteria	D_3__Frankiales	D_4__Geodermatophilaceae	D_5__Blastococcus	D_6_
94dd94af13715c0013c1d0797070264f	0.0743342	M1	-1.06076	0.485938	Peripheral nodes	22	2160.38	D_0__Bacteria	D_1__Proteobacteria	D_2__Alphaproteobacteria	D_3__Rhodobacterales	D_4__Rhodobacteraceae	D_5_	D_6_
8e0d38fbf1336c43a1e21ed1659ba18b	0.149894	M1	-0.21119	0.3848	Peripheral nodes	61	608.162	D_0__Bacteria	D_1__Proteobacteria	D_2__Gammaproteobacteria	D_3__Betaproteobacteriales	D_4__Burkholderiaceae	D_5_	D_6_
fef35d40919e17c48649ef0614bce37f	0.0849971	M1	0.965142	0.496284	Peripheral nodes	115	4534.2	D_0__Bacteria	D_1__Proteobacteria	D_2__Deltaproteobacteria	D_3__Desulfobacterales	D_4__Desulfobulbaceae	D_5__uncultured	D_6_
bf9912cacb56039e0d763e6b5a7328e0	0.0678996	M1	1.66223	0.375	Peripheral nodes	147	4398.81	D_0__Bacteria	D_1__Proteobacteria	D_2__Gammaproteobacteria	D_3__Betaproteobacteriales	D_4_	D_5_	D_6_
4f0124de1c51f381d5e351e39de42581	0.0979887	M1	0.594815	0.497676	Peripheral nodes	98	1696.34	D_0__Bacteria	D_1__Proteobacteria	D_2__Gammaproteobacteria	D_3__Betaproteobacteriales	D_4__Burkholderiaceae	D_5__Hydrogenophaga	D_6_
a8d327845b4ca3e679a298f61b122d15	0.174039	M1	2.16326	0.498398	Peripheral nodes	170	21830.2	D_0__Bacteria	D_1__Actinobacteria	D_2__Actinobacteria	D_3__Propionibacteriales	D_4__Nocardioidaceae	D_5__Nocardioides	D_6_
78ea2a0f77456f178c8b5345bea2ebb8	0.124953	M1	1.00871	0	Peripheral nodes	117	4173.55	D_0__Bacteria	D_1__Proteobacteria	D_2__Gammaproteobacteria	D_3__Betaproteobacteriales	D_4__Nitrosomonadaceae	D_5__Ellin6067	D_6_
beec144752fc395ca2addd6256915397	0.0624456	M1	-0.603301	0.46281	Peripheral nodes	43	428.122	D_0__Bacteria	D_1__Bacteroidetes	D_2__Bacteroidia	D_3__Flavobacteriales	D_4__Flavobacteriaceae	D_5_	D_6_
4ede9f763a93b150746a24247e69f280	0.121888	M1	-0.886492	0.486111	Peripheral nodes	30	798.748	D_0__Bacteria	D_1__Proteobacteria	D_2__Gammaproteobacteria	D_3__Betaproteobacteriales	D_4__Burkholderiaceae	D_5__Rhodoferax	D_6_
d3be25a7f60f218ab41aa161f02f71b3	0.0634261	M1	-0.712221	0.219138	Peripheral nodes	38	2080.96	D_0__Bacteria	D_1__Chloroflexi	D_2__Chloroflexia	D_3__Thermomicrobiales	D_4__JG30-KF-CM45	D_5_	D_6_
6ddaa5f42943cefb04b40d0628f8cb18	0.06122	M1	0.246272	0.303673	Peripheral nodes	82	1955	D_0__Bacteria	D_1__Firmicutes	D_2__Bacilli	D_3__Lactobacillales	D_4__Carnobacteriaceae	D_5__Alkalibacterium	D_6__uncultured bacterium
99033928f4060b1d6479a0a4989fa68f	0.0672868	M1	-0.864708	0.375	Peripheral nodes	31	234.807	D_0__Bacteria	D_1__Proteobacteria	D_2__Alphaproteobacteria	D_3__Rhodobacterales	D_4__Rhodobacteraceae	D_5_	D_6_
6a2b577c37b77447a56a7593a1000f0c	0.113861	M1	1.13941	0	Peripheral nodes	123	2235.38	D_0__Bacteria	D_1__Firmicutes	D_2__Clostridia	D_3__Clostridiales	D_4__Family XII	D_5__Fusibacter	D_6_
cb300be4f668934da0579f28b5a888aa	0.0596267	M1	-0.363678	0.185322	Peripheral nodes	54	417.25	D_0__Bacteria	D_1__Proteobacteria	D_2__Gammaproteobacteria	D_3__Betaproteobacteriales	D_4__Rhodocyclaceae	D_5__Sterolibacterium	D_6__uncultured bacterium
a18b06a091838c09a67ddb1eae53c8f5	0.0740891	M1	0.18092	0.262716	Peripheral nodes	79	4771.44	D_0__Bacteria	D_1__Proteobacteria	D_2__Deltaproteobacteria	D_3__Myxococcales	D_4__bacteriap25	D_5_	D_6_
3b7136a4f7f56cdcecfca53c4724e880	0.104117	M1	1.57509	0.379854	Peripheral nodes	143	4789.35	D_0__Bacteria	D_1__Proteobacteria	D_2__Alphaproteobacteria	D_3__Rhodobacterales	D_4__Rhodobacteraceae	D_5_	D_6_
0735a64edcb95b1f76cc9c084c210b87	0.0612813	M1	-0.93006	0	Peripheral nodes	28	282.918	D_0__Bacteria	D_1__Proteobacteria	D_2__Gammaproteobacteria	D_3__Alteromonadales	D_4__Alteromonadaceae	D_5_	D_6_
63ebad65d3100b28ac6dcff697e9feb3	0.150323	M1	0.660167	0.382315	Peripheral nodes	101	2400.11	D_0__Bacteria	D_1__Proteobacteria	D_2__Gammaproteobacteria	D_3__Xanthomonadales	D_4__Xanthomonadaceae	D_5__Pseudoxanthomonas	D_6_
5cf647f3d53d3d63b879de8acefe373b	0.0593815	M1	-1.03898	0.29591	Peripheral nodes	23	738.533	D_0__Bacteria	D_1__Proteobacteria	D_2__Gammaproteobacteria	D_3__Xanthomonadales	D_4__Rhodanobacteraceae	D_5__Pseudofulvimonas	D_6_
1ec60570d5cb6b952962a6117e462799	0.0920445	M1	0.224488	0.345679	Peripheral nodes	81	1442.89	D_0__Bacteria	D_1__Bacteroidetes	D_2__Bacteroidia	D_3__Chitinophagales	D_4__Chitinophagaceae	D_5__Lacibacter	D_6__uncultured bacterium
372943ba7f3a7edece16ac96dba968a9	0.0681448	M1	0.681951	0.499377	Peripheral nodes	102	2534.73	D_0__Bacteria	D_1__Proteobacteria	D_2__Alphaproteobacteria	D_3__Tistrellales	D_4__Geminicoccaceae	D_5__Candidatus Alysiosphaera	D_6_
0b98858ec9ac7e7b62eae12a5721ac8c	0.10712	M1	-0.42903	0.228532	Peripheral nodes	51	3939.86	D_0__Bacteria	D_1__Actinobacteria	D_2__Actinobacteria	D_3__Micrococcales	D_4__Micrococcaceae	D_5_	D_6_
beb1af648c8757840e08834156fac36b	0.0963954	M1	0.355192	0.459184	Peripheral nodes	87	1148.55	D_0__Bacteria	D_1__Proteobacteria	D_2__Alphaproteobacteria	D_3__Sphingomonadales	D_4__Sphingomonadaceae	D_5__Novosphingobium	D_6_
636e9c998f611d23f6156f35bbbfbd4b	0.0783175	M1	1.00871	0.465871	Peripheral nodes	117	2465.34	D_0__Bacteria	D_1__Bacteroidetes	D_2__Bacteroidia	D_3__Flavobacteriales	D_4__Flavobacteriaceae	D_5__Flavobacterium	D_6_
c03f63403f7e8d84597bb090eedca3d4	0.058401	M1	-1.0172	0.478203	Peripheral nodes	24	1386.39	D_0__Bacteria	D_1__Bacteroidetes	D_2__Bacteroidia	D_3__Flavobacteriales	D_4__Flavobacteriaceae	D_5__Arenibacter	D_6_
6b69125724fcf4ab17ffae1479e9ed9c	0.0660612	M1	-0.625085	0.453044	Peripheral nodes	42	263.478	D_0__Bacteria	D_1__Proteobacteria	D_2__Gammaproteobacteria	D_3__Betaproteobacteriales	D_4__Burkholderiaceae	D_5_	D_6_
6c0e999629035de6ca60ebb763bdaa40	0.0656322	M1	1.05228	0.42	Peripheral nodes	119	1880.81	D_0__Bacteria	D_1__Bacteroidetes	D_2__Bacteroidia	D_3__Flavobacteriales	D_4__Flavobacteriaceae	D_5__Flavobacterium	D_6_
c007e428fb6db3c4c93730d74d4c1e6c	0.402005	M1	-0.036919	0.5	Peripheral nodes	69	2319.29	D_0__Bacteria	D_1__Proteobacteria	D_2__Alphaproteobacteria	D_3__Sphingomonadales	D_4__Sphingomonadaceae	D_5__Sphingorhabdus	D_6__uncultured bacterium
0889dc220d9eed246bae5ecccfa1c565	0.0534985	M1	-1.19147	0.490531	Peripheral nodes	16	1343.59	D_0__Bacteria	D_1__Bacteroidetes	D_2__Bacteroidia	D_3__Cytophagales	D_4__Cyclobacteriaceae	D_5__Belliella	D_6_
f5e2c3277c98a7e54ebf3ab66c90ec66	0.15688	M1	0.355192	0.0713306	Peripheral nodes	87	4320.74	D_0__Bacteria	D_1__Proteobacteria	D_2__Gammaproteobacteria	D_3__Betaproteobacteriales	D_4__Burkholderiaceae	D_5_	D_6_
2ef63c533712430e4e84215c4f683560	0.0561949	M1	0.376976	0.42185	Peripheral nodes	88	2225.04	D_0__Bacteria	D_1__Proteobacteria	D_2__Gammaproteobacteria	D_3__Xanthomonadales	D_4__Rhodanobacteraceae	D_5__uncultured	D_6__uncultured bacterium
3362e7fca793c1de7bc62da76875f11d	0.0943119	M1	-0.93006	0.471454	Peripheral nodes	28	390.116	D_0__Bacteria	D_1__Bacteroidetes	D_2__Bacteroidia	D_3__Flavobacteriales	D_4__Flavobacteriaceae	D_5__Lutibacter	D_6_
da14396008d31cd4d6cf74c483b98513	0.0566239	M1	-0.777573	0.260355	Peripheral nodes	35	668.249	D_0__Bacteria	D_1__Bacteroidetes	D_2__Bacteroidia	D_3__Cytophagales	D_4__Cyclobacteriaceae	D_5__Algoriphagus	D_6_
29dcf189ff42161f0ab8cbd21cb04d65	0.0537437	M1	-1.16968	0	Peripheral nodes	17	123.325	D_0__Bacteria	D_1__Firmicutes	D_2__Erysipelotrichia	D_3__Erysipelotrichales	D_4__Erysipelotrichaceae	D_5__Erysipelothrix	D_6_
9aee1de82dd643e78ffaef289ef9803b	0.079298	M1	0.0937846	0.360992	Peripheral nodes	75	707.184	D_0__Bacteria	D_1__Bacteroidetes	D_2__Bacteroidia	D_3__Chitinophagales	D_4__Saprospiraceae	D_5__uncultured	D_6__uncultured Haliscomenobacter sp.
bf088c8c31bfbfdbd072b39efd8e90dc	0.269515	M1	0.202704	0.497716	Peripheral nodes	80	10148.4	D_0__Bacteria	D_1__Proteobacteria	D_2__Alphaproteobacteria	D_3__uncultured	D_4__uncultured forest soil bacterium	D_5__	D_6__
7170d918e4b8547c088d850f74bdab60	0.116189	M1	0.965142	0.469918	Peripheral nodes	115	16593.2	D_0__Bacteria	D_1__Cyanobacteria	D_2__Oxyphotobacteria	D_3__Phormidesmiales	D_4__Nodosilineaceae	D_5__Nodosilinea PCC-7104	D_6__uncultured cyanobacterium
4297fd4a7c2fedf0cee12234e09ba52e	0.170607	M1	0.507679	0.277778	Peripheral nodes	94	3437.7	D_0__Bacteria	D_1__Proteobacteria	D_2__Gammaproteobacteria	D_3__Betaproteobacteriales	D_4__Burkholderiaceae	D_5__Leptothrix	D_6_
8e43fcb8ae89126b3062412bdcbca30c	0.0800333	M1	-0.407246	0.410503	Peripheral nodes	52	1347.62	D_0__Bacteria	D_1__Proteobacteria	D_2__Gammaproteobacteria	D_3__Xanthomonadales	D_4__Xanthomonadaceae	D_5__Lysobacter	D_6_
594a0265d1513c49652afdc53af9a0a2	0.0502506	M1	-0.0151351	0.498967	Peripheral nodes	70	5766.82	D_0__Bacteria	D_1__Proteobacteria	D_2__Gammaproteobacteria	D_3__Alteromonadales	D_4__Alteromonadaceae	D_5__Rheinheimera	D_6_
ba6de830df422752961f05cd344a308f	0.0510473	M1	-0.145839	0.310172	Peripheral nodes	64	961.859	D_0__Bacteria	D_1__Gemmatimonadetes	D_2__Gemmatimonadetes	D_3__Gemmatimonadales	D_4__Gemmatimonadaceae	D_5__uncultured	D_6_
f516af6e28d3bfdd21f74e139b36c60f	0.052947	M1	0.39876	0.476805	Peripheral nodes	89	3229.5	D_0__Bacteria	D_1__Actinobacteria	D_2__Actinobacteria	D_3__Micrococcales	D_4__Intrasporangiaceae	D_5_	D_6_
7764bec46872da1deecd25b8f77f418c	0.0996433	M1	0.442328	0.485514	Peripheral nodes	91	1394.76	D_0__Bacteria	D_1__Actinobacteria	D_2__Actinobacteria	D_3__Micrococcales	D_4__Intrasporangiaceae	D_5__Oryzihumus	D_6__uncultured bacterium
52b74468022742086112325312079acd	0.0521504	M1	-0.603301	0.378145	Peripheral nodes	43	2091.08	D_0__Bacteria	D_1__Proteobacteria	D_2__Gammaproteobacteria	D_3__Xanthomonadales	D_4__Xanthomonadaceae	D_5__Arenimonas	D_6__uncultured gamma proteobacterium
abbb8ed9fd4e77845f661b3e50137b05	0.0495765	M1	-1.36574	0.501501	Peripheral nodes	8	76.592	D_0__Bacteria	D_1__Bacteroidetes	D_2__Rhodothermia	D_3__Balneolales	D_4__Balneolaceae	D_5__A815	D_6_
d210b64eb9fbedb67afbadb09e5d5826	0.109816	M1	0.529463	0.1609	Peripheral nodes	95	1682.47	D_0__Bacteria	D_1__Proteobacteria	D_2__Gammaproteobacteria	D_3__Betaproteobacteriales	D_4__Hydrogenophilaceae	D_5__Thiobacillus	D_6_
86f2136dc9e71fdac57ea69abcf3190a	0.0489637	M1	0.943358	0.457465	Peripheral nodes	114	3021.13	D_0__Bacteria	D_1__Proteobacteria	D_2__Gammaproteobacteria	D_3__Betaproteobacteriales	D_4__Leeiaceae	D_5__uncultured	D_6__uncultured bacterium
451b3540e231efb43e334331c3b2479d	0.0588913	M1	1.20477	0.249761	Peripheral nodes	126	8705.21	D_0__Bacteria	D_1__Firmicutes	D_2__Erysipelotrichia	D_3__Erysipelotrichales	D_4__Erysipelotrichaceae	D_5__Erysipelothrix	D_6__Firmicutes bacterium enrichment culture clone DhR^2/LM-A04
fc1306eb8fe82c71cb41dc4bf57b014c	0.0946183	M1	-0.036919	0.161626	Peripheral nodes	69	1001.15	D_0__Bacteria	D_1__Bacteroidetes	D_2__Bacteroidia	D_3__Flavobacteriales	D_4__Flavobacteriaceae	D_5__Gillisia	D_6_
cd52d01cd19332f6f8b2aaf72f4c356f	0.0645292	M1	0.137352	0.487535	Peripheral nodes	77	1355.71	D_0__Bacteria	D_1__Bacteroidetes	D_2__Bacteroidia	D_3__Chitinophagales	D_4__Chitinophagaceae	D_5__uncultured	D_6_
094edfda083e8714ae8ba4ab7f556c4b	0.049025	M1	-0.973628	0	Peripheral nodes	26	525.169	D_0__Bacteria	D_1__Planctomycetes	D_2__Planctomycetacia	D_3__Pirellulales	D_4__Pirellulaceae	D_5__Roseimaritima	D_6__uncultured bacterium
b60d1966c3955a8f74cec8285c8373b4	0.234462	M1	0.376976	0.23858	Peripheral nodes	88	6969.05	D_0__Bacteria	D_1__Proteobacteria	D_2__Gammaproteobacteria	D_3__Betaproteobacteriales	D_4__Burkholderiaceae	D_5_	D_6_
428a683df73e3b4679ac0512b594b45c	0.053376	M1	0.420544	0.421172	Peripheral nodes	90	3838.17	D_0__Bacteria	D_1__Proteobacteria	D_2__Alphaproteobacteria	D_3__Sphingomonadales	D_4__Sphingomonadaceae	D_5__Sphingorhabdus	D_6__uncultured Sphingopyxis sp.
abe193863a1d93815b7eb51fe0e84f84	0.0628746	M1	0.725519	0	Peripheral nodes	104	1820.76	D_0__Bacteria	D_1__Proteobacteria	D_2__Gammaproteobacteria	D_3__Xanthomonadales	D_4_	D_5_	D_6_
b24141f0775f816f2614e5ef4b45b5e5	0.108836	M1	-0.951844	0.498163	Peripheral nodes	27	707.208	D_0__Bacteria	D_1__Proteobacteria	D_2__Alphaproteobacteria	D_3__Rhodobacterales	D_4__Rhodobacteraceae	D_5_	D_6_
fbecac1efd3c654ce60c2564e84fea6f	0.0432646	M1	-1.36574	0.244898	Peripheral nodes	8	126.729	D_0__Bacteria	D_1__Proteobacteria	D_2__Alphaproteobacteria	D_3__Tistrellales	D_4__Geminicoccaceae	D_5__Candidatus Alysiosphaera	D_6__uncultured alpha proteobacterium
2839748785dbaf8cf86fb17e462ee974	0.045961	M1	1.98899	0.48127	Peripheral nodes	162	6414.99	D_0__Bacteria	D_1__Proteobacteria	D_2__Alphaproteobacteria	D_3__Rhodobacterales	D_4__Rhodobacteraceae	D_5_	D_6_
3b3c99a94c0fee5cbefcdae5cb38a6e0	0.0444902	M1	-0.559733	0.286243	Peripheral nodes	45	2456.26	D_0__Bacteria	D_1__Proteobacteria	D_2__Gammaproteobacteria	D_3__Pseudomonadales	D_4__Pseudomonadaceae	D_5__Pseudomonas	D_6_
fa4910247d72e229eda03aabb590c7cf	0.102095	M1	2.01077	0.345679	Peripheral nodes	163	6390.82	D_0__Bacteria	D_1__Bacteroidetes	D_2__Bacteroidia	D_3__Bacteroidales	D_4__Prolixibacteraceae	D_5__uncultured	D_6_
733f55da23b7e09258537ee404a765c5	0.0709024	M1	-0.298326	0	Peripheral nodes	57	479.317	D_0__Bacteria	D_1__Bacteroidetes	D_2__Bacteroidia	D_3__Flavobacteriales	D_4__Flavobacteriaceae	D_5__Flavobacterium	D_6_
da31ed8fdb2aa10f2a244661ad9b65ed	0.0426518	M1	-1.19147	0.165179	Peripheral nodes	16	187.018	D_0__Bacteria	D_1__Bacteroidetes	D_2__Bacteroidia	D_3__Flavobacteriales	D_4__Flavobacteriaceae	D_5__Gillisia	D_6__uncultured bacterium
b3ae5d817147185b186bac2fc3e23aa7	0.0457771	M1	1.61866	0.152778	Peripheral nodes	145	13929.8	D_0__Bacteria	D_1__Actinobacteria	D_2__Actinobacteria	D_3__Micrococcales	D_4__Intrasporangiaceae	D_5__Aquipuribacter	D_6__uncultured bacterium
1193cadc769f4d730428470df7681cd6	0.227292	M1	0.507679	0.233304	Peripheral nodes	94	3124.84	D_0__Bacteria	D_1__Actinobacteria	D_2__Actinobacteria	D_3__Micrococcales	D_4__Microbacteriaceae	D_5__Cryobacterium	D_6_
da8ca8850148d5b9645d66fa14621aee	0.0726796	M1	-0.668653	0.418704	Peripheral nodes	40	3316.27	D_0__Bacteria	D_1__Proteobacteria	D_2__Gammaproteobacteria	D_3__Betaproteobacteriales	D_4__Burkholderiaceae	D_5_	D_6_
88589d6464b83a4a476eb6e2f5f79020	0.0618941	M1	0.681951	0	Peripheral nodes	102	5850.39	D_0__Bacteria	D_1__Proteobacteria	D_2__Alphaproteobacteria	D_3__Azospirillales	D_4__Azospirillaceae	D_5__Skermanella	D_6_
778fead62fb7777d2fc4201094c09986	0.0412423	M1	-1.08255	0.421265	Peripheral nodes	21	574.781	D_0__Bacteria	D_1__Bacteroidetes	D_2__Bacteroidia	D_3__Flavobacteriales	D_4__Flavobacteriaceae	D_5__Flavobacterium	D_6_
c51b87fccf14e71171155ae73270ee3e	0.167298	M1	0.681951	0.323194	Peripheral nodes	102	2925.79	D_0__Bacteria	D_1__Proteobacteria	D_2__Gammaproteobacteria	D_3__Betaproteobacteriales	D_4__Burkholderiaceae	D_5__Polaromonas	D_6_
4aebc1027e90fdefa2821338a5b628a5	0.129978	M1	-0.559733	0.493671	Peripheral nodes	45	2377.66	D_0__Bacteria	D_1__Proteobacteria	D_2__Gammaproteobacteria	D_3__Oceanospirillales	D_4__Halomonadaceae	D_5__Halomonas	D_6_
867163d09df1451ccdbc8aa5c6c411bf	0.112329	M1	0.442328	0.38951	Peripheral nodes	91	3503.45	D_0__Bacteria	D_1__Proteobacteria	D_2__Gammaproteobacteria	D_3__Betaproteobacteriales	D_4__Burkholderiaceae	D_5__Massilia	D_6_
39385c9bb730be4892aea12cd7000b19	0.0755598	M1	-0.124055	0.481859	Peripheral nodes	65	580.286	D_0__Bacteria	D_1__Actinobacteria	D_2__Acidimicrobiia	D_3__Microtrichales	D_4__Ilumatobacteraceae	D_5__CL500-29 marine group	D_6__metagenome
ba6c0196be9335b20d1ca0416ae289f4	0.0484122	M1	0.442328	0.453044	Peripheral nodes	91	1080.73	D_0__Bacteria	D_1__Bacteroidetes	D_2__Bacteroidia	D_3__Cytophagales	D_4__Cyclobacteriaceae	D_5__Algoriphagus	D_6__uncultured Bacteroidetes bacterium
25dca27b1ee8a2aaa2a33838966878d2	0.0620779	M1	-0.625085	0.380494	Peripheral nodes	42	1296.89	D_0__Bacteria	D_1__Firmicutes	D_2__Erysipelotrichia	D_3__Erysipelotrichales	D_4__Erysipelotrichaceae	D_5__Erysipelothrix	D_6__uncultured low G+C Gram-positive bacterium
a4c5f751ff388482e39cecafecf934e7	0.0394039	M1	-1.25682	0.438276	Peripheral nodes	13	52.9626	D_0__Bacteria	D_1__Acidobacteria	D_2__Aminicenantia	D_3__Aminicenantales	D_4_	D_5_	D_6_
abea04936caf58a80c67f741d71de527	0.141621	M1	0.660167	0.325124	Peripheral nodes	101	6693.86	D_0__Bacteria	D_1__Acidobacteria	D_2__Subgroup 6	D_3__metagenome	D_4__	D_5__	D_6__
b1450ba750adfbb375d8841d4094fbce	0.043571	M1	0.769087	0.493142	Peripheral nodes	106	3127.63	D_0__Bacteria	D_1__Actinobacteria	D_2__Actinobacteria	D_3__Micrococcales	D_4__Intrasporangiaceae	D_5__Aquipuribacter	D_6_
bed86245c82a245cfa354f6a4144a5ba	0.0454707	M1	0.333408	0.352108	Peripheral nodes	86	6469.36	D_0__Bacteria	D_1__Actinobacteria	D_2__Actinobacteria	D_3__Micrococcales	D_4__Micrococcaceae	D_5__Arthrobacter	D_6_
1189155e49834d2efa7fabf5a7aa886f	0.0591977	M1	0.703735	0.382461	Peripheral nodes	103	2457.99	D_0__Bacteria	D_1__Proteobacteria	D_2__Gammaproteobacteria	D_3__Betaproteobacteriales	D_4__Burkholderiaceae	D_5__Massilia	D_6_
0efe773d65010626b664f4286fe86c45	0.0595654	M1	2.29396	0.0768	Peripheral nodes	176	5982.76	D_0__Bacteria	D_1__Proteobacteria	D_2__Gammaproteobacteria	D_3__Betaproteobacteriales	D_4__Burkholderiaceae	D_5__Aquabacterium	D_6_
00a6360976bacae016db7cb446313dfd	0.0453481	M1	-0.995412	0.49603	Peripheral nodes	25	423.354	D_0__Bacteria	D_1__Bacteroidetes	D_2__Bacteroidia	D_3__Cytophagales	D_4__Cyclobacteriaceae	D_5_	D_6_
c7d40b00b837f23f448127c2b88d73fa	0.0383621	M1	-0.886492	0.45854	Peripheral nodes	30	1387.27	D_0__Bacteria	D_1__Bacteroidetes	D_2__Bacteroidia	D_3__Bacteroidales	D_4__Marinilabiliaceae	D_5_	D_6_
47baa4f844f02cd02e091a3557b6031f	0.063181	M1	1.53152	0.265928	Peripheral nodes	141	2911.94	D_0__Bacteria	D_1__Bacteroidetes	D_2__Bacteroidia	D_3__Flavobacteriales	D_4__Flavobacteriaceae	D_5__Flavobacterium	D_6_
a348050c8def5459c1caec51933d9211	0.0452869	M1	0.943358	0.371815	Peripheral nodes	114	4917.67	D_0__Bacteria	D_1__Bacteroidetes	D_2__Bacteroidia	D_3__Bacteroidales	D_4__Prolixibacteraceae	D_5__WCHB1-32	D_6__uncultured soil bacterium
a9f6441717d29eb05057cb715b6724cb	0.0395877	M1	0.376976	0.488304	Peripheral nodes	88	1765.02	D_0__Bacteria	D_1__Proteobacteria	D_2__Alphaproteobacteria	D_3__Sphingomonadales	D_4__Sphingomonadaceae	D_5__Polymorphobacter	D_6_
49b737e890d336ce3cf99caa3e6dd0d0	0.0556434	M1	0.507679	0.503944	Peripheral nodes	94	1199.01	D_0__Bacteria	D_1__Firmicutes	D_2__Erysipelotrichia	D_3__Erysipelotrichales	D_4__Erysipelotrichaceae	D_5__Erysipelothrix	D_6__uncultured low G+C Gram-positive bacterium
4fff08ce95af8edc8b4a5143a1b6cb0a	0.076908	M1	-0.254758	0.378817	Peripheral nodes	59	480.032	D_0__Bacteria	D_1__Proteobacteria	D_2__Gammaproteobacteria	D_3__Betaproteobacteriales	D_4__Burkholderiaceae	D_5_	D_6_
cf5f424759811bb8112cdaaa8e4a7802	0.0369526	M1	-1.0172	0.503293	Peripheral nodes	24	337.969	D_0__Bacteria	D_1__Proteobacteria	D_2__Alphaproteobacteria	D_3__Rhodobacterales	D_4__Rhodobacteraceae	D_5_	D_6_
baeff9877ea6c7bb46291f4735e07f10	0.11	M1	0.616599	0.497489	Peripheral nodes	99	2345.36	D_0__Bacteria	D_1__Bacteroidetes	D_2__Bacteroidia	D_3__Chitinophagales	D_4__Chitinophagaceae	D_5__Ferruginibacter	D_6_
9e4c5a831305d44d2d4c02376e19a352	0.0419777	M1	0.834438	0.215858	Peripheral nodes	109	6441.37	D_0__Bacteria	D_1__Actinobacteria	D_2__Thermoleophilia	D_3__Solirubrobacterales	D_4__67-14	D_5_	D_6_
a3539f97a69493032e98ba924ebda0ed	0.0760501	M1	0.681951	0.0570934	Peripheral nodes	102	3323.75	D_0__Bacteria	D_1__Proteobacteria	D_2__Gammaproteobacteria	D_3__Betaproteobacteriales	D_4__Burkholderiaceae	D_5__Leptothrix	D_6_
9f6c775e5d5bac4dc4ac2aca70358b33	0.0745793	M1	-0.32011	0.482422	Peripheral nodes	56	2396.73	D_0__Bacteria	D_1__Bacteroidetes	D_2__Bacteroidia	D_3__Chitinophagales	D_4__Saprospiraceae	D_5__uncultured	D_6__uncultured bacterium
a9a9dd92d5df9c839e539d08471522a1	0.0403844	M1	-0.973628	0.322149	Peripheral nodes	26	485.768	D_0__Bacteria	D_1__Proteobacteria	D_2__Alphaproteobacteria	D_3__Rhodobacterales	D_4__Rhodobacteraceae	D_5__Loktanella	D_6_
d245f7788fa33e33f022cc38a924f13a	0.0406908	M1	-0.886492	0.347299	Peripheral nodes	30	546.539	D_0__Bacteria	D_1__Proteobacteria	D_2__Alphaproteobacteria	D_3__Rhodobacterales	D_4__Rhodobacteraceae	D_5_	D_6_
6deb7717de4507caa0e415a17f923aac	0.0422841	M1	-0.450814	0.403926	Peripheral nodes	50	3514.14	D_0__Bacteria	D_1__Actinobacteria	D_2__Acidimicrobiia	D_3__Microtrichales	D_4__Ilumatobacteraceae	D_5__Ilumatobacter	D_6_
c73151efc776727789540cbc8e9a6590	0.0563175	M1	-0.189407	0.0798611	Peripheral nodes	62	816.434	D_0__Bacteria	D_1__Actinobacteria	D_2__Acidimicrobiia	D_3__Microtrichales	D_4__Ilumatobacteraceae	D_5__Ilumatobacter	D_6_
07fc1333216b9173cb33202d3c48b418	0.045103	M1	-0.646869	0.495644	Peripheral nodes	41	1353.94	D_0__Bacteria	D_1__Chloroflexi	D_2__Chloroflexia	D_3__Thermomicrobiales	D_4__JG30-KF-CM45	D_5__uncultured Chloroflexi bacterium	D_6__
ef16cc189381ecd4595a53651bbc2aea	0.08322	M1	0.246272	0.372175	Peripheral nodes	82	3898.56	D_0__Bacteria	D_1__Actinobacteria	D_2__Actinobacteria	D_3__Propionibacteriales	D_4__Nocardioidaceae	D_5__Nocardioides	D_6_
9248dc21b1d471379ac4669d85c224ea	0.0615264	M1	-0.864708	0.329379	Peripheral nodes	31	893.4	D_0__Bacteria	D_1__Proteobacteria	D_2__Alphaproteobacteria	D_3__Sphingomonadales	D_4__Sphingomonadaceae	D_5__Porphyrobacter	D_6_
b1858d564e469082609439025b0048d7	0.0417325	M1	0.246272	0.0907029	Peripheral nodes	82	721.756	D_0__Bacteria	D_1__Bacteroidetes	D_2__Bacteroidia	D_3__Flavobacteriales	D_4__Flavobacteriaceae	D_5__Flavobacterium	D_6_
9aa9c834bdf9a6e87be5160a45bb59a0	0.0647743	M1	-0.167623	0	Peripheral nodes	63	1458.91	D_0__Bacteria	D_1__Proteobacteria	D_2__Gammaproteobacteria	D_3__Oceanospirillales	D_4__Halomonadaceae	D_5__Halomonas	D_6_
a2db664a4334cc6d52c5a372652bbde0	0.0430195	M1	-0.124055	0.452897	Peripheral nodes	65	659.21	D_0__Bacteria	D_1__Proteobacteria	D_2__Gammaproteobacteria	D_3__Betaproteobacteriales	D_4__Nitrosomonadaceae	D_5__GOUTA6	D_6__uncultured bacterium
57c761409fa4143367325e9ab6f96969	0.0333983	M1	-1.36574	0.444444	Peripheral nodes	8	445.454	D_0__Bacteria	D_1__Cyanobacteria	D_2__Oxyphotobacteria	D_3__Synechococcales	D_4__Cyanobiaceae	D_5_	D_6_
f68b1008a373e29b88810729acf4ae48	0.0334596	M1	-1.36574	0.473088	Peripheral nodes	8	201.264	D_0__Bacteria	D_1__Bacteroidetes	D_2__Bacteroidia	D_3__Chitinophagales	D_4__Saprospiraceae	D_5__uncultured	D_6_
1a5fd19d21b33fba6072bef46f28d3e6	0.0380557	M1	-0.385462	0.206443	Peripheral nodes	53	549.066	D_0__Bacteria	D_1__Proteobacteria	D_2__Alphaproteobacteria	D_3__Sphingomonadales	D_4__Sphingomonadaceae	D_5_	D_6_
5da79cfb0afeefc20e07e4af3b0a4c60	0.0522116	M1	0.878006	0.495076	Peripheral nodes	111	3844.98	D_0__Bacteria	D_1__Proteobacteria	D_2__Gammaproteobacteria	D_3__Betaproteobacteriales	D_4__Burkholderiaceae	D_5__Rhodoferax	D_6_
aab79e092e8e2bbcbde5586487829b32	0.0444902	M1	1.59688	0.312942	Peripheral nodes	144	3140.44	D_0__Bacteria	D_1__Bacteroidetes	D_2__Bacteroidia	D_3__Cytophagales	D_4__Microscillaceae	D_5__uncultured	D_6_
094aef3e0bf9770e0eed3172a6a3f98f	0.0548467	M1	0.246272	0.435342	Peripheral nodes	82	1768.29	D_0__Bacteria	D_1__Proteobacteria	D_2__Gammaproteobacteria	D_3__Betaproteobacteriales	D_4__Burkholderiaceae	D_5_	D_6_
c818924f71d8c10a9620392f79cd139e	0.0688189	M1	0.442328	0.24537	Peripheral nodes	91	2009.11	D_0__Bacteria	D_1__Proteobacteria	D_2__Alphaproteobacteria	D_3__Sphingomonadales	D_4__Sphingomonadaceae	D_5__Sphingorhabdus	D_6_
aada09af4ab3aa42f62184f6742d7a72	0.074947	M1	0.594815	0.3559	Peripheral nodes	98	2545.07	D_0__Bacteria	D_1__Acidobacteria	D_2__Subgroup 6	D_3_	D_4_	D_5_	D_6_
3c1daef1c8a3fdaf6876e69407f8227a	0.0682673	M1	0.333408	0.458867	Peripheral nodes	86	1200.02	D_0__Bacteria	D_1__Proteobacteria	D_2__Alphaproteobacteria	D_3__Rhodobacterales	D_4__Rhodobacteraceae	D_5__Rhodobacter	D_6_
0ace76eca0934d302d3daee36a9c249e	0.0398941	M1	-0.32011	0.277778	Peripheral nodes	56	512.877	D_0__Bacteria	D_1__Proteobacteria	D_2__Gammaproteobacteria	D_3__Xanthomonadales	D_4__Xanthomonadaceae	D_5_	D_6_
249c1ca15fd6d2acd4f3c033e075e9cb	0.0321727	M1	-0.516166	0.30839	Peripheral nodes	47	684.004	D_0__Bacteria	D_1__Proteobacteria	D_2__Gammaproteobacteria	D_3__Betaproteobacteriales	D_4__Burkholderiaceae	D_5_	D_6_
fd1058de871120fb74ae88bf5d3cc6d7	0.0739052	M1	-0.842925	0.386105	Peripheral nodes	32	2271.39	D_0__Bacteria	D_1__Acidobacteria	D_2__Subgroup 6	D_3__metagenome	D_4__	D_5__	D_6__
c03c8662415ee01bf682010aae6f5bfc	0.0314986	M1	-0.690437	0.244898	Peripheral nodes	39	1760.21	D_0__Bacteria	D_1__Firmicutes	D_2__Bacilli	D_3__Bacillales	D_4__Planococcaceae	D_5_	D_6_
ab67eaaa4badab1988a8d37265a49847	0.067103	M1	-0.734005	0.476009	Peripheral nodes	37	1688.47	D_0__Bacteria	D_1__Actinobacteria	D_2__Actinobacteria	D_3__Micrococcales	D_4__Micrococcaceae	D_5__Kocuria	D_6_
8bc3e5519b997c13c4b29ea10bab051c	0.030947	M1	-1.34395	0.287335	Peripheral nodes	9	112.472	D_0__Bacteria	D_1__Gemmatimonadetes	D_2__BD2-11 terrestrial group	D_3__uncultured bacterium	D_4__	D_5__	D_6__
b74b31a73093984079dedc5d94e36116	0.0308245	M1	-0.908276	0.408163	Peripheral nodes	29	392.06	D_0__Bacteria	D_1__Bacteroidetes	D_2__Bacteroidia	D_3__Flavobacteriales	D_4__Flavobacteriaceae	D_5__Planktosalinus	D_6__uncultured Flavobacteriaceae bacterium
8aefb496bfbbf9c0726dc9b18fb6183c	0.10044	M1	0.703735	0.419078	Peripheral nodes	103	2188.8	D_0__Bacteria	D_1__Proteobacteria	D_2__Gammaproteobacteria	D_3__Xanthomonadales	D_4__Xanthomonadaceae	D_5__Arenimonas	D_6_
2bbccaa956bcca132bb63f8646f61cce	0.0340724	M1	-0.973628	0.236817	Peripheral nodes	26	394.794	D_0__Bacteria	D_1__Bacteroidetes	D_2__Bacteroidia	D_3__Cytophagales	D_4__Cyclobacteriaceae	D_5__Belliella	D_6_
f4d16c59e0017baa8835c00b0183288f	0.0397715	M1	-0.385462	0.350823	Peripheral nodes	53	535.599	D_0__Bacteria	D_1__Proteobacteria	D_2__Gammaproteobacteria	D_3__Xanthomonadales	D_4__Rhodanobacteraceae	D_5__Pseudofulvimonas	D_6__uncultured bacterium
172eda7f1ed152d246eeb662f62a0764	0.0582785	M1	0.420544	0	Peripheral nodes	90	1379.69	D_0__Bacteria	D_1__Proteobacteria	D_2__Gammaproteobacteria	D_3__Betaproteobacteriales	D_4__Burkholderiaceae	D_5_	D_6_
c67adcf48d7f018a3fe9e490b0e544e8	0.0875097	M1	0.943358	0	Peripheral nodes	114	2063.17	D_0__Bacteria	D_1__Proteobacteria	D_2__Gammaproteobacteria	D_3__Betaproteobacteriales	D_4__Burkholderiaceae	D_5_	D_6_
4a67871d33c933a1ca8e699bda067d5e	0.039649	M1	-0.864708	0.476074	Peripheral nodes	31	1027.11	D_0__Bacteria	D_1__Firmicutes	D_2__Clostridia	D_3__Clostridiales	D_4__Clostridiaceae 1	D_5__Proteiniclasticum	D_6__uncultured bacterium
814fff49e48766f56f4a9820b13c592f	0.0329693	M1	0.965142	0.124444	Peripheral nodes	115	1826.03	D_0__Bacteria	D_1__Proteobacteria	D_2__Gammaproteobacteria	D_3__Xanthomonadales	D_4__Xanthomonadaceae	D_5__Arenimonas	D_6_
851de2c0e73a763e5e7b1f1904756ec3	0.0291086	M1	0.28984	0.214158	Peripheral nodes	84	5324.7	D_0__Bacteria	D_1__Actinobacteria	D_2__Thermoleophilia	D_3__Solirubrobacterales	D_4__67-14	D_5_	D_6_
a41785794ea8f1c09ccd03a337e967fa	0.0307632	M1	-1.1479	0.297521	Peripheral nodes	18	251.347	D_0__Bacteria	D_1__Proteobacteria	D_2__Gammaproteobacteria	D_3__Oceanospirillales	D_4__Alcanivoracaceae	D_5__Alcanivorax	D_6__uncultured gamma proteobacterium
6e4e9fd3b35819a69b30f4bf1342b8ac	0.0471866	M1	-0.93006	0.30839	Peripheral nodes	28	848.318	D_0__Bacteria	D_1__Proteobacteria	D_2__Gammaproteobacteria	D_3__Betaproteobacteriales	D_4__Burkholderiaceae	D_5__Hydrogenophaga	D_6_
9f2bcdfc692aded54bb701cb2dc7a1a4	0.0288022	M1	-0.0587029	0.493343	Peripheral nodes	68	3229.25	D_0__Bacteria	D_1__Proteobacteria	D_2__Gammaproteobacteria	D_3__Nitrosococcales	D_4__Nitrosococcaceae	D_5__SZB85	D_6__uncultured gamma proteobacterium
ff857a8cc2bfc5809f9099c08b0ed9e5	0.043142	M1	-0.167623	0.471335	Peripheral nodes	63	465.88	D_0__Bacteria	D_1__Bacteroidetes	D_2__Bacteroidia	D_3__Chitinophagales	D_4__Saprospiraceae	D_5__uncultured	D_6_
f8f9d21523abad2ce61406ced9a8dd99	0.0294763	M1	0.747303	0.306529	Peripheral nodes	105	1802.49	D_0__Bacteria	D_1__Proteobacteria	D_2__Deltaproteobacteria	D_3__Desulfobacterales	D_4__Desulfobulbaceae	D_5__Desulfurivibrio	D_6_
88bee9cbd71e51d82ba502ddd63f1532	0.0386072	M1	-0.102271	0.118922	Peripheral nodes	66	2181.7	D_0__Bacteria	D_1__Bacteroidetes	D_2__Bacteroidia	D_3__Chitinophagales	D_4__Saprospiraceae	D_5__Phaeodactylibacter	D_6__uncultured Saprospiraceae bacterium
767de341f561676c7c698245363535eb	0.05883	M1	0.921574	0.421092	Peripheral nodes	113	2294.86	D_0__Bacteria	D_1__Proteobacteria	D_2__Gammaproteobacteria	D_3__Xanthomonadales	D_4__Xanthomonadaceae	D_5__Arenimonas	D_6_
96ee0f3b52cb01fbd4a8c8c364c09eb1	0.0383621	M1	-0.973628	0.130502	Peripheral nodes	26	718.897	D_0__Bacteria	D_1__Proteobacteria	D_2__Gammaproteobacteria	D_3__Betaproteobacteriales	D_4__Burkholderiaceae	D_5_	D_6_
3d258b8ece968df254c0c7c463161947	0.0330919	M1	1.57509	0.444444	Peripheral nodes	143	6027.17	D_0__Bacteria	D_1__Proteobacteria	D_2__Gammaproteobacteria	D_3__Competibacterales	D_4__Competibacteraceae	D_5__Candidatus Competibacter	D_6_
4488447f93ec727eeca0baf123feb5a3	0.0286796	M1	2.72964	0.49821	Module hubs	196	6596.02	D_0__Bacteria	D_1__Bacteroidetes	D_2__Bacteroidia	D_3__Bacteroidales	D_4__Marinilabiliaceae	D_5__[Cytophaga] xylanolytica group	D_6__uncultured bacterium
f3974350afc30cbf304ea518790d83ee	0.0294763	M1	-0.951844	0.432899	Peripheral nodes	27	324.921	D_0__Bacteria	D_1__Bacteroidetes	D_2__Bacteroidia	D_3__Flavobacteriales	D_4__Flavobacteriaceae	D_5__Planktosalinus	D_6__uncultured bacterium
e1c1c858134644c82711b3b0e2907035	0.0286184	M1	0.268056	0.0570934	Peripheral nodes	83	1110.49	D_0__Bacteria	D_1__Proteobacteria	D_2__Gammaproteobacteria	D_3__Betaproteobacteriales	D_4__Sulfuricellaceae	D_5_	D_6_
db03c82b22d1efd8b58c49d8666bc4ae	0.0375041	M1	-0.42903	0.490151	Peripheral nodes	51	230.411	D_0__Bacteria	D_1__Bacteroidetes	D_2__Bacteroidia	D_3__Chitinophagales	D_4__Saprospiraceae	D_5__uncultured	D_6__uncultured Cytophaga sp.
a6ab8b15e9fb56bb1717b963c8356d71	0.0559498	M1	-0.908276	0.495	Peripheral nodes	29	1007.04	D_0__Bacteria	D_1__Proteobacteria	D_2__Alphaproteobacteria	D_3__Caulobacterales	D_4__Caulobacteraceae	D_5__Brevundimonas	D_6_
ed01ed9ea7318bf023c0edb7374a83cb	0.0345626	M1	-0.341894	0.259298	Peripheral nodes	55	2910.58	D_0__Bacteria	D_1__Chloroflexi	D_2__KD4-96	D_3_	D_4_	D_5_	D_6_
2452e53db4651e788eeeace57db0b1ed	0.0281894	M1	-0.603301	0.474071	Peripheral nodes	43	366.028	D_0__Bacteria	D_1__Proteobacteria	D_2__Gammaproteobacteria	D_3__Betaproteobacteriales	D_4__Hydrogenophilaceae	D_5__Thiobacillus	D_6_
d60f84ce86c096da990dfd1db7c6c30e	0.0284958	M1	-1.32217	0.498367	Peripheral nodes	10	99.6422	D_0__Bacteria	D_1__Bacteroidetes	D_2__Bacteroidia	D_3__Cytophagales	D_4__Microscillaceae	D_5__uncultured	D_6__uncultured Bacteroidetes bacterium
a91e2bcde82ac21abdbb6394baf2d052	0.063181	M1	0.202704	0.504736	Peripheral nodes	80	2009.52	D_0__Bacteria	D_1__Bacteroidetes	D_2__Bacteroidia	D_3__Chitinophagales	D_4__Saprospiraceae	D_5__uncultured	D_6_
2bab141639e2e26324e465f5355014cb	0.0332757	M1	-0.995412	0.276506	Peripheral nodes	25	675.498	D_0__Bacteria	D_1__Proteobacteria	D_2__Gammaproteobacteria	D_3__Steroidobacterales	D_4__Woeseiaceae	D_5__JTB255 marine benthic group	D_6__uncultured bacterium
fa73e1100b213a7f9a72e767e80db9fe	0.0644066	M1	0.333408	0.099723	Peripheral nodes	86	1673	D_0__Bacteria	D_1__Proteobacteria	D_2__Gammaproteobacteria	D_3__Betaproteobacteriales	D_4__Rhodocyclaceae	D_5__Sulfuritalea	D_6_
e4583ee202ad0ac0f04a7ba074731a57	0.0389749	M1	-0.32011	0	Peripheral nodes	56	3210.04	D_0__Bacteria	D_1__Proteobacteria	D_2__Deltaproteobacteria	D_3__Desulfuromonadales	D_4_	D_5_	D_6_
cec54ee92935111f5fc1e270a39689e8	0.027883	M1	-0.385462	0.490978	Peripheral nodes	53	1054.57	D_0__Bacteria	D_1__Proteobacteria	D_2__Gammaproteobacteria	D_3__Pseudomonadales	D_4__Pseudomonadaceae	D_5__Pseudomonas	D_6_
205df20ddf32c9998349d7fdb2d39c9e	0.0288635	M1	-0.625085	0.486993	Peripheral nodes	42	1749.48	D_0__Bacteria	D_1__Bacteroidetes	D_2__Bacteroidia	D_3__Cytophagales	D_4__Cyclobacteriaceae	D_5__Algoriphagus	D_6__uncultured Bacteroidetes bacterium
570f390a7659f72b00ebb8569b1f8910	0.027025	M1	-0.886492	0.37005	Peripheral nodes	30	860.122	D_0__Bacteria	D_1__Actinobacteria	D_2__Actinobacteria	D_3__Pseudonocardiales	D_4__Pseudonocardiaceae	D_5__Crossiella	D_6__uncultured bacterium
87d61dcc858b01902dcf93a4c70e54ec	0.0400167	M1	-0.0804869	0.428917	Peripheral nodes	67	1513.09	D_0__Bacteria	D_1__Bacteroidetes	D_2__Bacteroidia	D_3__Cytophagales	D_4__Cyclobacteriaceae	D_5__Indibacter	D_6__Cyclobacterium sp. 20054
fdd0b2ec526dba31aae93c4c54c8f03e	0.0979275	M1	-1.19147	0.496182	Peripheral nodes	16	135.969	D_0__Bacteria	D_1__Proteobacteria	D_2__Alphaproteobacteria	D_3__Sphingomonadales	D_4__Sphingomonadaceae	D_5__Sphingorhabdus	D_6__uncultured bacterium
00c09c6580ae005f629a5f9995c982f0	0.0506183	M1	0.703735	0.307372	Peripheral nodes	103	4235.45	D_0__Bacteria	D_1__Proteobacteria	D_2__Gammaproteobacteria	D_3__Betaproteobacteriales	D_4__Burkholderiaceae	D_5__Rhodoferax	D_6_
5329d6a4df8d103d2ec9d48dd1fcbfbf	0.0311922	M1	-1.2786	0.2822	Peripheral nodes	12	164.841	D_0__Bacteria	D_1__Firmicutes	D_2__Bacilli	D_3__Lactobacillales	D_4__Carnobacteriaceae	D_5_	D_6_
d6965069f6e07a274b0bf5976ed87526	0.0362785	M1	-0.646869	0	Peripheral nodes	41	1090.39	D_0__Bacteria	D_1__Bacteroidetes	D_2__Bacteroidia	D_3__Bacteroidales	D_4__Prolixibacteraceae	D_5__WCHB1-32	D_6__uncultured soil bacterium
9c4f68af96e9055059b3cb3368300edc	0.0336434	M1	-0.494382	0.484429	Peripheral nodes	48	3227.2	D_0__Bacteria	D_1__Proteobacteria	D_2__Alphaproteobacteria	D_3__Rhodobacterales	D_4__Rhodobacteraceae	D_5__Paracoccus	D_6_
0bebf4432ba345f108c9c82e4f730c8f	0.0260445	M1	-0.712221	0.499592	Peripheral nodes	38	1600.83	D_0__Bacteria	D_1__Proteobacteria	D_2__Alphaproteobacteria	D_3__Sphingomonadales	D_4__Sphingomonadaceae	D_5__Altererythrobacter	D_6_
d2369c49f44b9389ebc5113cdc3ccd22	0.0531309	M1	-1.0172	0.483471	Peripheral nodes	24	943.368	D_0__Bacteria	D_1__Bacteroidetes	D_2__Rhodothermia	D_3__Balneolales	D_4__Balneolaceae	D_5__Rhodohalobacter	D_6__uncultured bacterium
58ee7e88ee32d6c22eceaf9f1c58d55d	0.027025	M1	-1.19147	0.372778	Peripheral nodes	16	71.7678	D_0__Bacteria	D_1__Proteobacteria	D_2__Gammaproteobacteria	D_3__Cellvibrionales	D_4__Halieaceae	D_5__Haliea	D_6__uncultured bacterium
9e0cd35f9a4545c3bb011a329f9d5546	0.0299053	M1	-0.036919	0.0540123	Peripheral nodes	69	2119.22	D_0__Bacteria	D_1__Bacteroidetes	D_2__Bacteroidia	D_3__Cytophagales	D_4__Cyclobacteriaceae	D_5__uncultured	D_6__uncultured Aquiflexum sp.
c7c7be9424a6d60d0e27225f53f92e58	0.0362172	M1	0.79087	0.415845	Peripheral nodes	107	1363.33	D_0__Bacteria	D_1__Bacteroidetes	D_2__Bacteroidia	D_3__Bacteroidales	D_4__Prolixibacteraceae	D_5__WCHB1-32	D_6_
4ea57c9c021ca4414be00ba54d586ac8	0.0394651	M1	1.79293	0.41701	Peripheral nodes	153	7081.47	D_0__Bacteria	D_1__Actinobacteria	D_2__Acidimicrobiia	D_3__Microtrichales	D_4__Ilumatobacteraceae	D_5__Ilumatobacter	D_6_
4ab4126ef8c04fdc689f00696456c9a9	0.0306406	M1	0.856222	0.503689	Peripheral nodes	110	17085.2	D_0__Bacteria	D_1__Actinobacteria	D_2__Actinobacteria	D_3__Micrococcales	D_4__Intrasporangiaceae	D_5_	D_6_
3f7de61884eca0f89a9846fd43358e09	0.0332757	M1	1.40082	0	Peripheral nodes	135	3247.82	D_0__Bacteria	D_1__Proteobacteria	D_2__Alphaproteobacteria	D_3__Rhodobacterales	D_4__Rhodobacteraceae	D_5__Paracoccus	D_6_
4e904b6272a76f3a117c4ee0445ab47f	0.0339498	M1	-0.646869	0.499797	Peripheral nodes	41	334.91	D_0__Bacteria	D_1__Proteobacteria	D_2__Alphaproteobacteria	D_3__Rhizobiales	D_4__Beijerinckiaceae	D_5__Salinarimonas	D_6_
66aca2e8a2d291d370cadba0ff00e63b	0.0264122	M1	-1.40931	0.532042	Peripheral nodes	6	11.7449	D_0__Bacteria	D_1__Gemmatimonadetes	D_2__Gemmatimonadetes	D_3__Gemmatimonadales	D_4__Gemmatimonadaceae	D_5__uncultured	D_6_
be87a9edff755c3e9d5cc00f7031ff42	0.0434484	M1	1.00871	0.426036	Peripheral nodes	117	3553.56	D_0__Bacteria	D_1__Proteobacteria	D_2__Alphaproteobacteria	D_3__Caulobacterales	D_4__Caulobacteraceae	D_5_	D_6_
c2623a32698bba754c022a24f5ef4603	0.0523342	M1	1.13941	0	Peripheral nodes	123	4705.31	D_0__Bacteria	D_1__Proteobacteria	D_2__Alphaproteobacteria	D_3__Rhizobiales	D_4__Hyphomicrobiaceae	D_5__Pedomicrobium	D_6__uncultured Hyphomicrobium sp.
9a191b197e6e47571b22582fff491c61	0.0294763	M1	1.1612	0.439509	Peripheral nodes	124	6497.16	D_0__Bacteria	D_1__Proteobacteria	D_2__Gammaproteobacteria	D_3__Cellvibrionales	D_4__Cellvibrionaceae	D_5__Cellvibrio	D_6__metagenome
3ba2291cdec9652afd343afb368ef177	0.0245125	M1	-1.34395	0.075831	Peripheral nodes	9	38.4215	D_0__Bacteria	D_1__Proteobacteria	D_2__Alphaproteobacteria	D_3__Rhodobacterales	D_4__Rhodobacteraceae	D_5__Paracoccus	D_6_
6a3cb46e313149323e9c06b49526c0a1	0.0345014	M1	0.507679	0.221718	Peripheral nodes	94	1292.35	D_0__Bacteria	D_1__Proteobacteria	D_2__Gammaproteobacteria	D_3__Betaproteobacteriales	D_4__Burkholderiaceae	D_5_	D_6_
bfd91e0e76e8e7f45b34d78325c5c717	0.0244512	M1	-1.36574	0.330688	Peripheral nodes	8	110.024	D_0__Bacteria	D_1__Bacteroidetes	D_2__Bacteroidia	D_3__Cytophagales	D_4__Microscillaceae	D_5__uncultured	D_6_
5bf89b2304307daaab1a12c59b60ac05	0.0536211	M1	0.0284328	0.21875	Peripheral nodes	72	614.694	D_0__Bacteria	D_1__Bacteroidetes	D_2__Bacteroidia	D_3__Cytophagales	D_4__Microscillaceae	D_5__OLB12	D_6__uncultured bacterium
29ebb09a81877dc2c98d3ed98e39c3a4	0.0280668	M1	-0.777573	0.477502	Peripheral nodes	35	909.638	D_0__Bacteria	D_1__Proteobacteria	D_2__Gammaproteobacteria	D_3__Xanthomonadales	D_4__uncultured	D_5__uncultured bacterium	D_6__
87513afa2159452f89cec33c5b58f828	0.0270863	M1	-0.951844	0.174818	Peripheral nodes	27	6755.94	D_0__Bacteria	D_1__Cyanobacteria	D_2__Oxyphotobacteria	D_3__Chloroplast	D_4_	D_5_	D_6_
8bf235e8bf7b0fbaf57e81323118dfa4	0.0320501	M1	0.00664886	0.383472	Peripheral nodes	71	590.033	D_0__Bacteria	D_1__Bacteroidetes	D_2__Bacteroidia	D_3__Cytophagales	D_4__Cyclobacteriaceae	D_5__Algoriphagus	D_6_
eef34612379f566788321ad2d680dce6	0.0376267	M1	0.921574	0.460066	Peripheral nodes	113	2847.31	D_0__Bacteria	D_1__Proteobacteria	D_2__Deltaproteobacteria	D_3__Desulfuromonadales	D_4__Geobacteraceae	D_5__Geobacter	D_6_
2437c15af1c65e73d42172de8029c85e	0.0269638	M1	-0.712221	0.444444	Peripheral nodes	38	1089.94	D_0__Bacteria	D_1__Bacteroidetes	D_2__Bacteroidia	D_3__Cytophagales	D_4__Cyclobacteriaceae	D_5__Algoriphagus	D_6_
ad846e52f2e2b6053dabba50118f82f8	0.0265348	M1	-0.516166	0.469094	Peripheral nodes	47	2358.06	D_0__Bacteria	D_1__Deinococcus-Thermus	D_2__Deinococci	D_3__Deinococcales	D_4__Trueperaceae	D_5__Truepera	D_6__uncultured bacterium
bc1be5a2bde6afc2da3919aa59cc67fe	0.120847	M1	0.0502167	0.0499671	Peripheral nodes	73	2356.41	D_0__Bacteria	D_1__Proteobacteria	D_2__Gammaproteobacteria	D_3__Betaproteobacteriales	D_4__Burkholderiaceae	D_5__Rhizobacter	D_6_
e4b025da892733bfb7bdf48d8d0703ed	0.0237771	M1	1.24833	0.431182	Peripheral nodes	128	20260.5	D_0__Bacteria	D_1__Actinobacteria	D_2__Actinobacteria	D_3__Micrococcales	D_4__Micrococcaceae	D_5__Kocuria	D_6_
ad4e7812da2e6ab7270de359b946488c	0.101911	M1	0.681951	0.48262	Peripheral nodes	102	3938.14	D_0__Bacteria	D_1__Actinobacteria	D_2__Actinobacteria	D_3__Propionibacteriales	D_4__Nocardioidaceae	D_5__Nocardioides	D_6_
e63c01bfbc20950408cb74bf0a2e77ac	0.027883	M1	0.39876	0.440331	Peripheral nodes	89	3389.3	D_0__Bacteria	D_1__Proteobacteria	D_2__Gammaproteobacteria	D_3__Xanthomonadales	D_4__uncultured	D_5__uncultured bacterium	D_6__
a461cc85a0c1b64afaf01f972551be31	0.0245125	M1	2.99105	0.0357025	Module hubs	208	6403.64	D_0__Bacteria	D_1__Proteobacteria	D_2__Gammaproteobacteria	D_3__Betaproteobacteriales	D_4__Rhodocyclaceae	D_5__uncultured	D_6__uncultured Georgfuchsia sp.
ef233e9cf2d7ea6db3f3a8bf8a59a20f	0.0460222	M1	1.03049	0.496658	Peripheral nodes	118	14918.2	D_0__Bacteria	D_1__Actinobacteria	D_2__Actinobacteria	D_3__Micrococcales	D_4__Micrococcaceae	D_5_	D_6_
b90ba424fe26aae7bc5cab3a5edb1979	0.0249415	M1	0.224488	0.391111	Peripheral nodes	81	870.761	D_0__Bacteria	D_1__Proteobacteria	D_2__Alphaproteobacteria	D_3__Rhizobiales	D_4__Rhizobiaceae	D_5_	D_6_
72218cbec69afb7ac7f398b8626c6a83	0.0231643	M1	-0.755789	0.306155	Peripheral nodes	36	194.331	D_0__Bacteria	D_1__Atribacteria	D_2__JS1	D_3__uncultured bacterium	D_4__	D_5__	D_6__
8f3f16b30fdf3062adb795f51a7a7c41	0.0240835	M1	-1.0172	0.385063	Peripheral nodes	24	312.066	D_0__Bacteria	D_1__Proteobacteria	D_2__Gammaproteobacteria	D_3__Pseudomonadales	D_4__Pseudomonadaceae	D_5__Pseudomonas	D_6_
a68649c542150e96cd0e639edd571f66	0.0390974	M1	-0.363678	0	Peripheral nodes	54	606.487	D_0__Bacteria	D_1__Proteobacteria	D_2__Alphaproteobacteria	D_3__Rhodobacterales	D_4__Rhodobacteraceae	D_5__Cereibacter	D_6_
028d2e7b0cb4cd8ba487af0278546bae	0.054908	M1	-0.93006	0.497323	Peripheral nodes	28	1728.51	D_0__Bacteria	D_1__Proteobacteria	D_2__Gammaproteobacteria	D_3__Betaproteobacteriales	D_4__Burkholderiaceae	D_5__Hydrogenophaga	D_6_
82e44e667995729a429626da8ad9878b	0.0246964	M1	-0.951844	0.493016	Peripheral nodes	27	407.353	D_0__Bacteria	D_1__Firmicutes	D_2__Clostridia	D_3__Clostridiales	D_4__Peptococcaceae	D_5__Desulfosporosinus	D_6_
2e47ccd08a0bd4d8d9e5e17748ef6bd3	0.0262897	M1	1.09585	0.199707	Peripheral nodes	121	3048.95	D_0__Bacteria	D_1__Proteobacteria	D_2__Gammaproteobacteria	D_3__Alteromonadales	D_4__Alteromonadaceae	D_5__Alishewanella	D_6_
0c95bf9459dedec7e37d664d3ea73af2	0.0547855	M1	-0.799357	0.145996	Peripheral nodes	34	491.594	D_0__Bacteria	D_1__Proteobacteria	D_2__Gammaproteobacteria	D_3__Xanthomonadales	D_4__Xanthomonadaceae	D_5__Pseudoxanthomonas	D_6_
3d020c3617d35a9ce32841253c001542	0.0280055	M1	-0.864708	0.359862	Peripheral nodes	31	1298.49	D_0__Bacteria	D_1__Proteobacteria	D_2__Gammaproteobacteria	D_3__Betaproteobacteriales	D_4__Burkholderiaceae	D_5_	D_6_
40f6f842469bb5390b340da4444e6cae	0.0266574	M1	-1.1479	0.490869	Peripheral nodes	18	226.846	D_0__Bacteria	D_1__Deinococcus-Thermus	D_2__Deinococci	D_3__Deinococcales	D_4__Trueperaceae	D_5__Truepera	D_6__uncultured bacterium
d48d1831e97cd535aad5242f3fbb0ec5	0.0224902	M1	-0.755789	0.268221	Peripheral nodes	36	6967.15	D_0__Bacteria	D_1__Gemmatimonadetes	D_2__BD2-11 terrestrial group	D_3__uncultured Gemmatimonadetes bacterium	D_4__	D_5__	D_6__
bd629defa829deb7651cc12d0bc092af	0.0268412	M1	1.98899	0.336735	Peripheral nodes	162	4199.7	D_0__Bacteria	D_1__Firmicutes	D_2__Bacilli	D_3__Bacillales	D_4__Planococcaceae	D_5_	D_6_
e2ebde3d35d3b12012fca55462de9114	0.0490863	M1	-0.755789	0.491938	Peripheral nodes	36	2096.6	D_0__Bacteria	D_1__Acidobacteria	D_2__Subgroup 6	D_3_	D_4_	D_5_	D_6_
6ac6b7322ce3b574443506ce477b8b3d	0.0275153	M1	3.33959	0.175151	Module hubs	224	16312.2	D_0__Bacteria	D_1__Bacteroidetes	D_2__Bacteroidia	D_3__Bacteroidales	D_4__Prolixibacteraceae	D_5__uncultured	D_6_
83cc6227a1d42cbc0c3cf4754b4168fe	0.0378718	M1	-1.03898	0.367755	Peripheral nodes	23	239.511	D_0__Bacteria	D_1__Proteobacteria	D_2__Alphaproteobacteria	D_3__Rhizobiales	D_4__Beijerinckiaceae	D_5__Salinarimonas	D_6__uncultured bacterium
b16303868dfce6527833615df6184a62	0.0547242	M1	0.856222	0.388264	Peripheral nodes	110	2226.52	D_0__Bacteria	D_1__Proteobacteria	D_2__Alphaproteobacteria	D_3__Rhizobiales	D_4__Rhizobiales Incertae Sedis	D_5__uncultured	D_6_
dad36b957e5e5289087c6935d05145c5	0.0328468	M1	1.20477	0.35503	Peripheral nodes	126	4144.7	D_0__Bacteria	D_1__Proteobacteria	D_2__Gammaproteobacteria	D_3__Betaproteobacteriales	D_4__Burkholderiaceae	D_5__Rhodoferax	D_6_
6afd582d86acb465db4bf96dab2f24d7	0.0747631	M1	0.769087	0	Peripheral nodes	106	4741.31	D_0__Bacteria	D_1__Acidobacteria	D_2__Subgroup 6	D_3_	D_4_	D_5_	D_6_
5f211f4f5fced8061389acc9f912f14e	0.0217549	M1	1.64044	0.408163	Peripheral nodes	146	3664.43	D_0__Bacteria	D_1__Gemmatimonadetes	D_2__Gemmatimonadetes	D_3__Gemmatimonadales	D_4__Gemmatimonadaceae	D_5_	D_6_
bf183848a1150d17084282278b9a7fe8	0.0223064	M1	-0.145839	0.491493	Peripheral nodes	64	1045.32	D_0__Bacteria	D_1__Proteobacteria	D_2__Alphaproteobacteria	D_3__Rhizobiales	D_4__Devosiaceae	D_5_	D_6_
6522fc48e280f14aa237a6362a20fa9b	0.0226128	M1	0.246272	0.356228	Peripheral nodes	82	5228.04	D_0__Bacteria	D_1__Proteobacteria	D_2__Gammaproteobacteria	D_3__Oceanospirillales	D_4__Pseudohongiellaceae	D_5__BIyi10	D_6__uncultured bacterium
eeb681591e44fb0c196f6f984c3c6358	0.0306406	M1	0.115569	0	Peripheral nodes	76	3374.81	D_0__Bacteria	D_1__Bacteroidetes	D_2__Rhodothermia	D_3__Rhodothermales	D_4__Rhodothermaceae	D_5__Rubrivirga	D_6__uncultured bacterium
8c422429598d64823d57789a2b566534	0.244267	M1	-0.298326	0.486111	Peripheral nodes	57	548.7	D_0__Bacteria	D_1__Proteobacteria	D_2__Gammaproteobacteria	D_3__Betaproteobacteriales	D_4__Burkholderiaceae	D_5_	D_6_
a8e2f9b4e08501e9adc47f23cdba5c66	0.028986	M1	-1.0172	0.505454	Peripheral nodes	24	570.494	D_0__Bacteria	D_1__Proteobacteria	D_2__Alphaproteobacteria	D_3__Azospirillales	D_4__Azospirillaceae	D_5__Skermanella	D_6_
268cdd64e8af3943928e6e11b8c07249	0.0213259	M1	-1.12612	0.408163	Peripheral nodes	19	122.543	D_0__Bacteria	D_1__Proteobacteria	D_2__Gammaproteobacteria	D_3__Betaproteobacteriales	D_4__Leeiaceae	D_5__uncultured	D_6__uncultured bacterium
dfa45b3a59b7000141ed8ca9bc09e714	0.0389749	M1	0.834438	0.392833	Peripheral nodes	109	1300.83	D_0__Bacteria	D_1__Bacteroidetes	D_2__Bacteroidia	D_3__Cytophagales	D_4__Cyclobacteriaceae	D_5__Algoriphagus	D_6__uncultured Bacteroidetes bacterium
727a9b5997a516fd29b76d0d6f645d06	0.0417325	M1	-0.734005	0.487653	Peripheral nodes	37	1730.33	D_0__Bacteria	D_1__Proteobacteria	D_2__Gammaproteobacteria	D_3__Betaproteobacteriales	D_4__Burkholderiaceae	D_5_	D_6_
85d67fe17e9b0fca45838dda87447ad2	0.0260445	M1	1.27012	0.107755	Peripheral nodes	129	6843.04	D_0__Bacteria	D_1__Firmicutes	D_2__Clostridia	D_3__Clostridiales	D_4__Clostridiaceae 1	D_5__Clostridium sensu stricto 13	D_6_
a506354624049051593b444e440b6d08	0.0210808	M1	-0.908276	0.245417	Peripheral nodes	29	683.181	D_0__Bacteria	D_1__Proteobacteria	D_2__Gammaproteobacteria	D_3__Ectothiorhodospirales	D_4__Thioalkalispiraceae	D_5__Thioalkalispira	D_6__uncultured bacterium
363cd4d878f79e06d8bfd3f8ae0c1059	0.0208969	M1	-0.450814	0	Peripheral nodes	50	3719.04	D_0__Bacteria	D_1__Proteobacteria	D_2__Gammaproteobacteria	D_3__Xanthomonadales	D_4__Rhodanobacteraceae	D_5_	D_6_
b10ca7e1885c9351ed514b96d8e5976e	0.0442451	M1	1.66223	0.371552	Peripheral nodes	147	3406.76	D_0__Bacteria	D_1__Proteobacteria	D_2__Alphaproteobacteria	D_3__Rhizobiales	D_4__Devosiaceae	D_5__Devosia	D_6_
0f6dda8bb706c65bc0ab017a48e3bc81	0.0316211	M1	-0.494382	0	Peripheral nodes	48	363.845	D_0__Bacteria	D_1__Nitrospirae	D_2__Nitrospira	D_3__Nitrospirales	D_4__Nitrospiraceae	D_5__Nitrospira	D_6_
3ca0c8580aa9f38108ca6a28d9b6dc3c	0.0208356	M1	-0.908276	0.224766	Peripheral nodes	29	674.445	D_0__Bacteria	D_1__Proteobacteria	D_2__Deltaproteobacteria	D_3__Myxococcales	D_4__bacteriap25	D_5__metagenome	D_6__
eb3aab88d414ff4f13d7f16c5bee4ac6	0.0278217	M1	-0.690437	0.477146	Peripheral nodes	39	1882.64	D_0__Bacteria	D_1__Proteobacteria	D_2__Gammaproteobacteria	D_3__Betaproteobacteriales	D_4__Nitrosomonadaceae	D_5__Ellin6067	D_6_
33ead77ff55e5fca2fe7012d76cb7338	0.0519665	M1	0.551247	0.290657	Peripheral nodes	96	1522.97	D_0__Bacteria	D_1__Actinobacteria	D_2__Actinobacteria	D_3__Propionibacteriales	D_4__Nocardioidaceae	D_5__Nocardioides	D_6_
9378a230f2bbdc7b01ee14263cd13c68	0.0386685	M1	0.812654	0.415556	Peripheral nodes	108	1940.06	D_0__Bacteria	D_1__Actinobacteria	D_2__Actinobacteria	D_3__Micrococcales	D_4__Intrasporangiaceae	D_5__Ornithinibacter	D_6__uncultured bacterium
f3b8df674558046640ebb2df0606737b	0.0697994	M1	0.79087	0.225583	Peripheral nodes	107	5387.86	D_0__Bacteria	D_1__Proteobacteria	D_2__Gammaproteobacteria	D_3__Alteromonadales	D_4__Marinobacteraceae	D_5__Marinobacter	D_6_
52b40693a61aeb18f5cb1813e83034b5	0.0240223	M1	-0.341894	0.197531	Peripheral nodes	55	3027.66	D_0__Bacteria	D_1__Bacteroidetes	D_2__Bacteroidia	D_3__Flavobacteriales	D_4__Flavobacteriaceae	D_5_	D_6_
fbdde68ecd7cc96ae058d04950fac416	0.023532	M1	-0.886492	0.486415	Peripheral nodes	30	510.66	D_0__Bacteria	D_1__Firmicutes	D_2__Clostridia	D_3__Clostridiales	D_4__Clostridiaceae 1	D_5__Youngiibacter	D_6__uncultured bacterium
64fdb5f968bfa62df09158bbadd7167b	0.0450417	M1	0.420544	0.499614	Peripheral nodes	90	1284.5	D_0__Bacteria	D_1__Proteobacteria	D_2__Gammaproteobacteria	D_3__Betaproteobacteriales	D_4__Burkholderiaceae	D_5__Caenimonas	D_6_
2af118be94090fa9937d4b05d9b3facb	0.0205292	M1	0.965142	0.44709	Peripheral nodes	115	7503.84	D_0__Bacteria	D_1__Actinobacteria	D_2__Thermoleophilia	D_3__Solirubrobacterales	D_4__Solirubrobacteraceae	D_5_	D_6_
9a74671e68a2071796ad37e45794f529	0.0346239	M1	-0.189407	0.0713306	Peripheral nodes	62	453.38	D_0__Bacteria	D_1__Proteobacteria	D_2__Gammaproteobacteria	D_3__Betaproteobacteriales	D_4__Burkholderiaceae	D_5__Leptothrix	D_6_
9647884f7914727b5637260520d7ea56	0.0315599	M1	-1.30039	0.471126	Peripheral nodes	11	636.772	D_0__Bacteria	D_1__Proteobacteria	D_2__Alphaproteobacteria	D_3__Tistrellales	D_4__Geminicoccaceae	D_5__Candidatus Alysiosphaera	D_6__uncultured alpha proteobacterium
d170b0eafb03c5e0747aebb8b14c1d91	0.0443676	M1	0.573031	0	Peripheral nodes	97	1821.47	D_0__Bacteria	D_1__Proteobacteria	D_2__Gammaproteobacteria	D_3__Betaproteobacteriales	D_4__Nitrosomonadaceae	D_5__IS-44	D_6__uncultured soil bacterium
181dc7b328473f74d0faa67238ee24e4	0.0210195	M1	0.681951	0.419054	Peripheral nodes	102	1083.12	D_0__Bacteria	D_1__Bacteroidetes	D_2__Bacteroidia	D_3__Cytophagales	D_4__Spirosomaceae	D_5__Leadbetterella	D_6__uncultured bacterium
ece00a4c7252d19bba8d55c8b61d9b60	0.0228579	M1	-0.734005	0.275481	Peripheral nodes	37	211.665	D_0__Bacteria	D_1__Planctomycetes	D_2__Planctomycetacia	D_3__Pirellulales	D_4__Pirellulaceae	D_5__Pirellula	D_6_
f0848dbd7d605dfb1879b1bcc5329a3a	0.020039	M1	0.551247	0.341706	Peripheral nodes	96	1906.95	D_0__Bacteria	D_1__Bacteroidetes	D_2__Bacteroidia	D_3__Flavobacteriales	D_4__Flavobacteriaceae	D_5__Flavobacterium	D_6_
a4d97965fb4e702bb74c8b3deb12dc42	0.0238384	M1	-0.167623	0.252401	Peripheral nodes	63	1192.01	D_0__Bacteria	D_1__Acidobacteria	D_2__Subgroup 6	D_3_	D_4_	D_5_	D_6_
36c88d1a1daa20f79ae0d0d2a4e4d49a	0.020039	M1	-0.472598	0.382516	Peripheral nodes	49	3315.81	D_0__Bacteria	D_1__Actinobacteria	D_2__Nitriliruptoria	D_3__Nitriliruptorales	D_4__Nitriliruptoraceae	D_5__Nitriliruptor	D_6__Nitriliruptor alkaliphilus DSM 45188
2ea88baf386c9342da3558b7550079ae	0.020039	M1	-0.145839	0.309642	Peripheral nodes	64	5424.09	D_0__Bacteria	D_1__Proteobacteria	D_2__Alphaproteobacteria	D_3__Rhizobiales	D_4__Devosiaceae	D_5_	D_6_
9dfeb2b8da59ec8ed227579418db728e	0.0241448	M1	1.03049	0.377512	Peripheral nodes	118	10875.4	D_0__Bacteria	D_1__Bacteroidetes	D_2__Bacteroidia	D_3__Cytophagales	D_4__Cyclobacteriaceae	D_5__Aquiflexum	D_6_
8c7d014aee9907fe9abf856b163b6303	0.0197326	M1	-0.690437	0.353027	Peripheral nodes	39	289.036	D_0__Bacteria	D_1__Proteobacteria	D_2__Gammaproteobacteria	D_3__Betaproteobacteriales	D_4__Rhodocyclaceae	D_5__Sterolibacterium	D_6__uncultured bacterium
d4e05bf8d1e99a6dff0be06afab20528	0.0203454	M1	-0.189407	0.255958	Peripheral nodes	62	3652.99	D_0__Bacteria	D_1__Proteobacteria	D_2__Deltaproteobacteria	D_3__SAR324 clade(Marine group B)	D_4__uncultured bacterium	D_5__	D_6__
6c102251113d9fc11f4c6f124c411316	0.0207131	M1	-0.755789	0.336735	Peripheral nodes	36	735.879	D_0__Bacteria	D_1__Proteobacteria	D_2__Alphaproteobacteria	D_3__Rhizobiales	D_4__Rhizobiaceae	D_5__Hoeflea	D_6_
b328d165bcb5e6735b155c9d254a0a1e	0.0311309	M1	0.856222	0	Peripheral nodes	110	2393.22	D_0__Bacteria	D_1__Bacteroidetes	D_2__Bacteroidia	D_3__Flavobacteriales	D_4__Flavobacteriaceae	D_5__Flavobacterium	D_6_
4edf1b97e64778470fba8e67d5847860	0.0664289	M1	0.507679	0.0570934	Peripheral nodes	94	5728.39	D_0__Bacteria	D_1__Bacteroidetes	D_2__Bacteroidia	D_3__Flavobacteriales	D_4__Flavobacteriaceae	D_5__Flavobacterium	D_6_
9880c97afd910e6da65828c3c8114652	0.0193649	M1	-1.23504	0.49071	Peripheral nodes	14	265.768	D_0__Bacteria	D_1__Actinobacteria	D_2__Actinobacteria	D_3__Micromonosporales	D_4__Micromonosporaceae	D_5_	D_6_
b53cdde89722338f1da8bb6b06dd1e1f	0.0193649	M1	0.268056	0.297521	Peripheral nodes	83	822.3	D_0__Bacteria	D_1__Atribacteria	D_2__JS1	D_3__uncultured bacterium	D_4__	D_5__	D_6__
12012c3e889d4800c483a8974b93c203	0.0232869	M1	-1.0172	0.0464853	Peripheral nodes	24	480.034	D_0__Bacteria	D_1__Actinobacteria	D_2__Actinobacteria	D_3__Micrococcales	D_4__Microbacteriaceae	D_5__Chryseoglobus	D_6__uncultured bacterium
77721ded89b36890dbdc9e109b47dcd3	0.0210195	M1	-0.908276	0.393109	Peripheral nodes	29	659.859	D_0__Bacteria	D_1__Cyanobacteria	D_2__Oxyphotobacteria	D_3__Phormidesmiales	D_4__Nodosilineaceae	D_5__Nodosilinea PCC-7104	D_6_
81e5b6113592e6a21f3f4cbffb7e75e5	0.100317	M1	-0.0151351	0.186632	Peripheral nodes	70	718.161	D_0__Bacteria	D_1__Acidobacteria	D_2__Subgroup 6	D_3_	D_4_	D_5_	D_6_
fdb75801643076faf923cdf031fdfb44	0.0587687	M1	-1.0172	0.410227	Peripheral nodes	24	227.733	D_0__Bacteria	D_1__Proteobacteria	D_2__Gammaproteobacteria	D_3__Betaproteobacteriales	D_4__Burkholderiaceae	D_5_	D_6_
a55558ba61fbb79d4105191e42182771	0.0388523	M1	0.115569	0.494093	Peripheral nodes	76	918.01	D_0__Bacteria	D_1__Proteobacteria	D_2__Alphaproteobacteria	D_3__Rhodobacterales	D_4__Rhodobacteraceae	D_5_	D_6_
e6c20389982dc0fa10a416a299fd6a7f	0.0383008	M1	0.529463	0.492301	Peripheral nodes	95	2039.03	D_0__Bacteria	D_1__Proteobacteria	D_2__Alphaproteobacteria	D_3__Sphingomonadales	D_4__Sphingomonadaceae	D_5__Porphyrobacter	D_6__uncultured bacterium
b76b655b663f887da917d0d969c96db1	0.0194874	M1	-0.21119	0.508898	Peripheral nodes	61	3277.57	D_0__Bacteria	D_1__Actinobacteria	D_2__Actinobacteria	D_3__Micrococcales	D_4__Intrasporangiaceae	D_5__Aquipuribacter	D_6__uncultured bacterium
553d7ebad81d1074f01044359512df46	0.0195487	M1	-0.581517	0.5	Peripheral nodes	44	1219.24	D_0__Bacteria	D_1__Bacteroidetes	D_2__Bacteroidia	D_3__Flavobacteriales	D_4__Flavobacteriaceae	D_5__Flavobacterium	D_6_
6b2889c42a8ffe10c2f7d682c9ded8a8	0.0213872	M1	-1.2786	0.122548	Peripheral nodes	12	360.094	D_0__Bacteria	D_1__Firmicutes	D_2__Bacilli	D_3__Bacillales	D_4__Bacillaceae	D_5__Bacillus	D_6_
cb1b1958b0f3da780f31657c417681c9	0.0192423	M1	0.551247	0.491901	Peripheral nodes	96	4721.5	D_0__Bacteria	D_1__Actinobacteria	D_2__Rubrobacteria	D_3__Rubrobacterales	D_4__Rubrobacteriaceae	D_5__Rubrobacter	D_6_
a5f6cdbd31ee74b4413fd56e6c9ba803	0.0186295	M1	-1.38752	0.337463	Peripheral nodes	7	269.026	D_0__Bacteria	D_1__Bacteroidetes	D_2__Bacteroidia	D_3__Flavobacteriales	D_4__Flavobacteriaceae	D_5__uncultured	D_6__uncultured Flavobacteriaceae bacterium
e4b931975fee30e137a3b01568470e43	0.0186295	M1	-1.16968	0.461747	Peripheral nodes	17	1862.6	D_0__Bacteria	D_1__Bacteroidetes	D_2__Bacteroidia	D_3__Flavobacteriales	D_4__Crocinitomicaceae	D_5__uncultured	D_6__uncultured Brumimicrobium sp.
aa75666d80cdfc376759dfdf74b60379	0.057727	M1	0.638383	0.475309	Peripheral nodes	100	1652.83	D_0__Bacteria	D_1__Actinobacteria	D_2__Actinobacteria	D_3__Micrococcales	D_4__Microbacteriaceae	D_5__Marisediminicola	D_6_
d13c1f419b07ab9cdfd9d53a766cd780	0.01961	M1	0.725519	0.152778	Peripheral nodes	104	1371.69	D_0__Bacteria	D_1__Proteobacteria	D_2__Gammaproteobacteria	D_3__Acidiferrobacterales	D_4__Acidiferrobacteraceae	D_5__Sulfurifustis	D_6_
530a162d6e36033d12eaeefa2ae9d347	0.0185069	M1	-1.2786	0.349636	Peripheral nodes	12	500.429	D_0__Bacteria	D_1__Proteobacteria	D_2__Gammaproteobacteria	D_3__Steroidobacterales	D_4__Woeseiaceae	D_5__JTB255 marine benthic group	D_6__uncultured bacterium
c39a746980ab0c654dfb63a3b7a47289	0.0338273	M1	0.79087	0.452485	Peripheral nodes	107	8475.05	D_0__Bacteria	D_1__Proteobacteria	D_2__Gammaproteobacteria	D_3__Betaproteobacteriales	D_4__Burkholderiaceae	D_5__Rhizobacter	D_6_
105952710b086ffb04f707049d8359aa	0.0574818	M1	1.24833	0.439509	Peripheral nodes	128	2230.4	D_0__Bacteria	D_1__Proteobacteria	D_2__Gammaproteobacteria	D_3__Pseudomonadales	D_4__Pseudomonadaceae	D_5__Pseudomonas	D_6_
0d3a4d04e3cbd36c57a8e5b4691ae818	0.0606072	M1	-0.603301	0.396694	Peripheral nodes	43	2511.4	D_0__Bacteria	D_1__Actinobacteria	D_2__Actinobacteria	D_3__Propionibacteriales	D_4__Nocardioidaceae	D_5__Nocardioides	D_6_
e8256847e6af35cd51e36e14f650ba6b	0.0281894	M1	-0.777573	0	Peripheral nodes	35	2353.92	D_0__Bacteria	D_1__Firmicutes	D_2__Bacilli	D_3__Bacillales	D_4__Planococcaceae	D_5_	D_6_
2807e0241df0822992ce5210415c4a1a	0.0182005	M1	2.16326	0.467127	Peripheral nodes	170	5601.82	D_0__Bacteria	D_1__Cyanobacteria	D_2__Oxyphotobacteria	D_3__Phormidesmiales	D_4__Nodosilineaceae	D_5__Nodosilinea PCC-7104	D_6_
b04536b9b63265122a0289f286f80464	0.0235933	M1	-0.232974	0.33241	Peripheral nodes	60	579.305	D_0__Bacteria	D_1__Proteobacteria	D_2__Gammaproteobacteria	D_3__Betaproteobacteriales	D_4__Burkholderiaceae	D_5_	D_6_
67f6e4d3257a39fa6605712a53d49a8d	0.0216936	M1	-0.842925	0.233304	Peripheral nodes	32	3116.64	D_0__Bacteria	D_1__Bacteroidetes	D_2__Bacteroidia	D_3__Flavobacteriales	D_4__Flavobacteriaceae	D_5__Subsaximicrobium	D_6__uncultured bacterium
7250dd2d42b84d14c2141f621e7fc3a3	0.0487186	M1	2.01077	0.491495	Peripheral nodes	163	6113.22	D_0__Bacteria	D_1__Bacteroidetes	D_2__Bacteroidia	D_3__Flavobacteriales	D_4__Flavobacteriaceae	D_5__Flavobacterium	D_6_
cc46332f10b9a22d1bf78e5e8cd0d52f	0.0224902	M1	0.878006	0.231111	Peripheral nodes	111	2647.66	D_0__Bacteria	D_1__Bacteroidetes	D_2__Bacteroidia	D_3__Cytophagales	D_4__Microscillaceae	D_5__uncultured	D_6_
dbb2cdc2302bb0d1b0e98364c047a575	0.029844	M1	-0.298326	0.3942	Peripheral nodes	57	503.32	D_0__Bacteria	D_1__Proteobacteria	D_2__Gammaproteobacteria	D_3__Betaproteobacteriales	D_4__Burkholderiaceae	D_5_	D_6_
d9ec92cb5fe7b9c7bb8e0689fbec652a	0.0179554	M1	-1.30039	0.457329	Peripheral nodes	11	25.7776	D_0__Bacteria	D_1__Actinobacteria	D_2__Actinobacteria	D_3__Frankiales	D_4__Geodermatophilaceae	D_5__Geodermatophilus	D_6__uncultured bacterium
3df3655cdd7dc0e4a7c638bb58d0f9ec	0.0227354	M1	1.31368	0.437396	Peripheral nodes	131	1954.39	D_0__Bacteria	D_1__Proteobacteria	D_2__Gammaproteobacteria	D_3__Pseudomonadales	D_4__Pseudomonadaceae	D_5__Pseudomonas	D_6_
44f13878b3d5d3ce5275e0d2e865382b	0.0460835	M1	1.40082	0.109221	Peripheral nodes	135	2747.5	D_0__Bacteria	D_1__Proteobacteria	D_2__Gammaproteobacteria	D_3__Betaproteobacteriales	D_4_	D_5_	D_6_
f37565d88c1a20fabc2f398a5e2c006c	0.0229192	M1	-1.08255	0.485487	Peripheral nodes	21	188.009	D_0__Bacteria	D_1__Bacteroidetes	D_2__Bacteroidia	D_3__Chitinophagales	D_4__Saprospiraceae	D_5__uncultured	D_6__uncultured bacterium
23b991d59f96b7699207e4677834fd3f	0.0403231	M1	1.13941	0.294052	Peripheral nodes	123	6703.83	D_0__Bacteria	D_1__Actinobacteria	D_2__Actinobacteria	D_3__Micrococcales	D_4__Intrasporangiaceae	D_5_	D_6_
73a1c27735e1290b7978a0150e44526b	0.0287409	M1	0.376976	0.095	Peripheral nodes	88	1247.86	D_0__Bacteria	D_1__Proteobacteria	D_2__Alphaproteobacteria	D_3__Sphingomonadales	D_4__Sphingomonadaceae	D_5__Altererythrobacter	D_6__Altererythrobacter sp.
8ed07323ba6a5aa31cdde2c0188ff464	0.0184457	M1	-0.625085	0.210104	Peripheral nodes	42	1256.85	D_0__Bacteria	D_1__Deinococcus-Thermus	D_2__Deinococci	D_3__Deinococcales	D_4__Trueperaceae	D_5__Truepera	D_6_
2fc3f10933d5ec721455182574a0892e	0.0178328	M1	-0.864708	0.437914	Peripheral nodes	31	1502.37	D_0__Bacteria	D_1__Proteobacteria	D_2__Alphaproteobacteria	D_3__Rhizobiales	D_4__Beijerinckiaceae	D_5__Microvirga	D_6_
fdd9a3ded36f5164f974fe16e62b6bef	0.017649	M1	-0.0587029	0.417606	Peripheral nodes	68	658.293	D_0__Bacteria	D_1__Bacteroidetes	D_2__Bacteroidia	D_3__Cytophagales	D_4__Cyclobacteriaceae	D_5__Algoriphagus	D_6__uncultured Bacteroidetes bacterium
9b7e119910282d8a452f9c3e1c928a28	0.0175264	M1	-1.19147	0.122268	Peripheral nodes	16	434.178	D_0__Bacteria	D_1__Proteobacteria	D_2__Gammaproteobacteria	D_3__AT-s16	D_4__uncultured gamma proteobacterium	D_5__	D_6__
9067a361016e1f3b21f2ef8a30b4725d	0.0174652	M1	-1.36574	0.429193	Peripheral nodes	8	727.846	D_0__Bacteria	D_1__Proteobacteria	D_2__Gammaproteobacteria	D_3__Betaproteobacteriales	D_4__Burkholderiaceae	D_5_	D_6_
c8ed7da5294640f8f18328adca3b7c29	0.0268412	M1	1.50974	0	Peripheral nodes	140	4837.54	D_0__Bacteria	D_1__Proteobacteria	D_2__Deltaproteobacteria	D_3__Desulfuromonadales	D_4__Desulfuromonadaceae	D_5__Desulfuromonas	D_6__uncultured Desulfuromonas sp.
bebe696715f4d6950bed724d85084af4	0.0174039	M1	-0.755789	0.0587695	Peripheral nodes	36	265.491	D_0__Bacteria	D_1__Proteobacteria	D_2__Gammaproteobacteria	D_3__Betaproteobacteriales	D_4__Nitrosomonadaceae	D_5__Nitrosospira	D_6_
c9b9bd03597ceeb5ebd7ffbc4785a7eb	0.0172813	M1	-0.864708	0.155128	Peripheral nodes	31	198.162	D_0__Bacteria	D_1__Bacteroidetes	D_2__Bacteroidia	D_3__Cytophagales	D_4__Cyclobacteriaceae	D_5__Algoriphagus	D_6__uncultured Bacteroidetes bacterium
8157301f0b8e5b30673cfce922f3b0fd	0.0190585	M1	-0.777573	0.4678	Peripheral nodes	35	888.555	D_0__Bacteria	D_1__Proteobacteria	D_2__Gammaproteobacteria	D_3__Pseudomonadales	D_4__Pseudomonadaceae	D_5__Pseudomonas	D_6_
a346f4d265d7adecf82d998861c61ac5	0.0288022	M1	0.0284328	0.469217	Peripheral nodes	72	698.91	D_0__Bacteria	D_1__Bacteroidetes	D_2__Bacteroidia	D_3__Chitinophagales	D_4__Saprospiraceae	D_5__uncultured	D_6__uncultured Saprospiraceae bacterium
f91518ea2bf4765f0419cceeec46b754	0.0257994	M1	1.24833	0.439718	Peripheral nodes	128	9586.93	D_0__Bacteria	D_1__Actinobacteria	D_2__Acidimicrobiia	D_3__Microtrichales	D_4__Ilumatobacteraceae	D_5_	D_6_
bf23cc1d044b5c07507491c393474d4c	0.0447353	M1	-0.341894	0.306159	Peripheral nodes	55	10053.2	D_0__Bacteria	D_1__Acidobacteria	D_2__Subgroup 6	D_3_	D_4_	D_5_	D_6_
edcc5853c6848e68096d0476f11c5cef	0.0170362	M1	-0.232974	0.472612	Peripheral nodes	60	455.606	D_0__Bacteria	D_1__Bacteroidetes	D_2__Bacteroidia	D_3__Flavobacteriales	D_4__Flavobacteriaceae	D_5__Flavobacterium	D_6_
b4c21545a2ef7aace54f42d308b7753b	0.0169136	M1	0.0502167	0.461747	Peripheral nodes	73	842.46	D_0__Bacteria	D_1__Proteobacteria	D_2__Alphaproteobacteria	D_3__Rhodobacterales	D_4__Rhodobacteraceae	D_5__Rubellimicrobium	D_6__uncultured bacterium
26f2f054d9155b985c7b6b13054a97f8	0.0169136	M1	-0.646869	0.483471	Peripheral nodes	41	230.522	D_0__Bacteria	D_1__Proteobacteria	D_2__Gammaproteobacteria	D_3__Betaproteobacteriales	D_4__Burkholderiaceae	D_5_	D_6_
834ddb68fb0f39e4b7ce131b58fa51ba	0.0185682	M1	-1.08255	0.498112	Peripheral nodes	21	299.464	D_0__Bacteria	D_1__Bacteroidetes	D_2__Bacteroidia	D_3__Bacteroidales	D_4__Bacteroidetes BD2-2	D_5__uncultured bacterium	D_6__
c9e46980851b4eadc1a7c9406d45c63f	0.0168523	M1	-0.363678	0.394449	Peripheral nodes	54	582.426	D_0__Bacteria	D_1__Proteobacteria	D_2__Alphaproteobacteria	D_3__Caulobacterales	D_4__Caulobacteraceae	D_5__Brevundimonas	D_6_
6e580d0cae84190a58dace7c7e8ff25f	0.0287409	M1	-0.42903	0.394054	Peripheral nodes	51	4335.36	D_0__Bacteria	D_1__Actinobacteria	D_2__Actinobacteria	D_3__Propionibacteriales	D_4__Nocardioidaceae	D_5__Marmoricola	D_6_
dda548b6893e767696030619fedb2b7d	0.0222451	M1	-1.03898	0.262182	Peripheral nodes	23	229.829	D_0__Bacteria	D_1__Proteobacteria	D_2__Deltaproteobacteria	D_3__Myxococcales	D_4__bacteriap25	D_5__uncultured Myxococcales bacterium	D_6__
53fa2e3c54b8ffb96138ce67a2c0366a	0.09805	M1	-0.0587029	0.335644	Peripheral nodes	68	584.31	D_0__Bacteria	D_1__Proteobacteria	D_2__Gammaproteobacteria	D_3__Betaproteobacteriales	D_4__Hydrogenophilaceae	D_5__Thiobacillus	D_6_
2d27d61ee94120ffe8966eaf8395d9c2	0.0166685	M1	-0.407246	0.220362	Peripheral nodes	52	2518.34	D_0__Bacteria	D_1__Proteobacteria	D_2__Alphaproteobacteria	D_3__Rhodobacterales	D_4__Rhodobacteraceae	D_5__Ketogulonicigenium	D_6__uncultured bacterium
501fdfd5c71229fb8f57fb42b757950c	0.0166685	M1	-1.34395	0.498481	Peripheral nodes	9	71.0577	D_0__Bacteria	D_1__Proteobacteria	D_2__Gammaproteobacteria	D_3_	D_4_	D_5_	D_6_
502da7f40edd790060c18ab01bafadbc	0.0175877	M1	0.769087	0.357991	Peripheral nodes	106	1314.04	D_0__Bacteria	D_1__Bacteroidetes	D_2__Bacteroidia	D_3__Chitinophagales	D_4__Chitinophagaceae	D_5__uncultured	D_6__Terrimonas sp. 16-45A
289aa3f8649e2d7a441dafef360ce2a6	0.0281281	M1	0.39876	0.0475907	Peripheral nodes	89	1268.86	D_0__Bacteria	D_1__Acidobacteria	D_2__Subgroup 6	D_3__wastewater metagenome	D_4__	D_5__	D_6__
c75a25d9d98dddbe654284a101a28db0	0.0399554	M1	0.89979	0.0540123	Peripheral nodes	112	1767.58	D_0__Bacteria	D_1__Proteobacteria	D_2__Gammaproteobacteria	D_3__Betaproteobacteriales	D_4__Gallionellaceae	D_5_	D_6_
ad92d92122b28ef926d973eb8f63a1ba	0.0163621	M1	-0.494382	0.363894	Peripheral nodes	48	2161.56	D_0__Bacteria	D_1__Proteobacteria	D_2__Alphaproteobacteria	D_3__Rhizobiales	D_4__uncultured	D_5_	D_6_
742978b8d05eb6a6d1334cd1e35d9325	0.0163008	M1	-0.799357	0.35124	Peripheral nodes	34	276.674	D_0__Bacteria	D_1__Bacteroidetes	D_2__Bacteroidia	D_3__Chitinophagales	D_4__Chitinophagaceae	D_5__Terrimonas	D_6_
061b1f08ae592b991fff2e388031ae5b	0.0341949	M1	0.507679	0.280111	Peripheral nodes	94	1764.01	D_0__Bacteria	D_1__Actinobacteria	D_2__Actinobacteria	D_3__Propionibacteriales	D_4__Nocardioidaceae	D_5__Nocardioides	D_6_
e66f293556f53c5372161524129a20c3	0.0324178	M1	-0.145839	0.0700826	Peripheral nodes	64	1027.59	D_0__Bacteria	D_1__Gemmatimonadetes	D_2__Gemmatimonadetes	D_3__Gemmatimonadales	D_4__Gemmatimonadaceae	D_5__Gemmatimonas	D_6__uncultured bacterium
6fdf77160793a24e9e0a9f7bfb4e46cd	0.0490863	M1	-0.886492	0.234158	Peripheral nodes	30	634.648	D_0__Bacteria	D_1__Proteobacteria	D_2__Gammaproteobacteria	D_3__Xanthomonadales	D_4__Xanthomonadaceae	D_5__Lysobacter	D_6_
81e7054dd5f15e00c027309fe18a33d7	0.0438774	M1	-0.603301	0.459791	Peripheral nodes	43	1448.51	D_0__Bacteria	D_1__Cyanobacteria	D_2__Oxyphotobacteria	D_3__Phormidesmiales	D_4__Nodosilineaceae	D_5__Nodosilinea PCC-7104	D_6__uncultured cyanobacterium
dc30955e75ebbf7c15f449d695f80a74	0.0160557	M1	-0.951844	0.489796	Peripheral nodes	27	142.504	D_0__Bacteria	D_1__Proteobacteria	D_2__Gammaproteobacteria	D_3__Betaproteobacteriales	D_4__Sulfuricellaceae	D_5__Sulfuriferula	D_6__uncultured beta proteobacterium
a7d45843b2efe3bf77349d885473197e	0.0276379	M1	-0.145839	0.478533	Peripheral nodes	64	677.889	D_0__Bacteria	D_1__Proteobacteria	D_2__Alphaproteobacteria	D_3__Sphingomonadales	D_4__Sphingomonadaceae	D_5__Erythrobacter	D_6_
a97d6cd4e0877a33ba4d73d50b8a7a6f	0.0167298	M1	-1.32217	0.21875	Peripheral nodes	10	149.47	D_0__Bacteria	D_1__Proteobacteria	D_2__Gammaproteobacteria	D_3__Salinisphaerales	D_4__Solimonadaceae	D_5__Polycyclovorans	D_6_
34564258ed267c3dcdf508008c17f574	0.0159944	M1	-0.842925	0	Peripheral nodes	32	279.074	D_0__Bacteria	D_1__Zixibacteria	D_2__uncultured Caldithrix sp.	D_3__	D_4__	D_5__	D_6__
ab9d0e5a643609157e1ea4ad34a1116b	0.0301504	M1	0.551247	0.244182	Peripheral nodes	96	2424.97	D_0__Bacteria	D_1__Planctomycetes	D_2__OM190	D_3__metagenome	D_4__	D_5__	D_6__
d79a462b5f7dc08283381ea38196f08e	0.0158718	M1	-1.19147	0.441153	Peripheral nodes	16	153.415	D_0__Bacteria	D_1__Actinobacteria	D_2__Actinobacteria	D_3__Frankiales	D_4__Geodermatophilaceae	D_5__Modestobacter	D_6__uncultured bacterium
ce69aebf819baaa7fc9f109be704c05b	0.0158718	M1	-0.232974	0.488069	Peripheral nodes	60	5324.77	D_0__Bacteria	D_1__Proteobacteria	D_2__Alphaproteobacteria	D_3__Caulobacterales	D_4__Caulobacteraceae	D_5__Phenylobacterium	D_6__Phenylobacterium sp. TMB1-24
ff66a621a5866de4e55d888f8b7a95e3	0.0158106	M1	-0.951844	0.442233	Peripheral nodes	27	580.501	D_0__Bacteria	D_1__Proteobacteria	D_2__Alphaproteobacteria	D_3__Rhodobacterales	D_4__Rhodobacteraceae	D_5_	D_6_
a2721a35d2cfed65bd00cd534aa01ebb	0.0175877	M1	-0.232974	0.187399	Peripheral nodes	60	656.49	D_0__Bacteria	D_1__Cyanobacteria	D_2__Oxyphotobacteria	D_3__Chloroplast	D_4_	D_5_	D_6_
e8a0dd74ed68cb708a2dfd1578c5bfdf	0.015688	M1	-0.102271	0.244898	Peripheral nodes	66	1100.08	D_0__Bacteria	D_1__Proteobacteria	D_2__Deltaproteobacteria	D_3_	D_4_	D_5_	D_6_
0a4365bb5ed87fa916764b985f7b3429	0.055766	M1	0.224488	0.353506	Peripheral nodes	81	1254.57	D_0__Bacteria	D_1__Proteobacteria	D_2__Gammaproteobacteria	D_3__Betaproteobacteriales	D_4__Burkholderiaceae	D_5_	D_6_
dc282bcc21f73e77dd80fa4f190628c5	0.0156267	M1	-0.254758	0.417037	Peripheral nodes	59	409.398	D_0__Bacteria	D_1__Actinobacteria	D_2__Acidimicrobiia	D_3__Microtrichales	D_4__Ilumatobacteraceae	D_5__Ilumatobacter	D_6_
7b4457f8d84e8c7241a5500dba3a496a	0.0178328	M1	0.594815	0.404562	Peripheral nodes	98	1539.92	D_0__Bacteria	D_1__Acidobacteria	D_2__Subgroup 6	D_3__metagenome	D_4__	D_5__	D_6__
0b8f908188650d3a87a53581d71f8440	0.0214484	M1	-1.06076	0.190131	Peripheral nodes	22	327.306	D_0__Bacteria	D_1__Actinobacteria	D_2__Actinobacteria	D_3__Frankiales	D_4__uncultured	D_5_	D_6_
5a80d01fedb3e3758aec70ffc0f8aea7	0.0232256	M1	0.812654	0.44393	Peripheral nodes	108	4171.37	D_0__Bacteria	D_1__Acidobacteria	D_2__Acidobacteriia	D_3__Solibacterales	D_4__Solibacteraceae (Subgroup 3)	D_5__Paludibaculum	D_6__uncultured bacterium
31f3f4646efd5c05272a81f4482ff5f1	0.0183231	M1	0.311624	0	Peripheral nodes	85	734.945	D_0__Bacteria	D_1__Proteobacteria	D_2__Alphaproteobacteria	D_3__Rhodobacterales	D_4__Rhodobacteraceae	D_5_	D_6_
6c29625c90ab7028837e80a5199a580c	0.0332757	M1	0.00664886	0.232988	Peripheral nodes	71	650.71	D_0__Bacteria	D_1__Gemmatimonadetes	D_2__Gemmatimonadetes	D_3__Gemmatimonadales	D_4__Gemmatimonadaceae	D_5__uncultured	D_6__Gemmatimonadetes bacterium SCN 70-22
261d851a5c94197e21853f7dec73a01f	0.0349303	M1	0.660167	0.203461	Peripheral nodes	101	1592.96	D_0__Bacteria	D_1__Proteobacteria	D_2__Gammaproteobacteria	D_3__Betaproteobacteriales	D_4__Burkholderiaceae	D_5_	D_6_
a7da2d5af45e2f32c65018b21810b246	0.0218774	M1	-0.842925	0.37223	Peripheral nodes	32	1287.29	D_0__Bacteria	D_1__Bacteroidetes	D_2__Bacteroidia	D_3__Cytophagales	D_4__Cyclobacteriaceae	D_5__Indibacter	D_6__Cyclobacterium sp. 20054
7e39415fabf2cc8641ba0c0bfc689807	0.0224289	M1	-0.0151351	0.458165	Peripheral nodes	70	5257.05	D_0__Bacteria	D_1__Proteobacteria	D_2__Gammaproteobacteria	D_3__Alteromonadales	D_4__Idiomarinaceae	D_5__Aliidiomarina	D_6_
1518cdde31c7b8559887af55161dd583	0.0395264	M1	-0.341894	0.499314	Peripheral nodes	55	470.064	D_0__Bacteria	D_1__Actinobacteria	D_2__Actinobacteria	D_3__Micrococcales	D_4__Intrasporangiaceae	D_5_	D_6_
f301f760eca2d01cc029c580b639fcdf	0.0153203	M1	-0.93006	0.350303	Peripheral nodes	28	1251.35	D_0__Bacteria	D_1__Bacteroidetes	D_2__Bacteroidia	D_3__Flavobacteriales	D_4__Cryomorphaceae	D_5__Cryomorpha	D_6_
1e170ae2980d191c1f4f0278fc9ed16f	0.0153203	M1	0.18092	0.386621	Peripheral nodes	79	3736.6	D_0__Bacteria	D_1__Actinobacteria	D_2__Thermoleophilia	D_3__Solirubrobacterales	D_4__Solirubrobacteraceae	D_5_	D_6_
bebd93e0d4d927d1a9f7f2440d614a8d	0.0169749	M1	-1.34395	0.479081	Peripheral nodes	9	113.321	D_0__Bacteria	D_1__Actinobacteria	D_2__Nitriliruptoria	D_3__Nitriliruptorales	D_4__Nitriliruptoraceae	D_5_	D_6_
bf136dba54ba5910f24827099fe3151f	0.028986	M1	-0.167623	0.499576	Peripheral nodes	63	924.302	D_0__Bacteria	D_1__Acidobacteria	D_2__Blastocatellia (Subgroup 4)	D_3__Blastocatellales	D_4__Blastocatellaceae	D_5_	D_6_
f02643ccd35aba0a9cd9a529e7b0815e	0.0248802	M1	-0.799357	0.485924	Peripheral nodes	34	1254.77	D_0__Bacteria	D_1__Bacteroidetes	D_2__Bacteroidia	D_3__Flavobacteriales	D_4__Flavobacteriaceae	D_5__Flavobacterium	D_6_
3652f35d3533cd3341e5fb1579e550c6	0.0419164	M1	0.268056	0.365275	Peripheral nodes	83	1841.46	D_0__Bacteria	D_1__Planctomycetes	D_2__Planctomycetacia	D_3__Planctomycetales	D_4__Rubinisphaeraceae	D_5__uncultured	D_6__uncultured bacterium
b89055dcb408eaeedf77a29e5a59c6f2	0.0227966	M1	-0.189407	0	Peripheral nodes	62	584.724	D_0__Bacteria	D_1__Bacteroidetes	D_2__Bacteroidia	D_3__Chitinophagales	D_4__Saprospiraceae	D_5__Phaeodactylibacter	D_6__metagenome
7c20faf3fcf1b45fd34239a786d306b0	0.0279443	M1	-0.0804869	0.327538	Peripheral nodes	67	3866.54	D_0__Bacteria	D_1__Proteobacteria	D_2__Alphaproteobacteria	D_3__Rhizobiales	D_4__Hyphomicrobiaceae	D_5__Hyphomicrobium	D_6_
8c69312cf99870368152616e9d27b9f3	0.0204067	M1	0.89979	0.32	Peripheral nodes	112	1422.09	D_0__Bacteria	D_1__Firmicutes	D_2__Clostridia	D_3__Clostridiales	D_4__Family XII	D_5__Acidaminobacter	D_6__uncultured bacterium
4d3ac5ef913cf804a67ee5934e6c2b3c	0.0151365	M1	-0.995412	0.497041	Peripheral nodes	25	121.717	D_0__Bacteria	D_1__Bacteroidetes	D_2__Bacteroidia	D_3__Chitinophagales	D_4__Saprospiraceae	D_5__Phaeodactylibacter	D_6__uncultured bacterium
2699103dc7f000250593f6c1145eb6c6	0.0245125	M1	1.79293	0.486111	Peripheral nodes	153	2755.3	D_0__Bacteria	D_1__Bacteroidetes	D_2__Bacteroidia	D_3__Bacteroidales	D_4__Prolixibacteraceae	D_5__uncultured	D_6__uncultured prokaryote
b83eedafa5b6048b28b22a81ceb473b9	0.0150752	M1	-0.951844	0	Peripheral nodes	27	668.19	D_0__Bacteria	D_1__Chloroflexi	D_2__Anaerolineae	D_3__Anaerolineales	D_4__Anaerolineaceae	D_5__UTCFX1	D_6__uncultured Chloroflexi bacterium
78b1f30a81424a9326e11a1d8c35fbe3	0.0805849	M1	-0.581517	0.316345	Peripheral nodes	44	2565.08	D_0__Bacteria	D_1__Proteobacteria	D_2__Gammaproteobacteria	D_3__Pseudomonadales	D_4__Pseudomonadaceae	D_5__Pseudomonas	D_6_
823380b7149e14f81cb7f1dbf8dfd6a2	0.0457158	M1	1.35725	0.459184	Peripheral nodes	133	2929.62	D_0__Bacteria	D_1__Proteobacteria	D_2__Gammaproteobacteria	D_3__Betaproteobacteriales	D_4__Burkholderiaceae	D_5_	D_6_
e9c46d15320dbd226e6d37954fb1224c	0.0282507	M1	1.20477	0.326101	Peripheral nodes	126	2019.67	D_0__Bacteria	D_1__Bacteroidetes	D_2__Bacteroidia	D_3__Cytophagales	D_4__Cyclobacteriaceae	D_5__Algoriphagus	D_6_
632f0f2df49a180ff8a2d8882cafcbf8	0.0148301	M1	-1.1479	0.29925	Peripheral nodes	18	58.0106	D_0__Bacteria	D_1__Gemmatimonadetes	D_2__Gemmatimonadetes	D_3__Gemmatimonadales	D_4__Gemmatimonadaceae	D_5__uncultured	D_6_
2174e5629cc7e96b2c569c3493c31860	0.015688	M1	-0.102271	0.284082	Peripheral nodes	66	1350.75	D_0__Bacteria	D_1__Proteobacteria	D_2__Gammaproteobacteria	D_3__Betaproteobacteriales	D_4__Methylophilaceae	D_5__Methylotenera	D_6_
7d6bd814e251f1ea81274d71266134fd	0.0691253	M1	0.202704	0.221718	Peripheral nodes	80	3016.91	D_0__Bacteria	D_1__Proteobacteria	D_2__Alphaproteobacteria	D_3__Rhizobiales	D_4__Rhizobiales Incertae Sedis	D_5__uncultured	D_6_
4e4095ef6a71e3aaf0af265bdaceff62	0.0678384	M1	0.0284328	0.204142	Peripheral nodes	72	3521.06	D_0__Bacteria	D_1__Proteobacteria	D_2__Gammaproteobacteria	D_3__Steroidobacterales	D_4__Steroidobacteraceae	D_5__uncultured	D_6_
f969f3aad497b364b9264c074817e314	0.0227966	M1	1.4226	0.499742	Peripheral nodes	136	11832.5	D_0__Bacteria	D_1__Bacteroidetes	D_2__Bacteroidia	D_3__Cytophagales	D_4__Microscillaceae	D_5__OLB12	D_6__uncultured bacterium
ba44519bb0da4715cad795ee9b0425b1	0.023532	M1	1.48796	0.380746	Peripheral nodes	139	5432.05	D_0__Bacteria	D_1__Actinobacteria	D_2__Acidimicrobiia	D_3__Microtrichales	D_4__Ilumatobacteraceae	D_5_	D_6_
88803930156b9c03626991b3a1be6cab	0.0247576	M1	-0.537949	0	Peripheral nodes	46	2175.32	D_0__Bacteria	D_1__Proteobacteria	D_2__Alphaproteobacteria	D_3__Rhizobiales	D_4__Devosiaceae	D_5__Devosia	D_6_
491683d249704aee39c9667bef79d78e	0.0379331	M1	0.0937846	0.197735	Peripheral nodes	75	1554.25	D_0__Bacteria	D_1__Gemmatimonadetes	D_2__Gemmatimonadetes	D_3__Gemmatimonadales	D_4__Gemmatimonadaceae	D_5__Gemmatimonas	D_6__uncultured Gemmatimonas sp.
41f7998dc7aa2e5ddbe8c2959f7e6f38	0.0282507	M1	-0.646869	0.0434568	Peripheral nodes	41	1582.46	D_0__Bacteria	D_1__Proteobacteria	D_2__Gammaproteobacteria	D_3__Betaproteobacteriales	D_4__Hydrogenophilaceae	D_5__Thiobacillus	D_6_
3f4f2b4f68feac6aac48d991f6c9bbad	0.0207131	M1	0.660167	0.0464853	Peripheral nodes	101	3240.58	D_0__Bacteria	D_1__Actinobacteria	D_2__Thermoleophilia	D_3__Gaiellales	D_4__uncultured	D_5__uncultured bacterium	D_6__
f105140900fa8d3e45ccd2d272fa9cd9	0.019181	M1	-0.995412	0.4032	Peripheral nodes	25	487.942	D_0__Bacteria	D_1__Proteobacteria	D_2__Gammaproteobacteria	D_3__Betaproteobacteriales	D_4__Burkholderiaceae	D_5_	D_6_
3f19f2595d74ad13024972c620a4bb4e	0.0500668	M1	-1.06076	0.424021	Peripheral nodes	22	468.507	D_0__Bacteria	D_1__Proteobacteria	D_2__Gammaproteobacteria	D_3__Xanthomonadales	D_4__Xanthomonadaceae	D_5__Arenimonas	D_6__uncultured gamma proteobacterium
99c7d003b994ffe192056eeb2e107c93	0.0221838	M1	0.769087	0.485864	Peripheral nodes	106	1341.33	D_0__Bacteria	D_1__Proteobacteria	D_2__Alphaproteobacteria	D_3__Azospirillales	D_4__Azospirillaceae	D_5__Skermanella	D_6_
7b93a269029de66a62c56b482fe67f86	0.0184457	M1	0.594815	0.360345	Peripheral nodes	98	1227.98	D_0__Bacteria	D_1__Bacteroidetes	D_2__Bacteroidia	D_3__Chitinophagales	D_4__Chitinophagaceae	D_5__Ferruginibacter	D_6_
4a83d40afabc8012a5f918708fa34f80	0.0186295	M1	0.79087	0.266474	Peripheral nodes	107	1297.31	D_0__Bacteria	D_1__Proteobacteria	D_2__Alphaproteobacteria	D_3__Rhodobacterales	D_4__Rhodobacteraceae	D_5_	D_6_
5dff217d50b962645178d01f7be93bae	0.0143398	M1	-0.559733	0.46281	Peripheral nodes	45	291.796	D_0__Bacteria	D_1__Proteobacteria	D_2__Alphaproteobacteria	D_3__Rhizobiales	D_4__Xanthobacteraceae	D_5__Pseudolabrys	D_6__uncultured bacterium
7b93c7a0d1a9c7de69c358d9dc8eed2b	0.0166072	M1	-1.03898	0.340265	Peripheral nodes	23	843.561	D_0__Bacteria	D_1__Proteobacteria	D_2__Gammaproteobacteria	D_3__Salinisphaerales	D_4__Solimonadaceae	D_5__Polycyclovorans	D_6__uncultured Solimonas sp.
f18e271e110ae54a7f2870e06803cc09	0.0142785	M1	-0.799357	0.285375	Peripheral nodes	34	172.986	D_0__Bacteria	D_1__Chloroflexi	D_2__Dehalococcoidia	D_3__GIF9	D_4__AB-539-J10	D_5__Dehalococcoidia bacterium CG2_30_46_19	D_6__
319b0087db5bca78d150cf13337a688a	0.0255543	M1	1.44439	0.277778	Peripheral nodes	137	4414.59	D_0__Bacteria	D_1__Proteobacteria	D_2__Gammaproteobacteria	D_3_	D_4_	D_5_	D_6_
01cb54454517457b489f41a92f1eb232	0.0142173	M1	-1.10433	0.49764	Peripheral nodes	20	300.86	D_0__Bacteria	D_1__Proteobacteria	D_2__Alphaproteobacteria	D_3__Rhizobiales	D_4__Beijerinckiaceae	D_5__Microvirga	D_6_
a737e36622e4df80eda531a56bcdb6a4	0.0165459	M1	-0.407246	0.18	Peripheral nodes	52	1707.27	D_0__Bacteria	D_1__Proteobacteria	D_2__Gammaproteobacteria	D_3__Betaproteobacteriales	D_4__Rhodocyclaceae	D_5__Thauera	D_6_
99e2d15792e1dbe1dc57eeba2243e787	0.0209582	M1	0.224488	0.487293	Peripheral nodes	81	1826.33	D_0__Bacteria	D_1__Actinobacteria	D_2__Actinobacteria	D_3__Propionibacteriales	D_4__Nocardioidaceae	D_5__Nocardioides	D_6_
4f04838fb873f667e2c02af29eb30b57	0.0231643	M1	0.812654	0	Peripheral nodes	108	2768.95	D_0__Bacteria	D_1__Acidobacteria	D_2__Subgroup 17	D_3_	D_4_	D_5_	D_6_
03f2bae3325564568f243b7e5eff128f	0.0140947	M1	0.333408	0.473373	Peripheral nodes	86	883.99	D_0__Bacteria	D_1__Bacteroidetes	D_2__Bacteroidia	D_3__Cytophagales	D_4__Cyclobacteriaceae	D_5__uncultured	D_6__uncultured Aquiflexum sp.
5a42bb7cb3519b7227a5d2027923fdc2	0.0140947	M1	-1.36574	0.529977	Peripheral nodes	8	115.138	D_0__Bacteria	D_1__Bacteroidetes	D_2__Bacteroidia	D_3__Flavobacteriales	D_4__Flavobacteriaceae	D_5__Planktosalinus	D_6__Flavobacteriaceae bacterium KHS1
c17009f2c6d6bfb87b2bdef7e9b6dd0a	0.0752534	M1	0.268056	0.399634	Peripheral nodes	83	1104.2	D_0__Bacteria	D_1__Acidobacteria	D_2__Acidobacteriia	D_3__Solibacterales	D_4__Solibacteraceae (Subgroup 3)	D_5__Paludibaculum	D_6__metagenome
b19d994af59f6646554f518fe5c2b16e	0.0301504	M1	0.137352	0.0392	Peripheral nodes	77	4505.28	D_0__Bacteria	D_1__Bacteroidetes	D_2__Bacteroidia	D_3__Flavobacteriales	D_4__NS9 marine group	D_5__metagenome	D_6__
3d6b94946e708512fa5fc081c1444069	0.0139108	M1	-0.93006	0.231111	Peripheral nodes	28	491.179	D_0__Bacteria	D_1__Actinobacteria	D_2__Thermoleophilia	D_3__Gaiellales	D_4__uncultured	D_5__uncultured bacterium	D_6__
640b29b3eda4a2233b96f97064b3a137	0.0138496	M1	-1.34395	0	Peripheral nodes	9	112.761	D_0__Bacteria	D_1__Chloroflexi	D_2__Anaerolineae	D_3__Ardenticatenales	D_4__uncultured	D_5__uncultured Chloroflexi bacterium	D_6__
3e5a78480119f88ca021ba888be254db	0.0519665	M1	1.64044	0.272188	Peripheral nodes	146	24912.2	D_0__Bacteria	D_1__Actinobacteria	D_2__Actinobacteria	D_3__Corynebacteriales	D_4__Nocardiaceae	D_5__Rhodococcus	D_6_
d9a0452cd0ac0aecf2033747855fe5ce	0.0142173	M1	-1.34395	0.478926	Peripheral nodes	9	190.384	D_0__Bacteria	D_1__Planctomycetes	D_2__Planctomycetacia	D_3__Pirellulales	D_4__Pirellulaceae	D_5__Pirellula	D_6__uncultured organism
bbeb7d790d7d32c55889ade4f35dd0a4	0.0149526	M1	-0.668653	0.04543	Peripheral nodes	40	1799.59	D_0__Bacteria	D_1__Proteobacteria	D_2__Alphaproteobacteria	D_3__Sphingomonadales	D_4__Sphingomonadaceae	D_5__Sphingorhabdus	D_6_
d987e396fa6a0be0d1350950c1af1bda	0.0487799	M1	0.616599	0.506771	Peripheral nodes	99	2103.77	D_0__Bacteria	D_1__Proteobacteria	D_2__Alphaproteobacteria	D_3__Sphingomonadales	D_4__Sphingomonadaceae	D_5__Porphyrobacter	D_6__uncultured bacterium
fb93a37d1c132acab27c8800676a530c	0.0337047	M1	0.616599	0.126004	Peripheral nodes	99	1380.62	D_0__Bacteria	D_1__Firmicutes	D_2__Clostridia	D_3__Clostridiales	D_4__Family XIII	D_5__Anaerovorax	D_6_
b2f62cc6d420deab6224b305e883a195	0.0146462	M1	-1.30039	0.192841	Peripheral nodes	11	193.873	D_0__Bacteria	D_1__Deinococcus-Thermus	D_2__Deinococci	D_3__Deinococcales	D_4__Trueperaceae	D_5__Truepera	D_6__uncultured bacterium
753569ba7313b1a05e07d0285624b307	0.0258607	M1	-0.603301	0	Peripheral nodes	43	2081.86	D_0__Bacteria	D_1__Proteobacteria	D_2__Gammaproteobacteria	D_3__Competibacterales	D_4__Competibacteraceae	D_5__Candidatus Competibacter	D_6__uncultured gamma proteobacterium
068586953ed6ee87b1ef3a7bb0f87ce9	0.0207744	M1	1.05228	0.486436	Peripheral nodes	119	2764.29	D_0__Bacteria	D_1__Acidobacteria	D_2__Blastocatellia (Subgroup 4)	D_3__Pyrinomonadales	D_4__Pyrinomonadaceae	D_5__RB41	D_6_
295d7f2f5811ba8c90abf41f0bfe336b	0.0813202	M1	0.246272	0.124444	Peripheral nodes	82	2192.22	D_0__Bacteria	D_1__Bacteroidetes	D_2__Bacteroidia	D_3__Cytophagales	D_4__Spirosomaceae	D_5__Lacihabitans	D_6__uncultured bacterium
65b8e4e11a70b368520527c745d57837	0.0207744	M1	0.703735	0.29591	Peripheral nodes	103	1357.54	D_0__Bacteria	D_1__Proteobacteria	D_2__Alphaproteobacteria	D_3__Caulobacterales	D_4__Caulobacteraceae	D_5__Brevundimonas	D_6_
4e99369cd62940adf2a94dab19be15e7	0.0135432	M1	-0.886492	0.44361	Peripheral nodes	30	618.709	D_0__Bacteria	D_1__Proteobacteria	D_2__Deltaproteobacteria	D_3__Desulfobacterales	D_4__Desulfobulbaceae	D_5__[Desulfobacterium] catecholicum group	D_6_
cab707c81ed60c0dfe586aa4be938daa	0.0134819	M1	-1.23504	0.173817	Peripheral nodes	14	780.158	D_0__Bacteria	D_1__Bacteroidetes	D_2__Bacteroidia	D_3__Cytophagales	D_4__Cyclobacteriaceae	D_5__Shivajiella	D_6_
eb3b9b59b8102ae1272404445c8d4abe	0.0174039	M1	1.03049	0.173155	Peripheral nodes	118	1676.74	D_0__Bacteria	D_1__Proteobacteria	D_2__Alphaproteobacteria	D_3__Rhizobiales	D_4__Hyphomicrobiaceae	D_5__Hyphomicrobium	D_6_
b61f16c65025fa8b3648ab6a9d50d0b1	0.0134819	M1	-0.734005	0.139551	Peripheral nodes	37	1785.98	D_0__Bacteria	D_1__Actinobacteria	D_2__Acidimicrobiia	D_3__Microtrichales	D_4__Microtrichaceae	D_5__Sva0996 marine group	D_6__uncultured organism
3f4ebc72c823fe560bd5e18f3da9604f	0.0147688	M1	0.137352	0.489244	Peripheral nodes	77	682.532	D_0__Bacteria	D_1__Proteobacteria	D_2__Alphaproteobacteria	D_3__Rhodobacterales	D_4__Rhodobacteraceae	D_5__Pseudorhodobacter	D_6__uncultured bacterium
7b4680b5c62c05e7685fba3c79ab5272	0.0166685	M1	-0.189407	0.326371	Peripheral nodes	62	821.889	D_0__Bacteria	D_1__Actinobacteria	D_2__Acidimicrobiia	D_3__Microtrichales	D_4__Ilumatobacteraceae	D_5_	D_6_
caa6990c67bacd4eabb1cb211db4daa7	0.0308245	M1	-0.559733	0.458945	Peripheral nodes	45	363.743	D_0__Bacteria	D_1__Planctomycetes	D_2__Planctomycetacia	D_3__Pirellulales	D_4__Pirellulaceae	D_5__Pirellula	D_6_
40192932ba87014d8c72952c534f5fbf	0.0131755	M1	0.507679	0.242491	Peripheral nodes	94	856.182	D_0__Bacteria	D_1__Proteobacteria	D_2__Alphaproteobacteria	D_3__Rhodobacterales	D_4__Rhodobacteraceae	D_5_	D_6_
578f09205040d0976306655aca10a555	0.0264735	M1	0.464111	0.35503	Peripheral nodes	92	1298.48	D_0__Bacteria	D_1__Proteobacteria	D_2__Alphaproteobacteria	D_3__Rhizobiales	D_4__Hyphomicrobiaceae	D_5__Pedomicrobium	D_6__uncultured bacterium
7198c0c53de273814d4bb5ff46c74ac7	0.0489025	M1	0.573031	0.506688	Peripheral nodes	97	1255.39	D_0__Bacteria	D_1__Actinobacteria	D_2__Actinobacteria	D_3__Propionibacteriales	D_4__Nocardioidaceae	D_5__Nocardioides	D_6_
c025e7ff67465a9173e0ba7dddca27c9	0.0131142	M1	-1.43109	0.444444	Peripheral nodes	5	5.3476	D_0__Bacteria	D_1__Proteobacteria	D_2__Alphaproteobacteria	D_3__Rhizobiales	D_4__Hyphomicrobiaceae	D_5__Filomicrobium	D_6__uncultured bacterium
950ca214f2a536e9b8b45bc283e41d82	0.0166685	M1	-0.407246	0.35503	Peripheral nodes	52	1681.27	D_0__Bacteria	D_1__Proteobacteria	D_2__Gammaproteobacteria	D_3__Betaproteobacteriales	D_4__Burkholderiaceae	D_5__Hydrogenophaga	D_6_
5a82f24bf5b4deece0e952bc7185118c	0.0253092	M1	0.0284328	0.341157	Peripheral nodes	72	595.568	D_0__Bacteria	D_1__Bacteroidetes	D_2__Bacteroidia	D_3__Flavobacteriales	D_4__Flavobacteriaceae	D_5__Subsaxibacter	D_6__uncultured bacterium
11f5f064f31034ab147dd794373f759f	0.0131755	M1	0.0502167	0.488647	Peripheral nodes	73	3601.31	D_0__Bacteria	D_1__Proteobacteria	D_2__Gammaproteobacteria	D_3__Betaproteobacteriales	D_4__Burkholderiaceae	D_5__Limnobacter	D_6__uncultured organism
72d4be47246b05198eb2d8657cfb800d	0.0130529	M1	-1.21325	0.389273	Peripheral nodes	15	69.3336	D_0__Bacteria	D_1__Proteobacteria	D_2__Gammaproteobacteria	D_3__Betaproteobacteriales	D_4__Burkholderiaceae	D_5__Curvibacter	D_6_
53ef61f54da6f68fb7c9789bf367ec9e	0.0204679	M1	0.594815	0.422674	Peripheral nodes	98	1205.85	D_0__Bacteria	D_1__Bacteroidetes	D_2__Bacteroidia	D_3__Flavobacteriales	D_4__Flavobacteriaceae	D_5__Flavobacterium	D_6_
3bdfafb8c1a983d490a07811fbe8525e	0.0129916	M1	-0.298326	0.152778	Peripheral nodes	57	3055.56	D_0__Bacteria	D_1__Bacteroidetes	D_2__Bacteroidia	D_3__Chitinophagales	D_4__Chitinophagaceae	D_5__uncultured	D_6_
1cab30b02682a1db23402a218d38a309	0.0447353	M1	-0.951844	0.49697	Peripheral nodes	27	658.564	D_0__Bacteria	D_1__Proteobacteria	D_2__Alphaproteobacteria	D_3__Rhodobacterales	D_4__Rhodobacteraceae	D_5_	D_6_
10efed1282c5f65c2b60275c4c6c1a8c	0.0375041	M1	-0.559733	0.152778	Peripheral nodes	45	1436.57	D_0__Bacteria	D_1__Actinobacteria	D_2__Actinobacteria	D_3__Frankiales	D_4__uncultured	D_5_	D_6_
569e859d51e966100b3320ad2a92b339	0.0206518	M1	0.834438	0.401664	Peripheral nodes	109	9710.23	D_0__Bacteria	D_1__Proteobacteria	D_2__Gammaproteobacteria	D_3__PLTA13	D_4__uncultured gamma proteobacterium	D_5__	D_6__
beadc6e5f7ffcd1b67ed0bd0ea97e672	0.0345626	M1	0.725519	0.42644	Peripheral nodes	104	2745.73	D_0__Bacteria	D_1__Proteobacteria	D_2__Alphaproteobacteria	D_3__Rhizobiales	D_4__Rhizobiales Incertae Sedis	D_5__uncultured	D_6_
1e40412909b903eb87ec860add8584bd	0.0184457	M1	1.72758	0.300554	Peripheral nodes	150	6869.56	D_0__Bacteria	D_1__Proteobacteria	D_2__Gammaproteobacteria	D_3__Betaproteobacteriales	D_4__Burkholderiaceae	D_5__Rhodoferax	D_6_
d31c837da15a211c7541c23eb8e5310f	0.0133593	M1	-1.12612	0.0370239	Peripheral nodes	19	315.247	D_0__Bacteria	D_1__Planctomycetes	D_2__Planctomycetacia	D_3__Planctomycetales	D_4__Rubinisphaeraceae	D_5__uncultured	D_6__uncultured bacterium
032b8fe6af173836e8b16cb717028015	0.0128691	M1	-0.842925	0	Peripheral nodes	32	411.32	D_0__Bacteria	D_1__Planctomycetes	D_2__Phycisphaerae	D_3__Tepidisphaerales	D_4__WD2101 soil group	D_5_	D_6_
7826bbac03d8c9e827483101fee1d592	0.0321114	M1	-0.254758	0	Peripheral nodes	59	607.769	D_0__Bacteria	D_1__Chloroflexi	D_2__Anaerolineae	D_3__Caldilineales	D_4__Caldilineaceae	D_5__uncultured	D_6__uncultured bacterium
3384cf24d3509d286d6fae2d0043bf5e	0.0649581	M1	-0.363678	0.466646	Peripheral nodes	54	378.305	D_0__Bacteria	D_1__Acidobacteria	D_2__Subgroup 6	D_3__wastewater metagenome	D_4__	D_5__	D_6__
a1190d1ed8bb6f29c2534b9876f6c434	0.0128078	M1	-1.32217	0.381665	Peripheral nodes	10	145.961	D_0__Bacteria	D_1__Cyanobacteria	D_2__Oxyphotobacteria	D_3__Phormidesmiales	D_4__Phormidesmiaceae	D_5__Phormidesmis ANT.LACV5.1	D_6__uncultured cyanobacterium
f3b8f2dee6dd78423dd137631a5afe3c	0.042713	M1	1.00871	0.494649	Peripheral nodes	117	3196.94	D_0__Bacteria	D_1__Planctomycetes	D_2__Planctomycetacia	D_3__Planctomycetales	D_4__Rubinisphaeraceae	D_5__uncultured	D_6__metagenome
43220a0d40bdc5d6576fb6da6f1a8adf	0.0297214	M1	-0.0151351	0.450612	Peripheral nodes	70	1556.48	D_0__Bacteria	D_1__Actinobacteria	D_2__Acidimicrobiia	D_3__Actinomarinales	D_4__uncultured	D_5_	D_6_
af08a878af4c4efbccd6735de8880097	0.0127465	M1	-1.06076	0.247847	Peripheral nodes	22	1782.06	D_0__Bacteria	D_1__Acidobacteria	D_2__Subgroup 6	D_3_	D_4_	D_5_	D_6_
eb7733e819843834ea8f0f7c6d36c62d	0.027025	M1	-0.886492	0.287335	Peripheral nodes	30	485.28	D_0__Bacteria	D_1__Proteobacteria	D_2__Gammaproteobacteria	D_3__Betaproteobacteriales	D_4__Burkholderiaceae	D_5__Hydrogenophaga	D_6_
d36b8333c4086ad1b3bc793d79edda87	0.0213872	M1	0.333408	0.223944	Peripheral nodes	86	1615.35	D_0__Bacteria	D_1__Proteobacteria	D_2__Gammaproteobacteria	D_3__Betaproteobacteriales	D_4__Burkholderiaceae	D_5_	D_6_
8c98c0f106ead10bd18c97c8401066a7	0.0127465	M1	-1.19147	0	Peripheral nodes	16	202.181	D_0__Bacteria	D_1__Proteobacteria	D_2__Gammaproteobacteria	D_3__Nitrosococcales	D_4__Nitrosococcaceae	D_5__SZB85	D_6_
01db9fb1f848705b970d475701b93c14	0.013727	M1	-1.32217	0.498662	Peripheral nodes	10	58.2436	D_0__Bacteria	D_1__Acidobacteria	D_2__Blastocatellia (Subgroup 4)	D_3__Pyrinomonadales	D_4__Pyrinomonadaceae	D_5__RB41	D_6_
4496992210bf1b3a3f54bf374245a109	0.0126852	M1	-1.34395	0.099723	Peripheral nodes	9	66.1045	D_0__Bacteria	D_1__Bacteroidetes	D_2__Bacteroidia	D_3__Flavobacteriales	D_4__Cryomorphaceae	D_5__uncultured	D_6__uncultured Owenweeksia sp.
03040e9281c12a90c994ec580f2cf23b	0.0175877	M1	-0.603301	0	Peripheral nodes	43	3440.41	D_0__Bacteria	D_1__Proteobacteria	D_2__Gammaproteobacteria	D_3__Betaproteobacteriales	D_4__Burkholderiaceae	D_5__Polaromonas	D_6_
b4670413015b4f28af17b4c7f0ff518f	0.0384234	M1	-0.341894	0.496327	Peripheral nodes	55	852.071	D_0__Bacteria	D_1__Planctomycetes	D_2__Planctomycetacia	D_3__Pirellulales	D_4__Pirellulaceae	D_5__Rhodopirellula	D_6__uncultured bacterium
facbcff5e5204ac18f4e96ce8045fe20	0.0283119	M1	-0.407246	0.251545	Peripheral nodes	52	2069.75	D_0__Bacteria	D_1__Proteobacteria	D_2__Gammaproteobacteria	D_3__Xanthomonadales	D_4__Xanthomonadaceae	D_5__Arenimonas	D_6__Arenimonas metalli CF5-1
07c996ee16b6d8594f3d08d927a48063	0.0135432	M1	0.268056	0.341797	Peripheral nodes	83	7981.88	D_0__Bacteria	D_1__Proteobacteria	D_2__Gammaproteobacteria	D_3__Betaproteobacteriales	D_4__Burkholderiaceae	D_5__Hydrogenophaga	D_6_
7d5f04ae7a746f6521154e2c934ee41c	0.0126239	M1	-0.625085	0.397399	Peripheral nodes	42	295.613	D_0__Bacteria	D_1__Proteobacteria	D_2__Gammaproteobacteria	D_3__Betaproteobacteriales	D_4__Gallionellaceae	D_5__Sideroxydans	D_6_
a250c6223a968beecbccf91d5277d9e0	0.0125627	M1	-0.668653	0.32	Peripheral nodes	40	1085.24	D_0__Bacteria	D_1__Proteobacteria	D_2__Gammaproteobacteria	D_3__Betaproteobacteriales	D_4__Rhodocyclaceae	D_5__Azoarcus	D_6_
0eae5f2df0614b9b9694501ec7300968	0.0163621	M1	-0.712221	0	Peripheral nodes	38	1206.06	D_0__Bacteria	D_1__Proteobacteria	D_2__Alphaproteobacteria	D_3__Azospirillales	D_4__Azospirillaceae	D_5__Skermanella	D_6__uncultured bacterium
4e677b29cfd8dd72bbf5748ab7226b62	0.023103	M1	0.224488	0.434799	Peripheral nodes	81	1054.87	D_0__Bacteria	D_1__Proteobacteria	D_2__Gammaproteobacteria	D_3__Betaproteobacteriales	D_4__TRA3-20	D_5_	D_6_
ebfbb92fcb842693aeadfc8edd6fdb48	0.0124401	M1	-0.537949	0.4488	Peripheral nodes	46	2444.24	D_0__Bacteria	D_1__Bacteroidetes	D_2__Bacteroidia	D_3__Flavobacteriales	D_4__Flavobacteriaceae	D_5__Salegentibacter	D_6__uncultured Salegentibacter sp.
23139fc4e74baec087f362c273112d36	0.0190585	M1	2.3811	0.469256	Peripheral nodes	180	4784.77	D_0__Bacteria	D_1__Bacteroidetes	D_2__Bacteroidia	D_3__Sphingobacteriales	D_4__env.OPS 17	D_5__uncultured bacterium	D_6__
206753d5fb7c7b82eae5f041549a27e5	0.0209582	M1	-0.93006	0.0867769	Peripheral nodes	28	238.778	D_0__Bacteria	D_1__Proteobacteria	D_2__Alphaproteobacteria	D_3__Rhizobiales	D_4__Rhizobiaceae	D_5__Mesorhizobium	D_6_
af18f7ce2e25bd9fddb4123c4d8b7d6d	0.0123788	M1	-1.03898	0.316828	Peripheral nodes	23	1695.25	D_0__Bacteria	D_1__Proteobacteria	D_2__Alphaproteobacteria	D_3__Sphingomonadales	D_4__Sphingomonadaceae	D_5_	D_6_
08c4d29ddf22f7aed46e3d81a4f88b3f	0.0184457	M1	-0.734005	0.42185	Peripheral nodes	37	6222.05	D_0__Bacteria	D_1__Bacteroidetes	D_2__Bacteroidia	D_3__Flavobacteriales	D_4__Flavobacteriaceae	D_5__Planktosalinus	D_6__uncultured bacterium
a1bc854f141e354f5ad12a244d24e724	0.0127465	M1	0.268056	0	Peripheral nodes	83	6920.85	D_0__Bacteria	D_1__Proteobacteria	D_2__Alphaproteobacteria	D_3__Rhizobiales	D_4__Methyloligellaceae	D_5__uncultured	D_6__metagenome
1ca497668ee6fea8602e45df3f2af83d	0.015688	M1	-0.124055	0.490978	Peripheral nodes	65	2325.11	D_0__Bacteria	D_1__Bacteroidetes	D_2__Bacteroidia	D_3__Cytophagales	D_4__Cyclobacteriaceae	D_5__Anditalea	D_6__Anditalea andensis
f9e5bff0c8ac54792e5acb8ab9685e60	0.0160557	M1	1.77115	0.152778	Peripheral nodes	152	3204.31	D_0__Bacteria	D_1__Proteobacteria	D_2__Alphaproteobacteria	D_3__Sphingomonadales	D_4__Sphingomonadaceae	D_5__Sphingorhabdus	D_6_
d7321776b967acd08657318c4d74a7c0	0.0218774	M1	-0.559733	0.399931	Peripheral nodes	45	2820.18	D_0__Bacteria	D_1__Proteobacteria	D_2__Gammaproteobacteria	D_3__Betaproteobacteriales	D_4__Burkholderiaceae	D_5__Massilia	D_6_
e4fb6a75005cd529b696020962f7d694	0.0169136	M1	-0.407246	0	Peripheral nodes	52	1322.86	D_0__Bacteria	D_1__Proteobacteria	D_2__Alphaproteobacteria	D_3__uncultured	D_4__uncultured forest soil bacterium	D_5__	D_6__
cc1fa90326e46d53d363fee4ecdf2c94	0.0145237	M1	0.812654	0.193762	Peripheral nodes	108	7642.15	D_0__Bacteria	D_1__Proteobacteria	D_2__Alphaproteobacteria	D_3__Acetobacterales	D_4__Acetobacteraceae	D_5__Roseomonas	D_6__Roseomonas frigidaquae
972929db0f80368231ae9f83028a301a	0.0257994	M1	2.53359	0.443122	Module hubs	187	15012.3	D_0__Bacteria	D_1__Actinobacteria	D_2__Actinobacteria	D_3__Micromonosporales	D_4__Micromonosporaceae	D_5__Actinoplanes	D_6_
39e6a45033657ac099e0108a390250f0	0.03683	M1	0.376976	0.306529	Peripheral nodes	88	1289.32	D_0__Bacteria	D_1__Proteobacteria	D_2__Gammaproteobacteria	D_3__MBMPE27	D_4__uncultured bacterium	D_5__	D_6__
e7a447745d9ad70165caccfd4a0c7a47	0.0126239	M1	-0.42903	0.32	Peripheral nodes	51	379.515	D_0__Bacteria	D_1__Proteobacteria	D_2__Alphaproteobacteria	D_3__Rhodobacterales	D_4__Rhodobacteraceae	D_5__Paracoccus	D_6_
3a95b8c5634c94d8f233e0ce521e6542	0.0297214	M1	0.834438	0	Peripheral nodes	109	4842.48	D_0__Bacteria	D_1__Proteobacteria	D_2__Gammaproteobacteria	D_3__Xanthomonadales	D_4__Xanthomonadaceae	D_5__Thermomonas	D_6_
5f3145effdcb628fc9ad161b1ff3b1b2	0.0120724	M1	0.0502167	0.451559	Peripheral nodes	73	5659.79	D_0__Bacteria	D_1__Bacteroidetes	D_2__Bacteroidia	D_3__Flavobacteriales	D_4__Flavobacteriaceae	D_5__Flavobacterium	D_6_
6df143646a5a26b0f4962912550e2884	0.0120724	M1	-0.036919	0	Peripheral nodes	69	4369.94	D_0__Bacteria	D_1__Bacteroidetes	D_2__Bacteroidia	D_3__Flavobacteriales	D_4__Flavobacteriaceae	D_5__Gillisia	D_6__uncultured bacterium
863c4b759c2de703231cc727aed56289	0.0206518	M1	1.05228	0.411904	Peripheral nodes	119	2872.73	D_0__Bacteria	D_1__Chloroflexi	D_2__KD4-96	D_3_	D_4_	D_5_	D_6_
dd95a6e05ef0195d4aa316dbe8066bf1	0.0235933	M1	-1.0172	0.19025	Peripheral nodes	24	540.146	D_0__Bacteria	D_1__Actinobacteria	D_2__Acidimicrobiia	D_3__Microtrichales	D_4__Ilumatobacteraceae	D_5__Ilumatobacter	D_6_
933fc642bc322bb499b92e05dbdc6d81	0.0142173	M1	0.660167	0.492188	Peripheral nodes	101	3743.33	D_0__Bacteria	D_1__Actinobacteria	D_2__Thermoleophilia	D_3__Gaiellales	D_4__Gaiellaceae	D_5__Gaiella	D_6__uncultured actinobacterium
673aca8d87e0986fab2b71df9281c7a0	0.0123788	M1	-0.908276	0.463325	Peripheral nodes	29	523.454	D_0__Bacteria	D_1__Firmicutes	D_2__Bacilli	D_3__Bacillales	D_4__Bacillaceae	D_5__Bacillus	D_6_
35e1cc4c7965b04f09ca6ba72269fd69	0.0175877	M1	1.44439	0.314991	Peripheral nodes	137	2830.4	D_0__Bacteria	D_1__Gemmatimonadetes	D_2__Gemmatimonadetes	D_3__Gemmatimonadales	D_4__Gemmatimonadaceae	D_5__uncultured	D_6__uncultured proteobacterium
fc2f536a566d634f14aae2d6eb7c73ec	0.0118273	M1	1.03049	0.391111	Peripheral nodes	118	4393.62	D_0__Bacteria	D_1__Bacteroidetes	D_2__Bacteroidia	D_3__Cytophagales	D_4__Cyclobacteriaceae	D_5__Aquiflexum	D_6__uncultured Aquiflexum sp.
4aee5686adff5e169072a2d52f6f7b3c	0.0118273	M1	-1.23504	0.21875	Peripheral nodes	14	1493.73	D_0__Bacteria	D_1__Proteobacteria	D_2__Deltaproteobacteria	D_3__Desulfobacterales	D_4__Desulfobulbaceae	D_5_	D_6_
0cc323f4618905eb387cd1074576e984	0.0140947	M1	0.965142	0.301514	Peripheral nodes	115	7561.26	D_0__Bacteria	D_1__Actinobacteria	D_2__Actinobacteria	D_3__Propionibacteriales	D_4__Nocardioidaceae	D_5__Nocardioides	D_6_
0f59d1850ee5b4546490e7396ba79217	0.0185682	M1	-1.10433	0.333399	Peripheral nodes	20	1302.87	D_0__Bacteria	D_1__Deinococcus-Thermus	D_2__Deinococci	D_3__Deinococcales	D_4__Trueperaceae	D_5__Truepera	D_6__uncultured bacterium
7bbc8cf1c985bed57ecefa451397934c	0.0126239	M1	0.355192	0.402954	Peripheral nodes	87	890.363	D_0__Bacteria	D_1__Bacteroidetes	D_2__Bacteroidia	D_3__Flavobacteriales	D_4__Flavobacteriaceae	D_5__Flavobacterium	D_6_
01d6b1827b6a9f787cf6ec2344df6a6d	0.0151365	M1	-1.1479	0	Peripheral nodes	18	172.443	D_0__Bacteria	D_1__Proteobacteria	D_2__Alphaproteobacteria	D_3__Azospirillales	D_4__Azospirillaceae	D_5__Skermanella	D_6_
e8fe1fb146beea16b1bc3e8e0b05678c	0.0119498	M1	-1.06076	0.291883	Peripheral nodes	22	225.147	D_0__Bacteria	D_1__Bacteroidetes	D_2__Bacteroidia	D_3__Bacteroidales	D_4__Prolixibacteraceae	D_5__WCHB1-32	D_6_
2496469293d163b03b2857b598eaf38a	0.0133593	M1	-1.36574	0	Peripheral nodes	8	50.6612	D_0__Bacteria	D_1__Proteobacteria	D_2__Gammaproteobacteria	D_3__Oceanospirillales	D_4__Pseudohongiellaceae	D_5__Pseudohongiella	D_6_
de3c4a99dd27c1573bfa5a7eff5a803b	0.0411197	M1	0.965142	0.0333238	Peripheral nodes	115	2560.57	D_0__Bacteria	D_1__Proteobacteria	D_2__Gammaproteobacteria	D_3__Xanthomonadales	D_4__Xanthomonadaceae	D_5__Arenimonas	D_6_
8cee3c26b3d11c3f318dbe94cf6f935a	0.0242674	M1	0.965142	0.423666	Peripheral nodes	115	1473.12	D_0__Bacteria	D_1__Proteobacteria	D_2__Deltaproteobacteria	D_3__Desulfobacterales	D_4__Desulfobulbaceae	D_5__Desulfobulbus	D_6__uncultured Desulfobulbus sp.
41d6ba7eb531dc2aac7e69c7a6701b09	0.0174652	M1	0.921574	0.263383	Peripheral nodes	113	2083.62	D_0__Bacteria	D_1__Actinobacteria	D_2__Thermoleophilia	D_3__Gaiellales	D_4__Gaiellaceae	D_5__Gaiella	D_6__uncultured actinobacterium
fbad9b4d56008fa46af031ab1c6fb889	0.020039	M1	0.355192	0.450612	Peripheral nodes	87	1320.79	D_0__Bacteria	D_1__Proteobacteria	D_2__Alphaproteobacteria	D_3__Rhodobacterales	D_4__Rhodobacteraceae	D_5_	D_6_
c875df521f5871df458159ba80a16025	0.012195	M1	-0.908276	0.127604	Peripheral nodes	29	815.591	D_0__Bacteria	D_1__Proteobacteria	D_2__Alphaproteobacteria	D_3__Rhizobiales	D_4__Xanthobacteraceae	D_5__uncultured	D_6_
7f7eb2f302d4d84a2c3d764197ab356b	0.0165459	M1	-0.472598	0.444444	Peripheral nodes	49	262.761	D_0__Bacteria	D_1__Planctomycetes	D_2__Planctomycetacia	D_3__Pirellulales	D_4__Pirellulaceae	D_5__Pirellula	D_6_
7d2ea508b7c57c157f3c8b8a98c146ad	0.0384234	M1	0.551247	0.46183	Peripheral nodes	96	1228.43	D_0__Bacteria	D_1__Gemmatimonadetes	D_2__Gemmatimonadetes	D_3__Gemmatimonadales	D_4__Gemmatimonadaceae	D_5__uncultured	D_6_
f6b670e32021e0333f7dab9f07e34553	0.0123175	M1	-1.2786	0.491966	Peripheral nodes	12	340.184	D_0__Bacteria	D_1__Proteobacteria	D_2__Gammaproteobacteria	D_3__Nitrosococcales	D_4__Methylophagaceae	D_5__Methylophaga	D_6_
ae1105d72321d80935152d0ead058a98	0.0226741	M1	0.224488	0.383769	Peripheral nodes	81	3443.45	D_0__Bacteria	D_1__Bacteroidetes	D_2__Bacteroidia	D_3__Cytophagales	D_4__Cyclobacteriaceae	D_5__Aquiflexum	D_6__uncultured Aquiflexum sp.
e75df6a6530089ab23ec5d3551f6e813	0.0340111	M1	0.638383	0.167244	Peripheral nodes	100	972.039	D_0__Bacteria	D_1__Proteobacteria	D_2__Gammaproteobacteria	D_3__Betaproteobacteriales	D_4__Nitrosomonadaceae	D_5__Ellin6067	D_6_
f8229a25a2b477e0a0316d4289ceb1c5	0.0115822	M1	1.18298	0.328545	Peripheral nodes	125	2821.46	D_0__Bacteria	D_1__Bacteroidetes	D_2__Bacteroidia	D_3__Cytophagales	D_4__Cyclobacteriaceae	D_5__uncultured	D_6__uncultured Aquiflexum sp.
c5f2006e8e4fb31baebb359886ec92db	0.0140334	M1	-0.363678	0.264257	Peripheral nodes	54	674.348	D_0__Bacteria	D_1__Planctomycetes	D_2__Planctomycetacia	D_3__Pirellulales	D_4__Pirellulaceae	D_5__Pir4 lineage	D_6__metagenome
a8db5020b1f617ed1cb4970d4a314a01	0.0134819	M1	-0.821141	0.104938	Peripheral nodes	33	1254.04	D_0__Bacteria	D_1__Acidobacteria	D_2__Blastocatellia (Subgroup 4)	D_3__Pyrinomonadales	D_4__Pyrinomonadaceae	D_5__RB41	D_6_
75d22d3b2e410bfc58a2771660a2400b	0.0118886	M1	-0.516166	0.355964	Peripheral nodes	47	1478.51	D_0__Bacteria	D_1__Actinobacteria	D_2__Thermoleophilia	D_3__Gaiellales	D_4__uncultured	D_5__uncultured bacterium	D_6__
be7ab028cb348483b920ddd3a7d97809	0.0221838	M1	0.551247	0.498432	Peripheral nodes	96	1246.95	D_0__Bacteria	D_1__Proteobacteria	D_2__Gammaproteobacteria	D_3__Betaproteobacteriales	D_4__TRA3-20	D_5_	D_6_
e17940bdb4b93fea33acf2ef28b4efd7	0.0112758	M1	-0.93006	0.421502	Peripheral nodes	28	275.178	D_0__Bacteria	D_1__Proteobacteria	D_2__Alphaproteobacteria	D_3__Rhizobiales	D_4__Beijerinckiaceae	D_5__Microvirga	D_6_
573776b55f22d31be43657fe64720d3c	0.0112758	M1	-0.646869	0.205799	Peripheral nodes	41	2301.92	D_0__Bacteria	D_1__Bacteroidetes	D_2__Bacteroidia	D_3__Flavobacteriales	D_4__Flavobacteriaceae	D_5__Gillisia	D_6_
826b19aba5ebd853df0148de13eef69e	0.0159944	M1	0.703735	0	Peripheral nodes	103	1282.18	D_0__Bacteria	D_1__Proteobacteria	D_2__Gammaproteobacteria	D_3__Betaproteobacteriales	D_4__Burkholderiaceae	D_5_	D_6_
1e9e4a517070f380c388645957f2d889	0.0175877	M1	-0.603301	0	Peripheral nodes	43	2001.22	D_0__Bacteria	D_1__Gemmatimonadetes	D_2__Gemmatimonadetes	D_3__Gemmatimonadales	D_4__Gemmatimonadaceae	D_5__uncultured	D_6_
c705c99f425a7160037a2490c2f2c001	0.0142173	M1	0.137352	0	Peripheral nodes	77	966.076	D_0__Bacteria	D_1__Proteobacteria	D_2__Alphaproteobacteria	D_3__Caulobacterales	D_4__Caulobacteraceae	D_5__Caulobacter	D_6_
e5d351e659167d85de728388bdd48c7e	0.0112145	M1	0.681951	0.3648	Peripheral nodes	102	2668.55	D_0__Bacteria	D_1__Bacteroidetes	D_2__Bacteroidia	D_3__Flavobacteriales	D_4__Crocinitomicaceae	D_5__uncultured	D_6__uncultured Brumimicrobium sp.
0f9e85fbfb3c686b1fbbcc7e581cc096	0.0373816	M1	0.834438	0.330125	Peripheral nodes	109	5992.57	D_0__Bacteria	D_1__Actinobacteria	D_2__Actinobacteria	D_3__Propionibacteriales	D_4__Nocardioidaceae	D_5__Nocardioides	D_6_
e0b2fda848f7de2c4165594ef8fefce3	0.0111532	M1	-1.0172	0.277778	Peripheral nodes	24	503.512	D_0__Bacteria	D_1__Proteobacteria	D_2__Alphaproteobacteria	D_3__Rhodobacterales	D_4__Rhodobacteraceae	D_5__Pseudorhodobacter	D_6_
f850905fab506a2661c4e4e45cb9b9e1	0.0111532	M1	0.202704	0	Peripheral nodes	80	1180.79	D_0__Bacteria	D_1__Actinobacteria	D_2__Thermoleophilia	D_3__Solirubrobacterales	D_4__Solirubrobacteraceae	D_5__Conexibacter	D_6_
ec2bef344f81c82d711d00ff39ec35e9	0.0297214	M1	0.986926	0.32	Peripheral nodes	116	1866.4	D_0__Bacteria	D_1__Bacteroidetes	D_2__Bacteroidia	D_3__Flavobacteriales	D_4__Flavobacteriaceae	D_5__Flavobacterium	D_6_
db9216e53746eeb8f1eb4c8bae4db469	0.015688	M1	0.355192	0.384088	Peripheral nodes	87	5643.95	D_0__Bacteria	D_1__Acidobacteria	D_2__Acidobacteriia	D_3__Solibacterales	D_4__Solibacteraceae (Subgroup 3)	D_5__Bryobacter	D_6_
a91fd2d8759d0d526cf073f949903c13	0.0117047	M1	0.333408	0.463667	Peripheral nodes	86	10088.7	D_0__Bacteria	D_1__Proteobacteria	D_2__Gammaproteobacteria	D_3__Oceanospirillales	D_4__Halomonadaceae	D_5__Halomonas	D_6_
cb23ad359f585ad110e111b2f819d16c	0.0110306	M1	-1.23504	0.242491	Peripheral nodes	14	146.45	D_0__Bacteria	D_1__Acidobacteria	D_2__Blastocatellia (Subgroup 4)	D_3__Pyrinomonadales	D_4__Pyrinomonadaceae	D_5__RB41	D_6__uncultured Acidobacteriaceae bacterium
ece412a68f59980f51507a861cfd0f1b	0.0656935	M1	1.24833	0.04875	Peripheral nodes	128	4388.64	D_0__Bacteria	D_1__Actinobacteria	D_2__Actinobacteria	D_3__Micrococcales	D_4__Micrococcaceae	D_5__Pseudarthrobacter	D_6_
ff00d129261039aaeae9e4780c1c119d	0.0110306	M1	-0.668653	0.434177	Peripheral nodes	40	920.882	D_0__Bacteria	D_1__Firmicutes	D_2__Clostridia	D_3__Clostridiales	D_4__Gracilibacteraceae	D_5__Lutispora	D_6__uncultured bacterium
05e062989810a7e2ccd5e6ed1d93d497	0.0109081	M1	-0.712221	0.411357	Peripheral nodes	38	1664.52	D_0__Bacteria	D_1__Bacteroidetes	D_2__Bacteroidia	D_3__Bacteroidales	D_4__Prolixibacteraceae	D_5__WCHB1-32	D_6__uncultured soil bacterium
e57aa628ec104842e5f19c948a774014	0.0109081	M1	-0.603301	0.04543	Peripheral nodes	43	395.287	D_0__Bacteria	D_1__Proteobacteria	D_2__Gammaproteobacteria	D_3__Acidiferrobacterales	D_4__Acidiferrobacteraceae	D_5__uncultured	D_6__uncultured bacterium
e6a63bdd2686dbd2f91066b143963ea2	0.011766	M1	1.66223	0.357778	Peripheral nodes	147	4541.56	D_0__Bacteria	D_1__Bacteroidetes	D_2__Bacteroidia	D_3__Bacteroidales	D_4__Paludibacteraceae	D_5__Paludibacter	D_6__uncultured bacterium
3fb03d27316bbef39b39733444de3c05	0.0108468	M1	-0.450814	0.5	Peripheral nodes	50	750.04	D_0__Bacteria	D_1__Bacteroidetes	D_2__Bacteroidia	D_3__Flavobacteriales	D_4__Flavobacteriaceae	D_5__Flavobacterium	D_6_
a6d5da7960773b8b8021b4cbb93a1fa3	0.0175877	M1	0.769087	0.274292	Peripheral nodes	106	1509.89	D_0__Bacteria	D_1__Proteobacteria	D_2__Gammaproteobacteria	D_3__Betaproteobacteriales	D_4__Burkholderiaceae	D_5_	D_6_
a5e31e16b0190d25c75bc9d741b8894a	0.0170362	M1	2.42467	0.502081	Peripheral nodes	182	18853.9	D_0__Bacteria	D_1__Actinobacteria	D_2__Acidimicrobiia	D_3__Microtrichales	D_4__Ilumatobacteraceae	D_5__Ilumatobacter	D_6_
c570d4e7be88a8954b5243e5d3df8b1f	0.0156267	M1	-0.821141	0.261303	Peripheral nodes	33	1133.26	D_0__Bacteria	D_1__Proteobacteria	D_2__Alphaproteobacteria	D_3__Rhodobacterales	D_4__Rhodobacteraceae	D_5_	D_6_
9751321c93b3fed097ccf4f5bfd543a8	0.0106629	M1	-0.864708	0.167244	Peripheral nodes	31	567.586	D_0__Bacteria	D_1__Actinobacteria	D_2__Rubrobacteria	D_3__Rubrobacterales	D_4__Rubrobacteriaceae	D_5__Rubrobacter	D_6_
172c50087ee41f4c4f56a7fb19d9a212	0.0112145	M1	-0.036919	0.38005	Peripheral nodes	69	4772.91	D_0__Bacteria	D_1__Proteobacteria	D_2__Gammaproteobacteria	D_3__Xanthomonadales	D_4__Xanthomonadaceae	D_5__Arenimonas	D_6__uncultured gamma proteobacterium
7e08ddf1503097db6c0c9d1e46cd6244	0.0106629	M1	-1.38752	0.380263	Peripheral nodes	7	145.096	D_0__Bacteria	D_1__Proteobacteria	D_2__Deltaproteobacteria	D_3__Desulfobacterales	D_4__Desulfobulbaceae	D_5_	D_6_
ae805cbe8efb98d040aa1ecd521e66ca	0.0120111	M1	-0.516166	0	Peripheral nodes	47	2133.61	D_0__Bacteria	D_1__Actinobacteria	D_2__Actinobacteria	D_3__Micrococcales	D_4__Intrasporangiaceae	D_5__Aquipuribacter	D_6__uncultured bacterium
71b0a3aece3813799b0c85ba57b42ba9	0.0106017	M1	-1.32217	0.284799	Peripheral nodes	10	61.6278	D_0__Bacteria	D_1__Chloroflexi	D_2__Anaerolineae	D_3__Ardenticatenales	D_4__uncultured	D_5__uncultured bacterium	D_6__
fe81efac576e952e4321f68ff97ed616	0.0110306	M1	0.769087	0.398023	Peripheral nodes	106	1707.97	D_0__Bacteria	D_1__Proteobacteria	D_2__Gammaproteobacteria	D_3__Betaproteobacteriales	D_4__Rhodocyclaceae	D_5__Sulfuritalea	D_6_
2b2d5ae15036f51c166b87d122125d37	0.0416713	M1	-0.603301	0.433884	Peripheral nodes	43	1287.83	D_0__Bacteria	D_1__Proteobacteria	D_2__Gammaproteobacteria	D_3__Xanthomonadales	D_4__Xanthomonadaceae	D_5__Lysobacter	D_6_
a9f283f1e1dd8719c9b6b3a8cc7a2a6a	0.012195	M1	-1.06076	0.506023	Peripheral nodes	22	1038.67	D_0__Bacteria	D_1__Bacteroidetes	D_2__Bacteroidia	D_3__Chitinophagales	D_4__Saprospiraceae	D_5__uncultured	D_6__uncultured bacterium
af9a8a58650d8393dcee474e586b75d6	0.0373816	M1	0.159136	0.365569	Peripheral nodes	78	1095.22	D_0__Bacteria	D_1__Planctomycetes	D_2__Planctomycetacia	D_3__Planctomycetales	D_4__Rubinisphaeraceae	D_5__uncultured	D_6_
8f8089205115ecf9028c579629022f81	0.0105404	M1	-0.734005	0.481509	Peripheral nodes	37	1804.74	D_0__Bacteria	D_1__Bacteroidetes	D_2__Bacteroidia	D_3__Cytophagales	D_4__Cyclobacteriaceae	D_5__Aquiflexum	D_6_
afa6b658fd427b172fbcd5311b8275ce	0.0188133	M1	0.18092	0.0407986	Peripheral nodes	79	1715.1	D_0__Bacteria	D_1__Proteobacteria	D_2__Alphaproteobacteria	D_3__Rhizobiales	D_4__Rhizobiales Incertae Sedis	D_5__uncultured	D_6_
b3197c6bc197bbda0522e67f72f91bc6	0.0103565	M1	-1.12612	0.470491	Peripheral nodes	19	2371.57	D_0__Bacteria	D_1__Proteobacteria	D_2__Alphaproteobacteria	D_3__Rhizobiales	D_4__uncultured	D_5__uncultured endolithic bacterium	D_6__
b4bfff93999e19e51a408382ab4f84a7	0.0102953	M1	-0.472598	0.444444	Peripheral nodes	49	3478.3	D_0__Bacteria	D_1__Firmicutes	D_2__Clostridia	D_3__Clostridiales	D_4__Peptococcaceae	D_5__uncultured	D_6__uncultured bacterium
b8db0b8916ccabc38dc1ec2c0db8059a	0.0169749	M1	0.529463	0.288379	Peripheral nodes	95	1180.54	D_0__Bacteria	D_1__Proteobacteria	D_2__Alphaproteobacteria	D_3__Rhizobiales	D_4__Rhizobiaceae	D_5__Mesorhizobium	D_6__metagenome
adbbeb138235c86e1d54eaddd4c0f7a7	0.0143398	M1	0.965142	0.510968	Peripheral nodes	115	1782.04	D_0__Bacteria	D_1__Proteobacteria	D_2__Gammaproteobacteria	D_3__Betaproteobacteriales	D_4__Rhodocyclaceae	D_5__Candidatus Accumulibacter	D_6_
aea51f3e7dde0ac3652445bb30943557	0.0213872	M1	-0.407246	0.494811	Peripheral nodes	52	2706.94	D_0__Bacteria	D_1__Chloroflexi	D_2__Gitt-GS-136	D_3_	D_4_	D_5_	D_6_
e732dc2a61d90ba380e18d2407176303	0.0148301	M1	0.159136	0.466392	Peripheral nodes	78	6356.07	D_0__Bacteria	D_1__Proteobacteria	D_2__Gammaproteobacteria	D_3__Betaproteobacteriales	D_4__Burkholderiaceae	D_5_	D_6_
f9025615a1b0f416b69142bd9a038b63	0.0218774	M1	-0.363678	0.38898	Peripheral nodes	54	405.785	D_0__Bacteria	D_1__Chloroflexi	D_2__P2-11E	D_3__uncultured bacterium	D_4__	D_5__	D_6__
096deabc8fba231918823ef5b13a0ef4	0.0101727	M1	3.03462	0.464572	Module hubs	210	7175.7	D_0__Bacteria	D_1__Actinobacteria	D_2__Actinobacteria	D_3__Micrococcales	D_4__Jonesiaceae	D_5__Jonesia	D_6_
4821ca88020461836e704d52ffd5151e	0.0264122	M1	0.355192	0.1128	Peripheral nodes	87	1036.04	D_0__Bacteria	D_1__Proteobacteria	D_2__Gammaproteobacteria	D_3__Betaproteobacteriales	D_4__Burkholderiaceae	D_5__Rhizobacter	D_6__metagenome
fe3c98730c7a6756ab7165012f201867	0.0433871	M1	-0.755789	0.46142	Peripheral nodes	36	401.918	D_0__Bacteria	D_1__Acidobacteria	D_2__Holophagae	D_3__Subgroup 7	D_4_	D_5_	D_6_
2f06ea2f8ca491b32d19183bfb0674f1	0.0326629	M1	-0.298326	0.326301	Peripheral nodes	57	923.827	D_0__Bacteria	D_1__Proteobacteria	D_2__Alphaproteobacteria	D_3__uncultured	D_4__uncultured forest soil bacterium	D_5__	D_6__
bb0ce6f0e83df496f58e101b5eee9ce1	0.0166072	M1	1.68401	0.253104	Peripheral nodes	148	6341.1	D_0__Bacteria	D_1__Proteobacteria	D_2__Alphaproteobacteria	D_3__Sphingomonadales	D_4__Sphingomonadaceae	D_5__Blastomonas	D_6__uncultured bacterium
e581df9b8c903c34f567c2f4e0cc7aee	0.0100501	M1	-1.32217	0.27258	Peripheral nodes	10	252.113	D_0__Bacteria	D_1__Proteobacteria	D_2__Gammaproteobacteria	D_3__Gammaproteobacteria Incertae Sedis	D_4__Unknown Family	D_5__Candidatus Berkiella	D_6__uncultured bacterium
d0f944774eff1210b3beb253348dbac2	0.0100501	M1	-1.30039	0.358239	Peripheral nodes	11	433.872	D_0__Bacteria	D_1__Proteobacteria	D_2__Gammaproteobacteria	D_3__Betaproteobacteriales	D_4__Burkholderiaceae	D_5__Hydrogenophaga	D_6_
c28528e8cf49b2b7a351c4c7be85250e	0.0100501	M1	-1.06076	0.459584	Peripheral nodes	22	140.521	D_0__Bacteria	D_1__Planctomycetes	D_2__Phycisphaerae	D_3__MSBL9	D_4__SG8-4	D_5__uncultured bacterium	D_6__
044cbf71d916be2d67212f0a75e7826f	0.0161783	M1	1.46617	0.244898	Peripheral nodes	138	7211.52	D_0__Bacteria	D_1__Proteobacteria	D_2__Gammaproteobacteria	D_3__Betaproteobacteriales	D_4__Rhodocyclaceae	D_5__Candidatus Accumulibacter	D_6_
9374a418dba0dc00106d99f8ef55c0c7	0.0197938	M1	1.22655	0.498565	Peripheral nodes	127	5989.95	D_0__Bacteria	D_1__Bacteroidetes	D_2__Bacteroidia	D_3__Sphingobacteriales	D_4__AKYH767	D_5__uncultured bacterium	D_6__
b67e4b5d5b161a3dbfaa63e2be1100ae	0.142234	M1	0.0284328	0	Peripheral nodes	72	983.345	D_0__Bacteria	D_1__Nitrospirae	D_2__Nitrospira	D_3__Nitrospirales	D_4__Nitrospiraceae	D_5__Nitrospira	D_6_
3d9b68379a9b9d1f4817937e786398e5	0.0187521	M1	0.333408	0.436224	Peripheral nodes	86	1108.76	D_0__Bacteria	D_1__Bacteroidetes	D_2__Bacteroidia	D_3__Bacteroidales	D_4__Prolixibacteraceae	D_5__uncultured	D_6_
33d77a5aed2d48fa3f4f69ea666ad996	0.00992757	M1	-1.2786	0.294233	Peripheral nodes	12	39.332	D_0__Bacteria	D_1__Bacteroidetes	D_2__Bacteroidia	D_3__Chitinophagales	D_4__Chitinophagaceae	D_5__Ferruginibacter	D_6_
541412a402f4f6b9ca0edc7ae5aaf917	0.00992757	M1	-1.34395	0.0399833	Peripheral nodes	9	76.0467	D_0__Bacteria	D_1__Bacteroidetes	D_2__Bacteroidia	D_3__Cytophagales	D_4__Cyclobacteriaceae	D_5__uncultured	D_6_
b4d6513e795f0fbd2a6d02392df676f3	0.0269025	M1	0.28984	0.21875	Peripheral nodes	84	3565.42	D_0__Bacteria	D_1__Chloroflexi	D_2__Anaerolineae	D_3__Anaerolineales	D_4__Anaerolineaceae	D_5__Anaerolinea	D_6__uncultured Chloroflexi bacterium
2c67cab47a820509cac0e9da8ef31b99	0.0140334	M1	-0.908276	0.132653	Peripheral nodes	29	1222.7	D_0__Bacteria	D_1__Proteobacteria	D_2__Gammaproteobacteria	D_3__Xanthomonadales	D_4__Xanthomonadaceae	D_5__uncultured	D_6__uncultured Xanthomonas sp.
e77606b9560a7fd568b0b86b76e4122a	0.00986628	M1	-0.559733	0.398503	Peripheral nodes	45	281.443	D_0__Bacteria	D_1__Actinobacteria	D_2__Acidimicrobiia	D_3__Microtrichales	D_4__Ilumatobacteraceae	D_5__Ilumatobacter	D_6_
00669272efe4c6224e6ca03bce1413ee	0.0229805	M1	-0.973628	0.470868	Peripheral nodes	26	335.427	D_0__Bacteria	D_1__Proteobacteria	D_2__Alphaproteobacteria	D_3__Sphingomonadales	D_4__Sphingomonadaceae	D_5__Sphingorhabdus	D_6_
d6527985a41377d7991b2d3896d46989	0.0310083	M1	0.0284328	0.191327	Peripheral nodes	72	979.259	D_0__Bacteria	D_1__Proteobacteria	D_2__Gammaproteobacteria	D_3__Xanthomonadales	D_4__Rhodanobacteraceae	D_5__Pseudofulvimonas	D_6__uncultured soil bacterium
cdab1dc6d07d98ee82f52265563d2057	0.009805	M1	-0.559733	0.27843	Peripheral nodes	45	2580.69	D_0__Bacteria	D_1__Actinobacteria	D_2__Acidimicrobiia	D_3__Microtrichales	D_4__Ilumatobacteraceae	D_5__Ilumatobacter	D_6__Ilumatobacter nonamiensis YM16-303
f89652fe48e4d7a79cf7b92237aeaf53	0.0110306	M1	0.311624	0.427438	Peripheral nodes	85	2116.41	D_0__Bacteria	D_1__Planctomycetes	D_2__Planctomycetacia	D_3__Pirellulales	D_4__Pirellulaceae	D_5__Blastopirellula	D_6__uncultured planctomycete
c731bd26e84fbc5c44781a793249cbea	0.0354206	M1	0.878006	0.249132	Peripheral nodes	111	4698.19	D_0__Bacteria	D_1__Acidobacteria	D_2__Subgroup 6	D_3_	D_4_	D_5_	D_6_
a374c4fe219e87773190ad498802cc0f	0.0115822	M1	1.1612	0.309052	Peripheral nodes	124	2286.38	D_0__Bacteria	D_1__Bacteroidetes	D_2__Bacteroidia	D_3__Flavobacteriales	D_4__Flavobacteriaceae	D_5__Flavobacterium	D_6__Flavobacterium aquatile
ad16d7f6c935dcf80d93694dd646d21b	0.0139721	M1	2.11969	0.474577	Peripheral nodes	168	4757.39	D_0__Bacteria	D_1__Proteobacteria	D_2__Gammaproteobacteria	D_3__Betaproteobacteriales	D_4__Burkholderiaceae	D_5__Limnobacter	D_6__uncultured organism
c7f4deaa8bbb7a20aa426ba1fa8279f9	0.00974372	M1	-0.951844	0	Peripheral nodes	27	95.2124	D_0__Bacteria	D_1__Planctomycetes	D_2__Planctomycetacia	D_3__Pirellulales	D_4__Pirellulaceae	D_5__Blastopirellula	D_6__uncultured bacterium
46644573bdf780c4d9d2419aa41ff7fb	0.0140947	M1	0.921574	0.32	Peripheral nodes	113	1957.79	D_0__Bacteria	D_1__Acidobacteria	D_2__Subgroup 6	D_3_	D_4_	D_5_	D_6_
d377724e9d807c94a069b6b070019e43	0.00974372	M1	-1.38752	0.467406	Peripheral nodes	7	12.5519	D_0__Bacteria	D_1__Proteobacteria	D_2__Deltaproteobacteria	D_3__Desulfobacterales	D_4__Desulfobulbaceae	D_5_	D_6_
b1c852d5ac61e0667223128f5639ad11	0.0299665	M1	0.311624	0.482853	Peripheral nodes	85	1830.16	D_0__Bacteria	D_1__Bacteroidetes	D_2__Bacteroidia	D_3__Bacteroidales	D_4__ML635J-40 aquatic group	D_5__uncultured Sphingobacteriia bacterium	D_6__
b42dc3ef8ff68bae815073bc17385e92	0.0181393	M1	0.769087	0	Peripheral nodes	106	4546.23	D_0__Bacteria	D_1__Actinobacteria	D_2__Thermoleophilia	D_3__Gaiellales	D_4__uncultured	D_5_	D_6_
5c6d9c6374c919683ad6260e95cb26a6	0.0197326	M1	1.33547	0.426036	Peripheral nodes	132	9897.62	D_0__Bacteria	D_1__Proteobacteria	D_2__Gammaproteobacteria	D_3__CCD24	D_4_	D_5_	D_6_
592df908d097aa07740a6366dfedb0c9	0.00968244	M1	-0.799357	0	Peripheral nodes	34	9659.39	D_0__Bacteria	D_1__Proteobacteria	D_2__Gammaproteobacteria	D_3__Acidithiobacillales	D_4__Acidithiobacillaceae	D_5__TX1A-55	D_6__uncultured bacterium
63c6c2d4d19b52020850940844848da8	0.00968244	M1	-0.494382	0.22072	Peripheral nodes	48	1898.87	D_0__Bacteria	D_1__Actinobacteria	D_2__MB-A2-108	D_3__uncultured bacterium	D_4__	D_5__	D_6__
7762401bcd7a35b5543514dc7aab40cd	0.0197326	M1	2.18504	0.231405	Peripheral nodes	171	5641.49	D_0__Bacteria	D_1__Acidobacteria	D_2__Holophagae	D_3__Subgroup 7	D_4_	D_5_	D_6_
76fb7d64a825fd856df032ddb4d38158	0.0107855	M1	-0.734005	0.258034	Peripheral nodes	37	610.563	D_0__Bacteria	D_1__Proteobacteria	D_2__Gammaproteobacteria	D_3__Oceanospirillales	D_4__Pseudohongiellaceae	D_5__Pseudohongiella	D_6__metagenome
b25ec8207b5bdb90668a97849f6db8e5	0.00955988	M1	-1.40931	0.500534	Peripheral nodes	6	372.998	D_0__Bacteria	D_1__Bacteroidetes	D_2__Bacteroidia	D_3__Chitinophagales	D_4__Saprospiraceae	D_5_	D_6_
16326a6d88b7e22dc631fb5fbe6be572	0.023532	M1	1.33547	0.455594	Peripheral nodes	132	12795.5	D_0__Bacteria	D_1__Acidobacteria	D_2__Subgroup 6	D_3__Unknown Order	D_4__Unknown Family	D_5__Luteitalea	D_6__uncultured bacterium gp6
09ac1f8bffd85f2aad71ae4817c187fb	0.0334596	M1	0.420544	0.262716	Peripheral nodes	90	962.952	D_0__Bacteria	D_1__Actinobacteria	D_2__Acidimicrobiia	D_3__Microtrichales	D_4__Ilumatobacteraceae	D_5__Ilumatobacter	D_6__uncultured bacterium
81ef28244891488a1a96eadd46eb8a6b	0.0094986	M1	-1.19147	0.370356	Peripheral nodes	16	393.359	D_0__Bacteria	D_1__Bacteroidetes	D_2__Bacteroidia	D_3__Chitinophagales	D_4__Saprospiraceae	D_5__Lewinella	D_6__uncultured Saprospiraceae bacterium
9fdab2fc0fa62f75319123e42dc4e374	0.0161783	M1	-0.472598	0.375	Peripheral nodes	49	1526.75	D_0__Bacteria	D_1__Proteobacteria	D_2__Alphaproteobacteria	D_3__Azospirillales	D_4__Azospirillaceae	D_5__Skermanella	D_6_
7a21e4765af2c71c79cf3bbe5824cdf7	0.0094986	M1	-0.167623	0.290657	Peripheral nodes	63	1030.05	D_0__Bacteria	D_1__Bacteroidetes	D_2__Bacteroidia	D_3__Cytophagales	D_4__Cyclobacteriaceae	D_5_	D_6_
79d3e411af1404e346ab3b7dc4d5651d	0.0194262	M1	1.20477	0.138115	Peripheral nodes	126	6055.95	D_0__Bacteria	D_1__Firmicutes	D_2__Bacilli	D_3__Bacillales	D_4__Planococcaceae	D_5__Psychrobacillus	D_6_
be701fb3e8a0fe8340701fd98ccc29f3	0.0330306	M1	0.420544	0.0570934	Peripheral nodes	90	2425.66	D_0__Bacteria	D_1__Actinobacteria	D_2__Actinobacteria	D_3__Propionibacteriales	D_4__Nocardioidaceae	D_5__Nocardioides	D_6_
526c816fa368bae94be3047e549bc355	0.023103	M1	0.878006	0.427693	Peripheral nodes	111	1603.3	D_0__Bacteria	D_1__Proteobacteria	D_2__Deltaproteobacteria	D_3__Desulfobacterales	D_4__Desulfobulbaceae	D_5__Desulfobulbus	D_6__uncultured Desulfobulbus sp.
11d5d43b897730d2042160312b4eef72	0.00974372	M1	-1.12612	0.274287	Peripheral nodes	19	241.685	D_0__Bacteria	D_1__Firmicutes	D_2__Clostridia	D_3__Clostridiales	D_4__Peptococcaceae	D_5__Desulfosporosinus	D_6_
928fae77f0323afcd51450a809c0fb6c	0.0157493	M1	0.943358	0.476371	Peripheral nodes	114	2305.37	D_0__Bacteria	D_1__Firmicutes	D_2__Erysipelotrichia	D_3__Erysipelotrichales	D_4__Erysipelotrichaceae	D_5__Erysipelothrix	D_6_
fdceda633eee6633e24c902d7b2b1166	0.0218161	M1	0.812654	0.38951	Peripheral nodes	108	2668.68	D_0__Bacteria	D_1__Proteobacteria	D_2__Alphaproteobacteria	D_3__Sphingomonadales	D_4__Sphingomonadaceae	D_5__Sphingopyxis	D_6__metagenome
d3a237eff393c362c6a5f9a5b9fd9241	0.0585236	M1	-0.124055	0.359092	Peripheral nodes	65	538.018	D_0__Bacteria	D_1__Proteobacteria	D_2__Alphaproteobacteria	D_3__Rhodobacterales	D_4__Rhodobacteraceae	D_5__Rhodobacter	D_6__uncultured alpha proteobacterium
6307eb4eafca034879d421fbbd774c2d	0.0134819	M1	-0.799357	0.473741	Peripheral nodes	34	1449.96	D_0__Bacteria	D_1__Acidobacteria	D_2__Subgroup 6	D_3__uncultured microorganism	D_4__	D_5__	D_6__
2a28abb77a89251a604aaa40cc2d26e9	0.009805	M1	-0.145839	0.435569	Peripheral nodes	64	1344.44	D_0__Bacteria	D_1__Actinobacteria	D_2__Acidimicrobiia	D_3__Microtrichales	D_4__Microtrichaceae	D_5__Sva0996 marine group	D_6_
498351066875bc633e0bcb510a7e1d87	0.0139108	M1	-0.494382	0.117188	Peripheral nodes	48	3228.35	D_0__Bacteria	D_1__Acidobacteria	D_2__Subgroup 6	D_3_	D_4_	D_5_	D_6_
d2d14888721f48aa81582e588cf6f2ed	0.00955988	M1	0.0937846	0.489398	Peripheral nodes	75	1075.25	D_0__Bacteria	D_1__Chloroflexi	D_2__Anaerolineae	D_3__Anaerolineales	D_4__Anaerolineaceae	D_5__uncultured	D_6__uncultured Chloroflexi bacterium
90e08014918adb8c0d7c830dd1d2d8ed	0.0233482	M1	-0.799357	0.265118	Peripheral nodes	34	617.687	D_0__Bacteria	D_1__Bacteroidetes	D_2__Bacteroidia	D_3__Chitinophagales	D_4__Chitinophagaceae	D_5__Lacibacter	D_6__uncultured bacterium
01fbe69c1b4cf1c84c013e940306ff73	0.0241448	M1	0.660167	0.49875	Peripheral nodes	101	2609.37	D_0__Bacteria	D_1__Proteobacteria	D_2__Alphaproteobacteria	D_3__Caulobacterales	D_4__Caulobacteraceae	D_5_	D_6_
9fb8589611bbda9995858f643af8eb5b	0.0480445	M1	0.0284328	0	Peripheral nodes	72	11653.5	D_0__Bacteria	D_1__Actinobacteria	D_2__Actinobacteria	D_3__Corynebacteriales	D_4__Nocardiaceae	D_5__Rhodococcus	D_6_
8b8138f6709cdeb0620de504c774b904	0.0276379	M1	0.529463	0.383876	Peripheral nodes	95	1862.03	D_0__Bacteria	D_1__Actinobacteria	D_2__Acidimicrobiia	D_3__Microtrichales	D_4__Ilumatobacteraceae	D_5__CL500-29 marine group	D_6__metagenome
59a212527c1d568f1b553475013be68a	0.0231643	M1	-0.232974	0	Peripheral nodes	60	442.392	D_0__Bacteria	D_1__Gemmatimonadetes	D_2__Gemmatimonadetes	D_3__Gemmatimonadales	D_4__Gemmatimonadaceae	D_5__uncultured	D_6_
28370ea5a7d2475ca996b35db513da87	0.00906963	M1	0.747303	0.237812	Peripheral nodes	105	6010.03	D_0__Bacteria	D_1__Acidobacteria	D_2__Acidobacteriia	D_3__Solibacterales	D_4__Solibacteraceae (Subgroup 3)	D_5__Bryobacter	D_6_
62469f506c3e26207c32fbb47ee593bb	0.0108468	M1	-0.668653	0.345679	Peripheral nodes	40	2018.94	D_0__Bacteria	D_1__Proteobacteria	D_2__Alphaproteobacteria	D_3__Sphingomonadales	D_4__Sphingomonadaceae	D_5__Altererythrobacter	D_6__Altererythrobacter sp.
24a3f6dc9036991eff62071551b80738	0.0145849	M1	-0.821141	0.298632	Peripheral nodes	33	395.392	D_0__Bacteria	D_1__Proteobacteria	D_2__Alphaproteobacteria	D_3__Caulobacterales	D_4__Caulobacteraceae	D_5_	D_6_
498cea5537e40164e3c979d19743d2aa	0.0262284	M1	0.420544	0.255	Peripheral nodes	90	1066.19	D_0__Bacteria	D_1__Proteobacteria	D_2__Gammaproteobacteria	D_3__Betaproteobacteriales	D_4_	D_5_	D_6_
2ebab230e9d28af51c3f03b6907d5e64	0.0150139	M1	-0.341894	0.140037	Peripheral nodes	55	468.537	D_0__Bacteria	D_1__Gemmatimonadetes	D_2__Gemmatimonadetes	D_3__Gemmatimonadales	D_4__Gemmatimonadaceae	D_5__Gemmatimonas	D_6_
c8e1bd5078fb31103b4ea0c66dbc272e	0.00906963	M1	-0.167623	0.1472	Peripheral nodes	63	12848.3	D_0__Bacteria	D_1__Proteobacteria	D_2__Gammaproteobacteria	D_3__AT-s16	D_4__uncultured gamma proteobacterium	D_5__	D_6__
1371b89aa1b4783aa6486fac9a4e4ee1	0.00906963	M1	0.725519	0.40911	Peripheral nodes	104	10221.8	D_0__Bacteria	D_1__Chloroflexi	D_2__Chloroflexia	D_3__Kallotenuales	D_4__AKIW781	D_5__uncultured bacterium	D_6__
bd6bcbd6af1cdb2ab95d589e61ed2d85	0.0135432	M1	-0.298326	0.497152	Peripheral nodes	57	537.553	D_0__Bacteria	D_1__Planctomycetes	D_2__Planctomycetacia	D_3__Pirellulales	D_4__Pirellulaceae	D_5__Pirellula	D_6__Pirellula sp. SH-Sr6A
2bddeea212a32c342d38ac4271c69c65	0.0203454	M1	1.00871	0.115702	Peripheral nodes	117	8894.36	D_0__Bacteria	D_1__Chloroflexi	D_2__Anaerolineae	D_3__Anaerolineales	D_4__Anaerolineaceae	D_5__Anaerolinea	D_6__uncultured soil bacterium
d81a8817d7ffe034f3357cbf16ab90bb	0.0123788	M1	0.660167	0.46875	Peripheral nodes	101	1280.56	D_0__Bacteria	D_1__Bacteroidetes	D_2__Bacteroidia	D_3__Chitinophagales	D_4__Chitinophagaceae	D_5__Ferruginibacter	D_6_
f99db1a9ab6b79a62668f30c431010d2	0.0111532	M1	-0.799357	0.139551	Peripheral nodes	34	1186.44	D_0__Bacteria	D_1__Firmicutes	D_2__Clostridia	D_3__Clostridiales	D_4__Clostridiaceae 2	D_5__Anoxynatronum	D_6__uncultured bacterium
11fed088dec3aade986d6e0e93ea45da	0.00931475	M1	0.943358	0.376742	Peripheral nodes	114	4355.62	D_0__Bacteria	D_1__Planctomycetes	D_2__Phycisphaerae	D_3__Tepidisphaerales	D_4__WD2101 soil group	D_5_	D_6_
0dd12556a26c7f19137a1fc0eea3edf7	0.0108468	M1	0.202704	0.42185	Peripheral nodes	80	1295.67	D_0__Bacteria	D_1__Chloroflexi	D_2__Chloroflexia	D_3__Kallotenuales	D_4__AKIW781	D_5_	D_6_
3ba7676336485dc11145cf6e31ee8d7b	0.00894707	M1	-1.12612	0.493194	Peripheral nodes	19	168.346	D_0__Bacteria	D_1__Proteobacteria	D_2__Deltaproteobacteria	D_3__Desulfuromonadales	D_4__Geobacteraceae	D_5__Geobacter	D_6_
456b1f9ca6bbdb9fb68d6518c0b178fc	0.0224289	M1	-0.734005	0.197531	Peripheral nodes	37	831.981	D_0__Bacteria	D_1__Bacteroidetes	D_2__Bacteroidia	D_3__Chitinophagales	D_4__Saprospiraceae	D_5__uncultured	D_6_
e7cc8e0a79454e498d05d416b661e536	0.00894707	M1	1.37904	0.403817	Peripheral nodes	134	14147.6	D_0__Bacteria	D_1__Gemmatimonadetes	D_2__Gemmatimonadetes	D_3__Gemmatimonadales	D_4__Gemmatimonadaceae	D_5__uncultured	D_6__Gemmatimonadetes bacterium LX87
d003f1060f81d58f7bd85bc63a620ef3	0.0193036	M1	1.1612	0	Peripheral nodes	124	8527.77	D_0__Bacteria	D_1__Gemmatimonadetes	D_2__Gemmatimonadetes	D_3__Gemmatimonadales	D_4__Gemmatimonadaceae	D_5__uncultured	D_6__uncultured Gemmatimonadetes bacterium
90c730cd9163a5d9cd309302bbb4f0b5	0.0125014	M1	2.94748	0	Module hubs	206	11652	D_0__Bacteria	D_1__Proteobacteria	D_2__Alphaproteobacteria	D_3__Rhizobiales	D_4__Rhizobiales Incertae Sedis	D_5__Bauldia	D_6__metagenome
d760d112f31cc765c9120915799f9aa1	0.013727	M1	-1.08255	0.299875	Peripheral nodes	21	348.77	D_0__Bacteria	D_1__Chloroflexi	D_2__Chloroflexia	D_3__Thermomicrobiales	D_4__AKYG1722	D_5__uncultured bacterium	D_6__
3bd7de6eb7353ce3d919d4e97ea223e8	0.00888578	M1	1.4226	0.270993	Peripheral nodes	136	3645.85	D_0__Bacteria	D_1__Cyanobacteria	D_2__Oxyphotobacteria	D_3__Phormidesmiales	D_4__Nodosilineaceae	D_5__Nodosilinea PCC-7104	D_6_
d570e03b8edbcd8d156bdd9f930fb428	0.0508635	M1	0.747303	0.500499	Peripheral nodes	105	1257.07	D_0__Bacteria	D_1__Proteobacteria	D_2__Gammaproteobacteria	D_3__Xanthomonadales	D_4__Xanthomonadaceae	D_5__Arenimonas	D_6_
c9703b541a62def9689d170d9ad76c66	0.00962116	M1	-0.581517	0.518535	Peripheral nodes	44	1401.47	D_0__Bacteria	D_1__Bacteroidetes	D_2__Rhodothermia	D_3__Balneolales	D_4__Balneolaceae	D_5__ML310M-34	D_6__uncultured bacterium
13d219266ba17fa47c78f7a375ac83f4	0.0136044	M1	-0.755789	0.237769	Peripheral nodes	36	888.142	D_0__Bacteria	D_1__Acidobacteria	D_2__Subgroup 6	D_3_	D_4_	D_5_	D_6_
1e0ef434f6ad6dc43d66d95a57b46089	0.0088245	M1	-0.363678	0.299909	Peripheral nodes	54	697.51	D_0__Bacteria	D_1__Proteobacteria	D_2__Gammaproteobacteria	D_3__Betaproteobacteriales	D_4__Gallionellaceae	D_5_	D_6_
839d8901d002e37e35c6d87ab32c55de	0.0109693	M1	1.7058	0.393424	Peripheral nodes	149	2915.24	D_0__Bacteria	D_1__Proteobacteria	D_2__Gammaproteobacteria	D_3__CCD24	D_4_	D_5_	D_6_
6f4c93c0492d233853eec1f761ea8228	0.00876322	M1	-0.973628	0.472066	Peripheral nodes	26	327.657	D_0__Bacteria	D_1__Proteobacteria	D_2__Alphaproteobacteria	D_3__Sphingomonadales	D_4__Sphingomonadaceae	D_5__Sphingomonas	D_6_
d73e53e8f297711160919847599ff3a9	0.0117047	M1	-0.973628	0.19193	Peripheral nodes	26	429.587	D_0__Bacteria	D_1__Cyanobacteria	D_2__Oxyphotobacteria	D_3__Nostocales	D_4__Oscillatoriaceae	D_5__Oscillatoria PCC-6304	D_6__uncultured bacterium
6eaa4fcd2356e0d12917676da6d36202	0.00876322	M1	0.115569	0.383285	Peripheral nodes	76	4809.16	D_0__Bacteria	D_1__Firmicutes	D_2__Clostridia	D_3__Clostridiales	D_4__Peptostreptococcaceae	D_5__Acetoanaerobium	D_6__uncultured bacterium
ecf79c3febc0f904f0a8af237153b6f8	0.00876322	M1	-1.19147	0.4032	Peripheral nodes	16	323.047	D_0__Bacteria	D_1__Proteobacteria	D_2__Deltaproteobacteria	D_3__Myxococcales	D_4__bacteriap25	D_5__metagenome	D_6__
4a8ca29b961f92d43ea1793b2d372205	0.00876322	M1	-0.821141	0.244898	Peripheral nodes	33	116.153	D_0__Bacteria	D_1__Chloroflexi	D_2__Chloroflexia	D_3__Thermomicrobiales	D_4__JG30-KF-CM45	D_5__uncultured Chloroflexi bacterium	D_6__
ce08463dc24580966acba313a170325f	0.00870194	M1	-0.167623	0.469244	Peripheral nodes	63	516.434	D_0__Bacteria	D_1__Bacteroidetes	D_2__Bacteroidia	D_3__Cytophagales	D_4__Cyclobacteriaceae	D_5__uncultured	D_6__uncultured Aquiflexum sp.
f8ad6cf76d7eeb08e3b84ebd6a21fefc	0.00870194	M1	-0.690437	0.390239	Peripheral nodes	39	2064.13	D_0__Bacteria	D_1__Proteobacteria	D_2__Alphaproteobacteria	D_3__Rhodobacterales	D_4__Rhodobacteraceae	D_5_	D_6_
ced89dd5ccef8e55b9a527e12681e68c	0.0101114	M1	-0.254758	0.425612	Peripheral nodes	59	1499.1	D_0__Bacteria	D_1__Rokubacteria	D_2__NC10	D_3__Rokubacteriales	D_4_	D_5_	D_6_
ffeb9274248701488bfb75751ee78804	0.0113983	M1	-0.341894	0.0499671	Peripheral nodes	55	2659.1	D_0__Bacteria	D_1__Proteobacteria	D_2__Gammaproteobacteria	D_3__Cellvibrionales	D_4__Cellvibrionaceae	D_5__Cellvibrio	D_6__metagenome
c73d84f16b6abfbab74749af1051a0b7	0.0100501	M1	1.92363	0.529155	Peripheral nodes	159	3408	D_0__Bacteria	D_1__Bacteroidetes	D_2__Bacteroidia	D_3__Bacteroidales	D_4__Prolixibacteraceae	D_5__WCHB1-32	D_6_
40a6b97684963ceaa9ca67776c0fdeb5	0.00864066	M1	0.0937846	0.489624	Peripheral nodes	75	2782.51	D_0__Bacteria	D_1__Bacteroidetes	D_2__Bacteroidia	D_3__Bacteroidales	D_4__ML635J-40 aquatic group	D_5__uncultured bacterium	D_6__
38b3a7f907858ff6ce66d0052cba7eb8	0.0112145	M1	-0.494382	0.0886966	Peripheral nodes	48	1664.86	D_0__Bacteria	D_1__Proteobacteria	D_2__Gammaproteobacteria	D_3__Betaproteobacteriales	D_4__Rhodocyclaceae	D_5__Azoarcus	D_6_
501372a29fd2ecb4045f48b22470736a	0.00864066	M1	3.03462	0.499906	Module hubs	210	7821.22	D_0__Bacteria	D_1__Acidobacteria	D_2__Blastocatellia (Subgroup 4)	D_3__Pyrinomonadales	D_4__Pyrinomonadaceae	D_5__RB41	D_6_
0fba7b5ee12d85bff71a90841af6f4a2	0.00857938	M1	-0.734005	0.155727	Peripheral nodes	37	2247.69	D_0__Bacteria	D_1__Chloroflexi	D_2__TK10	D_3__uncultured bacterium	D_4__	D_5__	D_6__
12bb0729f3810afa564b933784e22736	0.00943732	M1	1.20477	0.126004	Peripheral nodes	126	15177.1	D_0__Bacteria	D_1__Proteobacteria	D_2__Alphaproteobacteria	D_3__Rhizobiales	D_4__A0839	D_5_	D_6_
6fc4c6d31831e1615c028757830fed85	0.00992757	M1	0.856222	0.565689	Peripheral nodes	110	2017.26	D_0__Bacteria	D_1__Proteobacteria	D_2__Gammaproteobacteria	D_3__Betaproteobacteriales	D_4__Burkholderiaceae	D_5__Leptothrix	D_6_
257cd784a9daed48d59e0cebf93adfa2	0.0085181	M1	-0.407246	0.451172	Peripheral nodes	52	431.386	D_0__Bacteria	D_1__Bacteroidetes	D_2__Bacteroidia	D_3__Chitinophagales	D_4__Saprospiraceae	D_5__uncultured	D_6__uncultured Devosia sp.
cb61b2bb80f8ab805fbc1c57c748e36a	0.0085181	M1	-1.23504	0.137228	Peripheral nodes	14	89.4905	D_0__Bacteria	D_1__Proteobacteria	D_2__Deltaproteobacteria	D_3__Myxococcales	D_4__bacteriap25	D_5_	D_6_
b7fae99c6a44564cc731e9aa3b3b39ed	0.0151365	M1	0.965142	0.294543	Peripheral nodes	115	2634.32	D_0__Bacteria	D_1__Firmicutes	D_2__Bacilli	D_3__Bacillales	D_4_	D_5_	D_6_
9299af57aae9050c9a31f111fc6baaf6	0.0085181	M1	-0.690437	0.502857	Peripheral nodes	39	2868.9	D_0__Bacteria	D_1__Proteobacteria	D_2__Alphaproteobacteria	D_3__Rhizobiales	D_4__Beijerinckiaceae	D_5__uncultured	D_6__uncultured bacterium
6530ac28b20aab6e1c38815e324c8c4a	0.011337	M1	1.05228	0.429312	Peripheral nodes	119	1947.41	D_0__Bacteria	D_1__Bacteroidetes	D_2__Bacteroidia	D_3__Flavobacteriales	D_4__Flavobacteriaceae	D_5__Flavobacterium	D_6_
b7a5c6954923fe892ee9a04e2f3cf86e	0.0399554	M1	-0.0151351	0.234158	Peripheral nodes	70	4825.12	D_0__Bacteria	D_1__Actinobacteria	D_2__Acidimicrobiia	D_3__Microtrichales	D_4__Ilumatobacteraceae	D_5__CL500-29 marine group	D_6_
deaa72dd02abbde7ded3e4e2e6f027b2	0.00992757	M1	-0.472598	0.0540123	Peripheral nodes	49	773.082	D_0__Bacteria	D_1__Proteobacteria	D_2__Gammaproteobacteria	D_3__Xanthomonadales	D_4__Rhodanobacteraceae	D_5__Aquimonas	D_6_
6066b53b23c96fe752cc70e7ad0ce4ba	0.00845682	M1	-1.1479	0	Peripheral nodes	18	81.4155	D_0__Bacteria	D_1__Acidobacteria	D_2__Subgroup 6	D_3_	D_4_	D_5_	D_6_
cb0141ad4024fb3383f6f6ff50a2c022	0.0115822	M1	1.1612	0.503453	Peripheral nodes	124	9431.38	D_0__Bacteria	D_1__Actinobacteria	D_2__Actinobacteria	D_3__Micrococcales	D_4__Microbacteriaceae	D_5_	D_6_
ff9cf3cdfb042a987536150ed29c875d	0.0256156	M1	1.61866	0.495194	Peripheral nodes	145	7394.1	D_0__Bacteria	D_1__Acidobacteria	D_2__Subgroup 17	D_3__uncultured bacterium	D_4__	D_5__	D_6__
aca20f741700fe08ae3df2cf49e63ffd	0.00992757	M1	0.268056	0.47652	Peripheral nodes	83	1073.34	D_0__Bacteria	D_1__Chloroflexi	D_2__KD4-96	D_3__uncultured bacterium	D_4__	D_5__	D_6__
334496d75bf56e880c9cb2d4487decfb	0.00900835	M1	-0.363678	0.282481	Peripheral nodes	54	2311.9	D_0__Bacteria	D_1__Chloroflexi	D_2__Chloroflexia	D_3__Thermomicrobiales	D_4__JG30-KF-CM45	D_5__uncultured bacterium	D_6__
2583f713a3bfff3b7afeaa7b98f3ddf4	0.00839553	M1	-1.08255	0.2112	Peripheral nodes	21	183.714	D_0__Bacteria	D_1__Proteobacteria	D_2__Alphaproteobacteria	D_3__Rhizobiales	D_4__Amb-16S-1323	D_5__uncultured bacterium	D_6__
0717318ba7c6d381569dcc6e3ea2b6db	0.00876322	M1	0.507679	0.238141	Peripheral nodes	94	1195.87	D_0__Bacteria	D_1__Proteobacteria	D_2__Gammaproteobacteria	D_3__Betaproteobacteriales	D_4__Burkholderiaceae	D_5_	D_6_
834f7c1897260af3dab05a53c51095d1	0.0153203	M1	0.268056	0.342954	Peripheral nodes	83	734.396	D_0__Bacteria	D_1__Proteobacteria	D_2__Gammaproteobacteria	D_3__Betaproteobacteriales	D_4__Burkholderiaceae	D_5_	D_6_
b093349872539a522bb528b30f35dd23	0.0128691	M1	0.0502167	0.499249	Peripheral nodes	73	861.114	D_0__Bacteria	D_1__Acidobacteria	D_2__Blastocatellia (Subgroup 4)	D_3__Blastocatellales	D_4__Blastocatellaceae	D_5__JGI 0001001-H03	D_6_
2a4ba2f7bc1562cf2230c6b683aef47a	0.0104791	M1	-0.625085	0.34699	Peripheral nodes	42	2058.04	D_0__Bacteria	D_1__Rokubacteria	D_2__NC10	D_3__Rokubacteriales	D_4__uncultured bacterium	D_5__	D_6__
9ba65ec85d416a3ba7976424daf3b657	0.0100501	M1	-0.886492	0.431872	Peripheral nodes	30	557.557	D_0__Bacteria	D_1__Gemmatimonadetes	D_2__Gemmatimonadetes	D_3__Gemmatimonadales	D_4__Gemmatimonadaceae	D_5__uncultured	D_6__uncultured Gemmatimonadetes bacterium
a4ed34812685b8d887667d371f7537a0	0.00833425	M1	-0.799357	0.231009	Peripheral nodes	34	702.9	D_0__Bacteria	D_1__Proteobacteria	D_2__Gammaproteobacteria	D_3__Oceanospirillales	D_4__Pseudohongiellaceae	D_5__BIyi10	D_6_
32c4b69b9f9772259cf1ef84598bb8ba	0.0194262	M1	2.07612	0.467911	Peripheral nodes	166	3912.87	D_0__Bacteria	D_1__Proteobacteria	D_2__Gammaproteobacteria	D_3__Pseudomonadales	D_4__Pseudomonadaceae	D_5__Pseudomonas	D_6_
4757c3a322d926cc5df72f97230a31e5	0.0158106	M1	-0.625085	0.451843	Peripheral nodes	42	777.652	D_0__Bacteria	D_1__Proteobacteria	D_2__Alphaproteobacteria	D_3__Sphingomonadales	D_4__Sphingomonadaceae	D_5__Altererythrobacter	D_6_
7cec5a320837ce4ac2695c8ae6179e0d	0.00833425	M1	-0.494382	0.235537	Peripheral nodes	48	4749.85	D_0__Bacteria	D_1__Bacteroidetes	D_2__Bacteroidia	D_3__Bacteroidales	D_4__Prolixibacteraceae	D_5__WCHB1-32	D_6__uncultured bacterium
5b9fb5d671889923d4f51141926a8951	0.0136657	M1	1.44439	0.338331	Peripheral nodes	137	9156.92	D_0__Bacteria	D_1__Actinobacteria	D_2__Thermoleophilia	D_3__Solirubrobacterales	D_4_	D_5_	D_6_
3d18e4e6f60b117802c2de3b5ff15331	0.0121337	M1	0.551247	0.375	Peripheral nodes	96	1919	D_0__Bacteria	D_1__Proteobacteria	D_2__Alphaproteobacteria	D_3__Sphingomonadales	D_4__Sphingomonadaceae	D_5__Altererythrobacter	D_6_
416ad7349789d20356e634ce4cce21cd	0.00845682	M1	2.94748	0.206111	Module hubs	206	5953.71	D_0__Bacteria	D_1__Proteobacteria	D_2__Gammaproteobacteria	D_3__Betaproteobacteriales	D_4__Burkholderiaceae	D_5__Aquabacterium	D_6__Aquabacterium citratiphilum
64a3e90d532bf178d2af7d8894ba4395	0.00827297	M1	-0.21119	0.0312421	Peripheral nodes	61	3370.02	D_0__Bacteria	D_1__Proteobacteria	D_2__Gammaproteobacteria	D_3__Alteromonadales	D_4__Marinobacteraceae	D_5__Marinobacter	D_6_
3792b801d6e5b2f6cfb3ce7d57fe4832	0.0205292	M1	2.05434	0.167244	Peripheral nodes	165	7393.78	D_0__Bacteria	D_1__Proteobacteria	D_2__Gammaproteobacteria	D_3__Aeromonadales	D_4__Aeromonadaceae	D_5__Aeromonas	D_6_
40c3acefcccc8faf04feb0b153cc55e2	0.0699219	M1	0.507679	0.492056	Peripheral nodes	94	1845.29	D_0__Bacteria	D_1__Actinobacteria	D_2__Actinobacteria	D_3__Micrococcales	D_4__Intrasporangiaceae	D_5__Oryzihumus	D_6__uncultured bacterium
bf330efd2be15f5cc05ad54fee7ffc16	0.00821169	M1	-1.2786	0.42452	Peripheral nodes	12	594.192	D_0__Bacteria	D_1__Proteobacteria	D_2__Deltaproteobacteria	D_3__Desulfuromonadales	D_4__Desulfuromonadaceae	D_5__Desulfuromusa	D_6__uncultured Desulfuromusa sp.
60561a496e33445fa89d9231e170a481	0.0255543	M1	1.35725	0.362529	Peripheral nodes	133	3081.01	D_0__Bacteria	D_1__Proteobacteria	D_2__Gammaproteobacteria	D_3__Alteromonadales	D_4__Alteromonadaceae	D_5__Rheinheimera	D_6__uncultured bacterium
cdf1f948d017be73ec6a12d3347e16a3	0.00815041	M1	-0.93006	0.413501	Peripheral nodes	28	623.791	D_0__Bacteria	D_1__Bacteroidetes	D_2__Bacteroidia	D_3__Flavobacteriales	D_4__NS9 marine group	D_5__metagenome	D_6__
164140fccdd2e865718fb330ab06c731	0.00815041	M1	-1.12612	0.3852	Peripheral nodes	19	84.6675	D_0__Bacteria	D_1__Proteobacteria	D_2__Alphaproteobacteria	D_3__Sphingomonadales	D_4__Sphingomonadaceae	D_5_	D_6_
7cf77d3430d687f1d9ae8ae016b46fe3	0.0122563	M1	0.39876	0.481059	Peripheral nodes	89	888.229	D_0__Bacteria	D_1__Bacteroidetes	D_2__Bacteroidia	D_3__Chitinophagales	D_4__Chitinophagaceae	D_5__Ferruginibacter	D_6_
e28ef0cafeea8d0e5902bc18e57dcf42	0.0123788	M1	2.33753	0.315166	Peripheral nodes	178	4529.34	D_0__Bacteria	D_1__Bacteroidetes	D_2__Bacteroidia	D_3__Flavobacteriales	D_4__Flavobacteriaceae	D_5__Flavobacterium	D_6_
f44043cf3243079b9f6e82c9f33b73ec	0.00815041	M1	-0.036919	0.374197	Peripheral nodes	69	3855.49	D_0__Bacteria	D_1__Bacteroidetes	D_2__Bacteroidia	D_3__Flavobacteriales	D_4__Flavobacteriaceae	D_5__Lutibacter	D_6_
93a5b9e76a62ce5633231863f283dd3a	0.00925347	M1	1.40082	0.492188	Peripheral nodes	135	4848.34	D_0__Bacteria	D_1__Latescibacteria	D_2__uncultured Pelobacter sp.	D_3__	D_4__	D_5__	D_6__
1d00149b7cead1a19e774a3e538534b8	0.0232256	M1	-0.668653	0.464938	Peripheral nodes	40	1000.6	D_0__Bacteria	D_1__Bacteroidetes	D_2__Bacteroidia	D_3__Flavobacteriales	D_4__NS9 marine group	D_5__metagenome	D_6__
98d8171a21bb789c185e0faf6f3dc805	0.00808913	M1	0.747303	0.316044	Peripheral nodes	105	6390.95	D_0__Bacteria	D_1__Proteobacteria	D_2__Gammaproteobacteria	D_3__Steroidobacterales	D_4__Steroidobacteraceae	D_5__Steroidobacter	D_6_
9f40c1b6e4a9fe94611d215778e7e818	0.0201003	M1	-0.189407	0.488166	Peripheral nodes	62	8099.16	D_0__Bacteria	D_1__Proteobacteria	D_2__Alphaproteobacteria	D_3__uncultured	D_4__uncultured forest soil bacterium	D_5__	D_6__
ead40d638d75a282cbd8c7c943692a43	0.0128691	M1	1.35725	0	Peripheral nodes	133	4173.01	D_0__Bacteria	D_1__Proteobacteria	D_2__Alphaproteobacteria	D_3__Rhodobacterales	D_4__Rhodobacteraceae	D_5_	D_6_
c3eef2c00649a7ac9b5f13fc73ea9fe4	0.00808913	M1	-1.1479	0.466558	Peripheral nodes	18	256.062	D_0__Bacteria	D_1__Firmicutes	D_2__Clostridia	D_3__Clostridiales	D_4__Family XI	D_5__Tissierella	D_6_
961156e420c0ce625bb64dd1e3c6633e	0.0219387	M1	-0.821141	0.414039	Peripheral nodes	33	715.668	D_0__Bacteria	D_1__Acidobacteria	D_2__Subgroup 6	D_3_	D_4_	D_5_	D_6_
a6a20ce4780f817d654820dcefa96a0d	0.0146462	M1	1.59688	0	Peripheral nodes	144	3152.3	D_0__Bacteria	D_1__Firmicutes	D_2__Erysipelotrichia	D_3__Erysipelotrichales	D_4__Erysipelotrichaceae	D_5__Erysipelothrix	D_6_
f15fbb59f9d37785be576be54ff31ac0	0.0205292	M1	0.507679	0.301065	Peripheral nodes	94	941.866	D_0__Bacteria	D_1__Bacteroidetes	D_2__Bacteroidia	D_3__Chitinophagales	D_4__Saprospiraceae	D_5__uncultured	D_6__uncultured bacterium
2191a559809c1f967095614974ba4adf	0.0133593	M1	1.33547	0.446208	Peripheral nodes	132	2506.18	D_0__Bacteria	D_1__Proteobacteria	D_2__Alphaproteobacteria	D_3__Rhodobacterales	D_4__Rhodobacteraceae	D_5_	D_6_
5d56c41df6fe705da2f59603850a56d3	0.0118886	M1	2.35931	0	Peripheral nodes	179	4610.66	D_0__Bacteria	D_1__Bacteroidetes	D_2__Bacteroidia	D_3__Cytophagales	D_4__Microscillaceae	D_5__Chryseolinea	D_6__uncultured bacterium
d32571609e6f554bca7ca28b2c297c8d	0.00931475	M1	1.22655	0.29591	Peripheral nodes	127	5264.13	D_0__Bacteria	D_1__Gemmatimonadetes	D_2__Gemmatimonadetes	D_3__Gemmatimonadales	D_4__Gemmatimonadaceae	D_5__uncultured	D_6_
519a1f730822a718d2d5afb9644ce4e2	0.0153816	M1	2.09791	0.306193	Peripheral nodes	167	7758.5	D_0__Bacteria	D_1__Actinobacteria	D_2__Acidimicrobiia	D_3__Microtrichales	D_4__Iamiaceae	D_5__Iamia	D_6_
520fe6809dcdc0ab9bd38dba629419a3	0.0106629	M1	-0.646869	0.231111	Peripheral nodes	41	1397.71	D_0__Bacteria	D_1__Proteobacteria	D_2__Gammaproteobacteria	D_3__Aeromonadales	D_4__Aeromonadaceae	D_5__Aeromonas	D_6_
13952c35ab5ac36807cafda55ee39ac4	0.00796656	M1	-0.755789	0.235537	Peripheral nodes	36	1080.54	D_0__Bacteria	D_1__Cyanobacteria	D_2__Oxyphotobacteria	D_3__Phormidesmiales	D_4__Nodosilineaceae	D_5__Nodosilinea PCC-7104	D_6__uncultured cyanobacterium
d06335ac45a920bc41f9d00b05dee1da	0.00815041	M1	-0.32011	0.350578	Peripheral nodes	56	1590.34	D_0__Bacteria	D_1__Proteobacteria	D_2__Gammaproteobacteria	D_3__Ga0077536	D_4__uncultured bacterium	D_5__	D_6__
2feb723b4bc8759f0ca52ba39e9fc035	0.0105404	M1	0.878006	0.358533	Peripheral nodes	111	1744.09	D_0__Bacteria	D_1__Bacteroidetes	D_2__Bacteroidia	D_3__Chitinophagales	D_4__Chitinophagaceae	D_5__Ferruginibacter	D_6_
a342956feab50dcfe9eb5fcb0bf8c9c2	0.0134206	M1	-0.712221	0.373221	Peripheral nodes	38	1111.56	D_0__Bacteria	D_1__Proteobacteria	D_2__Alphaproteobacteria	D_3__Acetobacterales	D_4__Acetobacteraceae	D_5__Roseomonas	D_6_
f07caafd1e417f9fc789592b6055a89e	0.0207744	M1	1.44439	0.229357	Peripheral nodes	137	3195.79	D_0__Bacteria	D_1__Acidobacteria	D_2__Subgroup 6	D_3__metagenome	D_4__	D_5__	D_6__
fb7737a0d57cb354653c93379e648c7b	0.00833425	M1	1.13941	0.398103	Peripheral nodes	123	6519.07	D_0__Bacteria	D_1__Bacteroidetes	D_2__Bacteroidia	D_3__Flavobacteriales	D_4__Flavobacteriaceae	D_5__Gillisia	D_6_
bdf780fcad2c7b8ce4e17ac497af26b4	0.00790528	M1	0.333408	0.272188	Peripheral nodes	86	9280.6	D_0__Bacteria	D_1__Proteobacteria	D_2__Gammaproteobacteria	D_3__Alteromonadales	D_4__Alteromonadaceae	D_5__Rheinheimera	D_6_
5f7672e10ce2a865d6b2e752849792f1	0.0126852	M1	0.834438	0.292738	Peripheral nodes	109	1537.95	D_0__Bacteria	D_1__Gemmatimonadetes	D_2__Gemmatimonadetes	D_3__Gemmatimonadales	D_4__Gemmatimonadaceae	D_5__Gemmatimonas	D_6_
5f70ce828fcfc08d843e406156f02883	0.0121337	M1	-0.581517	0	Peripheral nodes	44	1008.97	D_0__Bacteria	D_1__Proteobacteria	D_2__Gammaproteobacteria	D_3__Betaproteobacteriales	D_4__Burkholderiaceae	D_5__Hydrogenophaga	D_6_
29aa0dddcad64fe718b1160cb14d2a33	0.007844	M1	-0.407246	0.466241	Peripheral nodes	52	3784.16	D_0__Bacteria	D_1__Actinobacteria	D_2__Actinobacteria	D_3__Micrococcales	D_4__Micrococcaceae	D_5__Nesterenkonia	D_6_
1b271d8c2b391a324656b44c2124713f	0.0156267	M1	1.09585	0.426036	Peripheral nodes	121	1869.45	D_0__Bacteria	D_1__Proteobacteria	D_2__Gammaproteobacteria	D_3__Betaproteobacteriales	D_4__Methylophilaceae	D_5_	D_6_
6dfcc9d28858da1e8df38f716fdd124b	0.00894707	M1	1.40082	0.467911	Peripheral nodes	135	2751.08	D_0__Bacteria	D_1__Bacteroidetes	D_2__Bacteroidia	D_3__Bacteroidales	D_4__Prolixibacteraceae	D_5__WCHB1-32	D_6__uncultured Bacteroidetes bacterium
1777661676dae384f9bc1db146ca8c00	0.0140334	M1	0.376976	0.273219	Peripheral nodes	88	3559.1	D_0__Bacteria	D_1__Proteobacteria	D_2__Gammaproteobacteria	D_3__Betaproteobacteriales	D_4__Burkholderiaceae	D_5__Lautropia	D_6_
b6bdd9f54ce17190165a7d3720a739a4	0.0115822	M1	0.703735	0.499055	Peripheral nodes	103	2168.06	D_0__Bacteria	D_1__Gemmatimonadetes	D_2__Gemmatimonadetes	D_3__Gemmatimonadales	D_4__Gemmatimonadaceae	D_5__Gemmatimonas	D_6_
8b12a7518598724cb9c0625029f1d8c3	0.00778272	M1	-1.19147	0.405673	Peripheral nodes	16	1593.75	D_0__Bacteria	D_1__Bacteroidetes	D_2__Bacteroidia	D_3__Flavobacteriales	D_4__Flavobacteriaceae	D_5__Winogradskyella	D_6_
116f8114d7dd6389df8cec2ca4d877f1	0.00778272	M1	-0.908276	0.411357	Peripheral nodes	29	388.896	D_0__Bacteria	D_1__Actinobacteria	D_2__Thermoleophilia	D_3__Solirubrobacterales	D_4__67-14	D_5__uncultured Rubrobacteria bacterium	D_6__
32fadd36285b87c83953ddda6d0da00b	0.0116434	M1	0.89979	0.461549	Peripheral nodes	112	1336.37	D_0__Bacteria	D_1__Proteobacteria	D_2__Alphaproteobacteria	D_3__Acetobacterales	D_4__Acetobacteraceae	D_5__Roseomonas	D_6_
da8e5cf966e5f3402c297819dbca670b	0.0251866	M1	0.159136	0.255	Peripheral nodes	78	826.138	D_0__Bacteria	D_1__Actinobacteria	D_2__Actinobacteria	D_3__Frankiales	D_4__Cryptosporangiaceae	D_5__Fodinicola	D_6__uncultured bacterium
538ff54638df0b1654c46ff374d19062	0.00772144	M1	-0.603301	0.214158	Peripheral nodes	43	690.085	D_0__Bacteria	D_1__Bacteroidetes	D_2__Bacteroidia	D_3__Chitinophagales	D_4__Saprospiraceae	D_5__Lewinella	D_6__uncultured Saprospiraceae bacterium
61510d4e684f53a8d7e6a10b683dc543	0.0198551	M1	-1.06076	0.216176	Peripheral nodes	22	840.776	D_0__Bacteria	D_1__Actinobacteria	D_2__Actinobacteria	D_3__Propionibacteriales	D_4__Nocardioidaceae	D_5__Nocardioides	D_6_
6e44e1c5df153f8e2d967fa4aa926d43	0.00772144	M1	-0.559733	0.455309	Peripheral nodes	45	2133.37	D_0__Bacteria	D_1__Actinobacteria	D_2__MB-A2-108	D_3__uncultured bacterium	D_4__	D_5__	D_6__
b0c6a59a34ff6d9bf37fe44e5ef6daa3	0.0100501	M1	-0.625085	0.0644444	Peripheral nodes	42	1100.46	D_0__Bacteria	D_1__Proteobacteria	D_2__Gammaproteobacteria	D_3__Betaproteobacteriales	D_4__Burkholderiaceae	D_5_	D_6_
bbaf80ac2a8aa759221d32fe943cfa9a	0.00870194	M1	0.224488	0.13875	Peripheral nodes	81	4978.3	D_0__Bacteria	D_1__Bacteroidetes	D_2__Bacteroidia	D_3__Flavobacteriales	D_4__Crocinitomicaceae	D_5__Crocinitomix	D_6__uncultured bacterium
bbeb0228d673841875c5b2a973caefbc	0.00839553	M1	0.921574	0.0806648	Peripheral nodes	113	7069.98	D_0__Bacteria	D_1__Proteobacteria	D_2__Alphaproteobacteria	D_3__Tistrellales	D_4__Geminicoccaceae	D_5__Candidatus Alysiosphaera	D_6__uncultured bacterium
840cf3eed2ab1f5a2f359cf47fe3d82f	0.0229192	M1	-0.102271	0.440832	Peripheral nodes	66	1473.33	D_0__Bacteria	D_1__Bacteroidetes	D_2__Bacteroidia	D_3__Chitinophagales	D_4__Chitinophagaceae	D_5__uncultured	D_6_
47e0c77b4d59285024ed24aa812c7f80	0.00766016	M1	-1.47466	0	Peripheral nodes	3	5.23201	D_0__Bacteria	D_1__Planctomycetes	D_2__Planctomycetacia	D_3__Isosphaerales	D_4__Isosphaeraceae	D_5__uncultured	D_6_
4902266bf5c9d54457988c7100e67107	0.0159944	M1	1.2919	0.368828	Peripheral nodes	130	2661.75	D_0__Bacteria	D_1__Bacteroidetes	D_2__Bacteroidia	D_3__Chitinophagales	D_4__Saprospiraceae	D_5__Haliscomenobacter	D_6_
c7ac93cda5d529a4b8cc6dcd1415c228	0.00906963	M1	1.22655	0.423922	Peripheral nodes	127	9872.36	D_0__Bacteria	D_1__Chloroflexi	D_2__Anaerolineae	D_3__SBR1031	D_4__A4b	D_5_	D_6_
d38429704290411e0ea5f44748a0237a	0.00759888	M1	-1.36574	0.48294	Peripheral nodes	8	57.6021	D_0__Bacteria	D_1__Cyanobacteria	D_2__Oxyphotobacteria	D_3__Chloroplast	D_4_	D_5_	D_6_
d7b387a848547b7a7b19089176913078	0.00759888	M1	-0.603301	0.159213	Peripheral nodes	43	1963.07	D_0__Bacteria	D_1__Gemmatimonadetes	D_2__Gemmatimonadetes	D_3__Gemmatimonadales	D_4__Gemmatimonadaceae	D_5__Gemmatimonas	D_6__uncultured Gemmatimonas sp.
caa6ace04b56923290fa7d9977292989	0.00962116	M1	3.42673	0	Module hubs	228	12176.6	D_0__Bacteria	D_1__Chloroflexi	D_2__KD4-96	D_3__uncultured Chloroflexi bacterium	D_4__	D_5__	D_6__
ae0380347cfdf4fb6fea4d39673af096	0.00937603	M1	0.0720007	0.0499671	Peripheral nodes	74	7820.06	D_0__Bacteria	D_1__Proteobacteria	D_2__Deltaproteobacteria	D_3__Desulfobacterales	D_4__Desulfobulbaceae	D_5__Desulfobulbus	D_6__uncultured Desulfobulbus sp.
a9cea04b74c9641dfcd9e4a2a5eb3565	0.00759888	M1	-0.734005	0.486583	Peripheral nodes	37	2443.34	D_0__Bacteria	D_1__Actinobacteria	D_2__Actinobacteria	D_3__Pseudonocardiales	D_4__Pseudonocardiaceae	D_5__Pseudonocardia	D_6_
e6694f5acfa43ee3e3c2adfa28e3d351	0.00759888	M1	-1.12612	0	Peripheral nodes	19	651.857	D_0__Bacteria	D_1__Proteobacteria	D_2__Alphaproteobacteria	D_3__Rhizobiales	D_4__Rhizobiaceae	D_5__Mesorhizobium	D_6_
a28c3bdb62dfba1a760897cbe2c3f6c6	0.0356657	M1	0.0284328	0.499904	Peripheral nodes	72	713.24	D_0__Bacteria	D_1__Proteobacteria	D_2__Deltaproteobacteria	D_3__Desulfobacterales	D_4__Desulfobulbaceae	D_5__[Desulfobacterium] catecholicum group	D_6__uncultured Desulfobulbaceae bacterium
bbd4c8b46ceba2f12cef81720df42edd	0.015688	M1	0.507679	0.299875	Peripheral nodes	94	1358.15	D_0__Bacteria	D_1__Proteobacteria	D_2__Alphaproteobacteria	D_3__Rhizobiales	D_4__Devosiaceae	D_5__uncultured	D_6_
67a254164cec359d6a37c6842e81a4fd	0.0144624	M1	-0.385462	0.334993	Peripheral nodes	53	5184.45	D_0__Bacteria	D_1__Proteobacteria	D_2__Alphaproteobacteria	D_3__Rhizobiales	D_4__Amb-16S-1323	D_5__uncultured bacterium	D_6__
34f1b922e8ec3193ac563c1d8e163748	0.0817492	M1	0.0937846	0.366231	Peripheral nodes	75	947.128	D_0__Bacteria	D_1__Bacteroidetes	D_2__Bacteroidia	D_3__Chitinophagales	D_4__Saprospiraceae	D_5__uncultured	D_6__uncultured Haliscomenobacter sp.
fcce59685ea76c90aee91e8b66e8bdd1	0.014156	M1	2.18504	0.444444	Peripheral nodes	171	4886.37	D_0__Bacteria	D_1__Proteobacteria	D_2__Gammaproteobacteria	D_3__Betaproteobacteriales	D_4__Rhodocyclaceae	D_5__Dechloromonas	D_6_
6974d819f3243cd31a5aa44d1a5e2477	0.0158106	M1	0.986926	0.39474	Peripheral nodes	116	1990.36	D_0__Bacteria	D_1__Chloroflexi	D_2__Anaerolineae	D_3__Anaerolineales	D_4__Anaerolineaceae	D_5__Anaerolinea	D_6__uncultured soil bacterium
8c8402b923a7c1970b17eec111c7b801	0.0075376	M1	-0.363678	0.321597	Peripheral nodes	54	422.108	D_0__Bacteria	D_1__Acidobacteria	D_2__Subgroup 6	D_3__uncultured deep-sea bacterium	D_4__	D_5__	D_6__
4184398fbb266e03364bb6b6c27c1d25	0.0075376	M1	-0.341894	0.236832	Peripheral nodes	55	7114.83	D_0__Bacteria	D_1__Bacteroidetes	D_2__Bacteroidia	D_3__Flavobacteriales	D_4__Crocinitomicaceae	D_5__uncultured	D_6__uncultured Brumimicrobium sp.
45ee4cb1226df2d205a7265185dab74d	0.0109081	M1	1.64044	0.394488	Peripheral nodes	146	2646.34	D_0__Bacteria	D_1__Bacteroidetes	D_2__Bacteroidia	D_3__Chitinophagales	D_4__Saprospiraceae	D_5__uncultured	D_6__uncultured bacterium
39cc2a7817dcf11e1ecd9245513cd604	0.00857938	M1	0.681951	0.48813	Peripheral nodes	102	1812.94	D_0__Bacteria	D_1__Proteobacteria	D_2__Gammaproteobacteria	D_3__Betaproteobacteriales	D_4__Nitrosomonadaceae	D_5__Ellin6067	D_6_
fc5f9a5d421cb15d75d0c25ab2a05fee	0.0109081	M1	2.09791	0	Peripheral nodes	167	3674.8	D_0__Bacteria	D_1__Firmicutes	D_2__Erysipelotrichia	D_3__Erysipelotrichales	D_4__Erysipelotrichaceae	D_5__Erysipelothrix	D_6_
b0b1e01bf517687e190af8bc80e3b533	0.0180167	M1	-0.494382	0	Peripheral nodes	48	310.205	D_0__Bacteria	D_1__Bacteroidetes	D_2__Bacteroidia	D_3__Chitinophagales	D_4__Chitinophagaceae	D_5__Segetibacter	D_6__uncultured Bacteroidetes bacterium
0c32a134b32e0bac5f0ceaeb6825bdce	0.0114596	M1	1.64044	0	Peripheral nodes	146	2536.28	D_0__Bacteria	D_1__Bacteroidetes	D_2__Bacteroidia	D_3__Chitinophagales	D_4__Saprospiraceae	D_5__uncultured	D_6_
f5f339822e994420e53f554fb4369e54	0.0100501	M1	-0.385462	0.343858	Peripheral nodes	53	1797.26	D_0__Bacteria	D_1__Bacteroidetes	D_2__Bacteroidia	D_3__Bacteroidales	D_4__Prolixibacteraceae	D_5__uncultured	D_6_
2e2ad2256c7fd284009efa20398e7a01	0.009805	M1	-0.973628	0.483892	Peripheral nodes	26	355.95	D_0__Bacteria	D_1__Proteobacteria	D_2__Alphaproteobacteria	D_3__Rhizobiales	D_4__Xanthobacteraceae	D_5__Bradyrhizobium	D_6_
de6f0914888aa54ed0a1bf7d1c2d5fa7	0.0104178	M1	-0.276542	0.30839	Peripheral nodes	58	2810.51	D_0__Bacteria	D_1__Proteobacteria	D_2__Gammaproteobacteria	D_3__Xanthomonadales	D_4__Xanthomonadaceae	D_5__Arenimonas	D_6_
e073a51f90720d735c8b692494ac2d87	0.00747631	M1	1.74936	0.318762	Peripheral nodes	151	7299.6	D_0__Bacteria	D_1__Planctomycetes	D_2__Planctomycetacia	D_3__Planctomycetales	D_4__Rubinisphaeraceae	D_5__SH-PL14	D_6_
31095d98a9ba741f6031644e45e72335	0.0204679	M1	-0.036919	0	Peripheral nodes	69	494.965	D_0__Bacteria	D_1__Actinobacteria	D_2__Actinobacteria	D_3__PeM15	D_4__uncultured soil bacterium	D_5__	D_6__
857c1fecfe70a2e5285f84cc9b0c2eb4	0.0213259	M1	-0.734005	0.0570934	Peripheral nodes	37	955.302	D_0__Bacteria	D_1__Proteobacteria	D_2__Gammaproteobacteria	D_3__Alteromonadales	D_4__Idiomarinaceae	D_5__Aliidiomarina	D_6_
0475fb04dfb291352a6f6b53a3282a9f	0.00778272	M1	-0.298326	0.150873	Peripheral nodes	57	3754.21	D_0__Bacteria	D_1__Firmicutes	D_2__Clostridia	D_3__Clostridiales	D_4__Lachnospiraceae	D_5__uncultured	D_6__denitrifying bacterium enrichment culture clone NOA_1_D10
6c7691483144f3ee2640c8ab5204c521	0.00741503	M1	-1.47466	0.0555102	Peripheral nodes	3	1.49856	D_0__Bacteria	D_1__Bacteroidetes	D_2__Rhodothermia	D_3__Balneolales	D_4__Balneolaceae	D_5__A815	D_6__uncultured bacterium
e32acfd8031d099deac00b13ffd12244	0.00741503	M1	-0.777573	0.102264	Peripheral nodes	35	392.731	D_0__Bacteria	D_1__Actinobacteria	D_2__Thermoleophilia	D_3__Gaiellales	D_4__Gaiellaceae	D_5__Gaiella	D_6_
6b55e7ef56eb2432c573de740e9ef8f7	0.00906963	M1	-0.886492	0.188366	Peripheral nodes	30	668.88	D_0__Bacteria	D_1__Bacteroidetes	D_2__Bacteroidia	D_3__Chitinophagales	D_4__Saprospiraceae	D_5__Phaeodactylibacter	D_6__uncultured Saprospiraceae bacterium
56be3ca0753729c5f0cd80c918c98df2	0.00808913	M1	-1.06076	0.3648	Peripheral nodes	22	353.615	D_0__Bacteria	D_1__Firmicutes	D_2__Clostridia	D_3__Clostridiales	D_4__Ruminococcaceae	D_5__uncultured	D_6__uncultured soil bacterium
7640f2115dbbfa402e812c92c12bff73	0.00864066	M1	-0.407246	0.21875	Peripheral nodes	52	3946.83	D_0__Bacteria	D_1__Proteobacteria	D_2__Gammaproteobacteria	D_3__Oceanospirillales	D_4__Saccharospirillaceae	D_5__Saccharospirillum	D_6__uncultured bacterium
fc28e37cd69459c6d0cdea8c434a2847	0.0163008	M1	1.37904	0.0907029	Peripheral nodes	134	2700.28	D_0__Bacteria	D_1__Firmicutes	D_2__Bacilli	D_3__Bacillales	D_4__Family XII	D_5__Exiguobacterium	D_6_
faa2830f7e39ef7b830a8af7c398111c	0.0147075	M1	-0.232974	0.238218	Peripheral nodes	60	2279.54	D_0__Bacteria	D_1__Planctomycetes	D_2__Planctomycetacia	D_3__Pirellulales	D_4__Pirellulaceae	D_5__Rhodopirellula	D_6_
fc4777291c7b136c5883f6bbbe3732f9	0.00808913	M1	2.14147	0.23858	Peripheral nodes	169	4987.9	D_0__Bacteria	D_1__Proteobacteria	D_2__Gammaproteobacteria	D_3__Pseudomonadales	D_4__Pseudomonadaceae	D_5__Pseudomonas	D_6_
79bc5c6fcfb61d3ee2744ef87375936e	0.0109081	M1	-0.298326	0	Peripheral nodes	57	2835.07	D_0__Bacteria	D_1__Proteobacteria	D_2__Alphaproteobacteria	D_3__Rhizobiales	D_4__Devosiaceae	D_5__Devosia	D_6_
90d7943271e23e071bee0cf6959fb1e4	0.00729247	M1	1.74936	0.135634	Peripheral nodes	151	10376.7	D_0__Bacteria	D_1__Proteobacteria	D_2__Gammaproteobacteria	D_3__Cellvibrionales	D_4__Cellvibrionaceae	D_5__Marinimicrobium	D_6__Marinimicrobium koreense
c4e3f2928757c6eed14d9f13cc54043a	0.00729247	M1	-0.886492	0	Peripheral nodes	30	602.75	D_0__Bacteria	D_1__Actinobacteria	D_2__Actinobacteria	D_3__Streptomycetales	D_4__Streptomycetaceae	D_5__Streptomyces	D_6_
6a72e2a154e302d91d077028220674e0	0.00723119	M1	-0.494382	0	Peripheral nodes	48	2601.79	D_0__Bacteria	D_1__Bacteroidetes	D_2__Bacteroidia	D_3__Chitinophagales	D_4__Saprospiraceae	D_5__Lewinella	D_6__uncultured bacterium
b54ad1bc47df9ca9095369550b1173e9	0.0134819	M1	1.40082	0	Peripheral nodes	135	2629.92	D_0__Bacteria	D_1__Bacteroidetes	D_2__Bacteroidia	D_3__Sphingobacteriales	D_4__Sphingobacteriaceae	D_5__Pedobacter	D_6_
1e6210cb9968c1eb9c43b90e61352f1a	0.00723119	M1	-1.21325	0.212247	Peripheral nodes	15	952.456	D_0__Bacteria	D_1__Bacteroidetes	D_2__Bacteroidia	D_3__Chitinophagales	D_4__Saprospiraceae	D_5_	D_6_
746c262fd9f47797da9a8f78bb9e0b65	0.0121337	M1	1.1612	0.264514	Peripheral nodes	124	2554.16	D_0__Bacteria	D_1__Chloroflexi	D_2__KD4-96	D_3__uncultured bacterium	D_4__	D_5__	D_6__
28d7724463fc4ce65a2b5575789dac56	0.00723119	M1	-0.908276	0.427693	Peripheral nodes	29	4333.86	D_0__Bacteria	D_1__Proteobacteria	D_2__Alphaproteobacteria	D_3__Rhodobacterales	D_4__Rhodobacteraceae	D_5_	D_6_
afa6d493eaa0a8507bc649f1e9260719	0.0115209	M1	-0.254758	0	Peripheral nodes	59	3145.23	D_0__Bacteria	D_1__Gemmatimonadetes	D_2__Gemmatimonadetes	D_3__Gemmatimonadales	D_4__Gemmatimonadaceae	D_5__Gemmatimonas	D_6__uncultured Gemmatimonas sp.
6e6df67b5586ba626a5f9e17f2cd6cbc	0.0183231	M1	0.747303	0.184089	Peripheral nodes	105	2139.04	D_0__Bacteria	D_1__Proteobacteria	D_2__Gammaproteobacteria	D_3__Betaproteobacteriales	D_4__Gallionellaceae	D_5__Gallionella	D_6_
70f8619a1dc7649f340394b295ab8606	0.00802785	M1	0.0502167	0	Peripheral nodes	73	7484.64	D_0__Bacteria	D_1__Proteobacteria	D_2__Gammaproteobacteria	D_3__Alteromonadales	D_4__Alteromonadaceae	D_5_	D_6_
cd426c58ee321d9caacc2474b07c358e	0.00723119	M1	-1.1479	0.0464853	Peripheral nodes	18	88.9886	D_0__Bacteria	D_1__Elusimicrobia	D_2__4-29	D_3__uncultured bacterium	D_4__	D_5__	D_6__
497c1aa9bb1cb5fed9f023002890c234	0.014156	M1	1.55331	0.113866	Peripheral nodes	142	2414.92	D_0__Bacteria	D_1__Acidobacteria	D_2__Holophagae	D_3__Subgroup 7	D_4__uncultured Acidobacteria bacterium	D_5__	D_6__
04eae99d947af0b31c592f710d796377	0.0117047	M1	-0.385462	0.292346	Peripheral nodes	53	372.646	D_0__Bacteria	D_1__Proteobacteria	D_2__Alphaproteobacteria	D_3__Sphingomonadales	D_4__Sphingomonadaceae	D_5__Sphingorhabdus	D_6__uncultured bacterium
2c2747498b9135c260a451bc9230592f	0.0085181	M1	-0.799357	0.301783	Peripheral nodes	34	546.07	D_0__Bacteria	D_1__Proteobacteria	D_2__Deltaproteobacteria	D_3__Desulfuromonadales	D_4__Desulfuromonadaceae	D_5__Desulfuromonas	D_6__uncultured Desulfuromonas sp.
64b84c5d10cb2a341aa17a31d3b8e74c	0.00716991	M1	-1.2786	0	Peripheral nodes	12	740.192	D_0__Bacteria	D_1__Proteobacteria	D_2__Alphaproteobacteria	D_3__Acetobacterales	D_4__Acetobacteraceae	D_5__Rhodovastum	D_6__metagenome
cf3cf72194f89aabfc00f68f8190c495	0.0110919	M1	-0.951844	0	Peripheral nodes	27	426.074	D_0__Bacteria	D_1__Proteobacteria	D_2__Gammaproteobacteria	D_3__Betaproteobacteriales	D_4__Nitrosomonadaceae	D_5__MND1	D_6_
022f66be610d6158b5c7bba6c15b068b	0.00716991	M1	-1.2786	0	Peripheral nodes	12	2836.5	D_0__Bacteria	D_1__Proteobacteria	D_2__Gammaproteobacteria	D_3__Steroidobacterales	D_4__Woeseiaceae	D_5__JTB255 marine benthic group	D_6__uncultured bacterium
3473538b32ebab8cbf7028d1157d97c5	0.00716991	M1	-0.951844	0.491378	Peripheral nodes	27	282.113	D_0__Bacteria	D_1__Proteobacteria	D_2__Alphaproteobacteria	D_3__Rhizobiales	D_4__Rhodomicrobiaceae	D_5__Rhodomicrobium	D_6_
092d2c6b8e97f07ff0c7ad3477063a25	0.00925347	M1	0.311624	0.214158	Peripheral nodes	85	7571.57	D_0__Bacteria	D_1__Actinobacteria	D_2__Acidimicrobiia	D_3__Microtrichales	D_4__Microtrichaceae	D_5__Sva0996 marine group	D_6_
72a3f8a8c36c9861ce87864eecd42007	0.00710863	M1	-0.668653	0.257651	Peripheral nodes	40	1027.48	D_0__Bacteria	D_1__Bacteroidetes	D_2__Bacteroidia	D_3__Flavobacteriales	D_4_	D_5_	D_6_
8e90e57d672d22f9a3b59548f637b4fa	0.0085181	M1	-0.603301	0.132653	Peripheral nodes	43	2639.29	D_0__Bacteria	D_1__Deinococcus-Thermus	D_2__Deinococci	D_3__Deinococcales	D_4__Trueperaceae	D_5__Truepera	D_6__uncultured bacterium
160763430cfe7478fac70b4b07a00494	0.0104178	M1	1.81472	0.244898	Peripheral nodes	154	4838.42	D_0__Bacteria	D_1__Proteobacteria	D_2__Gammaproteobacteria	D_3__Pseudomonadales	D_4__Moraxellaceae	D_5__Cavicella	D_6_
f8da997c6e98339f058c5271cba2c890	0.0175877	M1	0.115569	0.345679	Peripheral nodes	76	3386.89	D_0__Bacteria	D_1__Planctomycetes	D_2__Planctomycetacia	D_3__Pirellulales	D_4__Pirellulaceae	D_5__Pirellula	D_6__uncultured bacterium
2a41f0daa5e898d7383a65d69ea3714f	0.0183231	M1	-0.951844	0.149014	Peripheral nodes	27	973.843	D_0__Bacteria	D_1__Planctomycetes	D_2__Planctomycetacia	D_3__Pirellulales	D_4__Pirellulaceae	D_5__Pirellula	D_6__metagenome
f1845624450d13b22e190e8c9681a29f	0.00704735	M1	2.03255	0	Peripheral nodes	164	4028.27	D_0__Bacteria	D_1__Chloroflexi	D_2__KD4-96	D_3_	D_4_	D_5_	D_6_
fbcddedd10fb1ebfd5f3322f66cd766c	0.0169749	M1	-0.363678	0.416701	Peripheral nodes	54	1324.42	D_0__Bacteria	D_1__Deinococcus-Thermus	D_2__Deinococci	D_3__Deinococcales	D_4__Trueperaceae	D_5__Truepera	D_6__uncultured bacterium
a339a31ca6d06f5dada512eab652bec0	0.00876322	M1	-0.494382	0	Peripheral nodes	48	2461.45	D_0__Bacteria	D_1__Bacteroidetes	D_2__Bacteroidia	D_3__Cytophagales	D_4__Cyclobacteriaceae	D_5__uncultured	D_6__bacterium IFAM-3211
61ae8b57ac02d2ca72a7666b453116c2	0.00704735	M1	1.20477	0	Peripheral nodes	126	3966.35	D_0__Bacteria	D_1__Bacteroidetes	D_2__Bacteroidia	D_3__Flavobacteriales	D_4__Flavobacteriaceae	D_5_	D_6_
98100794dcb7dd1162ea986bd9199562	0.0232869	M1	1.13941	0	Peripheral nodes	123	2538.62	D_0__Bacteria	D_1__Acidobacteria	D_2__Subgroup 6	D_3_	D_4_	D_5_	D_6_
ee0ad44c8780ca5859a7fc291af4d347	0.00704735	M1	0.812654	0	Peripheral nodes	108	4055.54	D_0__Bacteria	D_1__Bacteroidetes	D_2__Bacteroidia	D_3__Chitinophagales	D_4__Saprospiraceae	D_5__uncultured	D_6__uncultured Lewinella sp.
a22b81851252dbad17acce6095ef30f7	0.00698606	M1	-0.0151351	0.423855	Peripheral nodes	70	4753.32	D_0__Bacteria	D_1__Proteobacteria	D_2__Alphaproteobacteria	D_3__Rhizobiales	D_4__Beijerinckiaceae	D_5_	D_6_
244f1bf6b1042e8e4039fa5a41184a64	0.00962116	M1	1.48796	0.231111	Peripheral nodes	139	6584.25	D_0__Bacteria	D_1__Proteobacteria	D_2__Alphaproteobacteria	D_3__Reyranellales	D_4__Reyranellaceae	D_5__Reyranella	D_6_
b9c65c7a352d58abe8f313fb17aeb90a	0.0250028	M1	0.812654	0.324417	Peripheral nodes	108	5022.74	D_0__Bacteria	D_1__Actinobacteria	D_2__Nitriliruptoria	D_3__Euzebyales	D_4__Euzebyaceae	D_5__uncultured	D_6__uncultured Actinomycetales bacterium
4fecced446ababdf4531d76925816b65	0.00698606	M1	0.137352	0.439957	Peripheral nodes	77	8360.72	D_0__Bacteria	D_1__Proteobacteria	D_2__Deltaproteobacteria	D_3__Sva0485	D_4__uncultured Spirochaetales bacterium	D_5__	D_6__
3fbf51b54ad98072cede0d032d696f44	0.045103	M1	0.28984	0.270552	Peripheral nodes	84	2411.02	D_0__Bacteria	D_1__Acidobacteria	D_2__Subgroup 6	D_3_	D_4_	D_5_	D_6_
dc976272a530ef220b92696a58f44d2d	0.00698606	M1	-1.43109	0	Peripheral nodes	5	427.28	D_0__Bacteria	D_1__Tenericutes	D_2__Mollicutes	D_3__Acholeplasmatales	D_4__Acholeplasmataceae	D_5__Acholeplasma	D_6_
9c02ee6aa4df71bbc45a16d7a00790ac	0.00698606	M1	-0.32011	0	Peripheral nodes	56	1843.98	D_0__Bacteria	D_1__Gemmatimonadetes	D_2__Gemmatimonadetes	D_3__Gemmatimonadales	D_4__Gemmatimonadaceae	D_5__uncultured	D_6__uncultured bacterium
28d4dc00541a6e14c8fb61f3f9bac0c2	0.00808913	M1	-0.472598	0.0849383	Peripheral nodes	49	3389.64	D_0__Bacteria	D_1__Actinobacteria	D_2__Nitriliruptoria	D_3__Euzebyales	D_4__Euzebyaceae	D_5__uncultured	D_6__uncultured bacterium
9b524f6508f075ae3185865384cb8bef	0.00698606	M1	-0.842925	0.274723	Peripheral nodes	32	1512.45	D_0__Bacteria	D_1__Proteobacteria	D_2__Gammaproteobacteria	D_3__AT-s16	D_4__uncultured gamma proteobacterium	D_5__	D_6__
c84de8c39d59c7860cadc69aa28e6d81	0.00698606	M1	-1.23504	0.272921	Peripheral nodes	14	361.527	D_0__Bacteria	D_1__Proteobacteria	D_2__Gammaproteobacteria	D_3__Ectothiorhodospirales	D_4__Ectothiorhodospiraceae	D_5__Thioalkalivibrio	D_6__uncultured gamma proteobacterium
ed46dcf439857f38f7ab3292488b6bcb	0.00698606	M1	0.442328	0.239198	Peripheral nodes	91	24810.4	D_0__Bacteria	D_1__Proteobacteria	D_2__Gammaproteobacteria	D_3__Oceanospirillales	D_4__SS1-B-06-26	D_5__uncultured soil bacterium	D_6__
223e547b3df3b3f5a75f5e4631ad11af	0.00698606	M1	-0.276542	0.0980975	Peripheral nodes	58	1365.51	D_0__Bacteria	D_1__Actinobacteria	D_2__Thermoleophilia	D_3__Gaiellales	D_4__uncultured	D_5_	D_6_
681304a145865c40e90f021333fc1343	0.00692478	M1	-0.625085	0.242015	Peripheral nodes	42	1615	D_0__Bacteria	D_1__Proteobacteria	D_2__Alphaproteobacteria	D_3__Rhizobiales	D_4__Xanthobacteraceae	D_5__uncultured	D_6_
0ed25fe94ffe48eb8a87ad313ff65859	0.0120111	M1	-0.494382	0.32	Peripheral nodes	48	451.772	D_0__Bacteria	D_1__Planctomycetes	D_2__Planctomycetacia	D_3__Pirellulales	D_4__Pirellulaceae	D_5__Rubripirellula	D_6__uncultured bacterium
5e513747fba79f49fd0e7c1cd567acf3	0.00692478	M1	-1.36574	0.117188	Peripheral nodes	8	98.567	D_0__Bacteria	D_1__Proteobacteria	D_2__Deltaproteobacteria	D_3__Desulfobacterales	D_4__Desulfobulbaceae	D_5__Desulfurivibrio	D_6__uncultured bacterium
8f7a05c1815767b26f544c20195502f6	0.00692478	M1	0.507679	0.383458	Peripheral nodes	94	3358.94	D_0__Bacteria	D_1__Gemmatimonadetes	D_2__Gemmatimonadetes	D_3__Gemmatimonadales	D_4__Gemmatimonadaceae	D_5__uncultured	D_6__uncultured Gemmatimonas sp.
04698b9d0b2b5f965ffddf94c9538c24	0.00692478	M1	-1.03898	0.155128	Peripheral nodes	23	572.358	D_0__Bacteria	D_1__Bacteroidetes	D_2__Bacteroidia	D_3__Bacteroidales	D_4__ML635J-40 aquatic group	D_5__uncultured bacterium	D_6__
7366dba33e4ba0ac51dc007c0563669b	0.00692478	M1	-0.973628	0	Peripheral nodes	26	675.888	D_0__Bacteria	D_1__Actinobacteria	D_2__Acidimicrobiia	D_3__Microtrichales	D_4__Ilumatobacteraceae	D_5__CL500-29 marine group	D_6__metagenome
d6ed62c3b4caea0bd5f1a5d8b08d837c	0.00876322	M1	-0.42903	0.15879	Peripheral nodes	51	1764.56	D_0__Bacteria	D_1__Proteobacteria	D_2__Alphaproteobacteria	D_3__Sphingomonadales	D_4__Sphingomonadaceae	D_5__Erythrobacter	D_6__Erythrobacter sp. QSSC1-22B
64c14cbdc005ee17d2d3d64d22d6e55f	0.0565626	M1	0.529463	0.236442	Peripheral nodes	95	1699.3	D_0__Bacteria	D_1__Proteobacteria	D_2__Alphaproteobacteria	D_3__Sphingomonadales	D_4__Sphingomonadaceae	D_5_	D_6_
9912f7a0dd3e017e3715f8c202ad0004	0.00962116	M1	2.40288	0	Peripheral nodes	181	5960.9	D_0__Bacteria	D_1__Proteobacteria	D_2__Alphaproteobacteria	D_3__Rhizobiales	D_4__Beijerinckiaceae	D_5__Bosea	D_6_
f16b3657b5a0cb4a39e9741981c5b50d	0.00723119	M1	-1.16968	0.317198	Peripheral nodes	17	942.39	D_0__Bacteria	D_1__Bacteroidetes	D_2__Bacteroidia	D_3__Chitinophagales	D_4__Saprospiraceae	D_5__uncultured	D_6__uncultured bacterium
d6c1ec624635f32979dbc854ec19512e	0.0109081	M1	-0.799357	0.145429	Peripheral nodes	34	867.834	D_0__Bacteria	D_1__Chloroflexi	D_2__Anaerolineae	D_3__Anaerolineales	D_4__Anaerolineaceae	D_5__Anaerolinea	D_6__uncultured soil bacterium
8da30c2c76c633c5a560478928fb67eb	0.0068635	M1	0.00664886	0	Peripheral nodes	71	742.801	D_0__Bacteria	D_1__Actinobacteria	D_2__Acidimicrobiia	D_3__Microtrichales	D_4__Iamiaceae	D_5__Iamia	D_6_
be21b5645a5a277169058fa15ac708c9	0.0199777	M1	1.46617	0.0525931	Peripheral nodes	138	2472.67	D_0__Bacteria	D_1__Actinobacteria	D_2__Actinobacteria	D_3__Propionibacteriales	D_4__Nocardioidaceae	D_5__Nocardioides	D_6_
5426690b900f1d9c313ec3b18435dbda	0.0217549	M1	0.551247	0.454928	Peripheral nodes	96	7492.41	D_0__Bacteria	D_1__Actinobacteria	D_2__Actinobacteria	D_3__Propionibacteriales	D_4__Nocardioidaceae	D_5__Marmoricola	D_6__uncultured bacterium
9f16c9bad5ca0dd959fc2e5a75e48533	0.00790528	M1	0.159136	0	Peripheral nodes	78	3119.35	D_0__Bacteria	D_1__Chloroflexi	D_2__Anaerolineae	D_3__Anaerolineales	D_4__Anaerolineaceae	D_5__UTCFX1	D_6_
6bdd165436cf5ee9d6bf2124a12a5f90	0.0104791	M1	1.94542	0.494093	Peripheral nodes	160	4151.96	D_0__Bacteria	D_1__Proteobacteria	D_2__Gammaproteobacteria	D_3__Betaproteobacteriales	D_4__Burkholderiaceae	D_5__Variovorax	D_6_
a1b9d244d49d33a585f2ca0b84398430	0.00680222	M1	-0.712221	0.316345	Peripheral nodes	38	860.496	D_0__Bacteria	D_1__Actinobacteria	D_2__Thermoleophilia	D_3__Solirubrobacterales	D_4__67-14	D_5_	D_6_
dc25080bc4f2eaea9ae85af84a550dc1	0.0118886	M1	-0.625085	0	Peripheral nodes	42	1390.75	D_0__Bacteria	D_1__Proteobacteria	D_2__Gammaproteobacteria	D_3__Betaproteobacteriales	D_4__Burkholderiaceae	D_5_	D_6_
56b79aba26f10dce548be53f7fbd0f9a	0.00680222	M1	-0.908276	0.244898	Peripheral nodes	29	1456.3	D_0__Bacteria	D_1__Firmicutes	D_2__Clostridia	D_3__Clostridiales	D_4__Peptostreptococcaceae	D_5__uncultured	D_6__low G+C Gram-positive bacterium IRB 1
eac11c07879d9906e6655f64de567b06	0.021571	M1	0.0937846	0.213039	Peripheral nodes	75	931.617	D_0__Bacteria	D_1__Proteobacteria	D_2__Alphaproteobacteria	D_3__Sphingomonadales	D_4__Sphingomonadaceae	D_5__Novosphingobium	D_6_
97e9fac82ce51e73b8d787a25028ca4b	0.00968244	M1	1.27012	0	Peripheral nodes	129	2177.19	D_0__Bacteria	D_1__Proteobacteria	D_2__Alphaproteobacteria	D_3__Rhodobacterales	D_4__Rhodobacteraceae	D_5__Pseudorhodobacter	D_6_
0de7657ee994da3fff3eb32df1340661	0.00900835	M1	0.769087	0	Peripheral nodes	106	1222.21	D_0__Bacteria	D_1__Proteobacteria	D_2__Gammaproteobacteria	D_3__Betaproteobacteriales	D_4__Rhodocyclaceae	D_5__Ferribacterium	D_6__uncultured bacterium
5628bf6d7f20b189990be11114283878	0.018078	M1	1.77115	0	Peripheral nodes	152	3652.92	D_0__Bacteria	D_1__Proteobacteria	D_2__Deltaproteobacteria	D_3__Desulfuromonadales	D_4__Geobacteraceae	D_5__Geobacter	D_6_
337383b1f82d27e7fadca09967438ab3	0.00674094	M1	-0.755789	0.0464853	Peripheral nodes	36	1067.82	D_0__Bacteria	D_1__Bacteroidetes	D_2__Bacteroidia	D_3__Cytophagales	D_4__Cyclobacteriaceae	D_5__Marivirga	D_6_
ea328bbd453981a7a553ef8511f59f36	0.00674094	M1	-1.36574	0	Peripheral nodes	8	72.3611	D_0__Bacteria	D_1__Acidobacteria	D_2__Subgroup 6	D_3__Unknown Order	D_4__Unknown Family	D_5_	D_6_
0c96d67482721e0e04af6b47043cd8b7	0.00674094	M1	-0.407246	0	Peripheral nodes	52	1761.49	D_0__Bacteria	D_1__Bacteroidetes	D_2__Bacteroidia	D_3__Flavobacteriales	D_4__Flavobacteriaceae	D_5__Planktosalinus	D_6__uncultured bacterium
eec543fd36dd38a2ca0953d735d36cf9	0.0148301	M1	-0.472598	0.372854	Peripheral nodes	49	5556.4	D_0__Bacteria	D_1__Gemmatimonadetes	D_2__S0134 terrestrial group	D_3__uncultured bacterium	D_4__	D_5__	D_6__
8937912767fd8967e1c89ddaa67014d0	0.00674094	M1	0.616599	0	Peripheral nodes	99	12450.1	D_0__Bacteria	D_1__Firmicutes	D_2__Clostridia	D_3__Clostridiales	D_4__Family XI	D_5__uncultured	D_6__marine sediment metagenome
2d35a3fa932316f3ae44c5332482fdfe	0.0109081	M1	0.747303	0.0444215	Peripheral nodes	105	2232.04	D_0__Bacteria	D_1__Bacteroidetes	D_2__Bacteroidia	D_3__Cytophagales	D_4__Microscillaceae	D_5__uncultured	D_6__uncultured Bacteroidetes bacterium
528765c041f43bbf3f425f0f369d8192	0.00716991	M1	0.856222	0	Peripheral nodes	110	1994.9	D_0__Bacteria	D_1__Proteobacteria	D_2__Gammaproteobacteria	D_3__Betaproteobacteriales	D_4__SC-I-84	D_5_	D_6_
9704482fac7640a5d6104ff295da8887	0.00955988	M1	0.485895	0.14456	Peripheral nodes	93	2571.56	D_0__Bacteria	D_1__Actinobacteria	D_2__Acidimicrobiia	D_3__Microtrichales	D_4__Microtrichaceae	D_5__uncultured	D_6__uncultured Acidimicrobiales bacterium
6a25a1f914f737b5f5381ae31f6daac5	0.007844	M1	1.50974	0.39617	Peripheral nodes	140	2812.58	D_0__Bacteria	D_1__Proteobacteria	D_2__Alphaproteobacteria	D_3__Caulobacterales	D_4__Caulobacteraceae	D_5__Phenylobacterium	D_6_
fbca6000c8107923abf9b2de996e7c32	0.0075376	M1	-0.690437	0.0917405	Peripheral nodes	39	948.022	D_0__Bacteria	D_1__Proteobacteria	D_2__Gammaproteobacteria	D_3__Oceanospirillales	D_4__Alcanivoracaceae	D_5__Alcanivorax	D_6__uncultured gamma proteobacterium
e485d57fd8419ffc992dfc735cb68018	0.0123175	M1	2.66429	0	Module hubs	193	4623.59	D_0__Bacteria	D_1__Bacteroidetes	D_2__Bacteroidia	D_3__Bacteroidales	D_4__Prolixibacteraceae	D_5__WCHB1-32	D_6__uncultured soil bacterium
7695de1a54edc40bab36e2ded9ecb3ef	0.0101727	M1	-0.603301	0	Peripheral nodes	43	1252.12	D_0__Bacteria	D_1__Cyanobacteria	D_2__Oxyphotobacteria	D_3__Phormidesmiales	D_4__Nodosilineaceae	D_5__Nodosilinea PCC-7104	D_6_
d5594ba644eee32b9b4e132415775b91	0.0075376	M1	3.23067	0.357164	Module hubs	219	8042.13	D_0__Bacteria	D_1__Gemmatimonadetes	D_2__Gemmatimonadetes	D_3__Gemmatimonadales	D_4__Gemmatimonadaceae	D_5__Gemmatimonas	D_6__uncultured bacterium
52f2ef2944e1a71a2e52060c4e7acf9a	0.00667966	M1	0.0720007	0.291736	Peripheral nodes	74	6280.52	D_0__Bacteria	D_1__Proteobacteria	D_2__Gammaproteobacteria	D_3__Betaproteobacteriales	D_4__Burkholderiaceae	D_5__Noviherbaspirillum	D_6_
194c14b8e88c2162d0a7971fa5923a48	0.0104178	M1	-0.32011	0.406111	Peripheral nodes	56	5942.27	D_0__Bacteria	D_1__Proteobacteria	D_2__Alphaproteobacteria	D_3__Tistrellales	D_4__Geminicoccaceae	D_5__uncultured	D_6__uncultured alpha proteobacterium
ac40965de3a609f13a0b99a3e374d802	0.0143398	M1	-0.145839	0.277778	Peripheral nodes	64	566.465	D_0__Bacteria	D_1__Chloroflexi	D_2__Anaerolineae	D_3__Caldilineales	D_4__Caldilineaceae	D_5__uncultured	D_6__uncultured Chloroflexi bacterium
e021a7aa0b7e85f237d00d5171071605	0.00661838	M1	0.159136	0	Peripheral nodes	78	17907.5	D_0__Bacteria	D_1__Proteobacteria	D_2__Gammaproteobacteria	D_3__Ectothiorhodospirales	D_4__Thioalkalispiraceae	D_5__Thioalkalispira	D_6_
ea072702e44af487404d7af42163947c	0.0088245	M1	2.77321	0.108728	Module hubs	198	5962.55	D_0__Bacteria	D_1__Bacteroidetes	D_2__Bacteroidia	D_3__Bacteroidales	D_4__Prolixibacteraceae	D_5__WCHB1-32	D_6__uncultured bacterium
acfa63bd2c6715aa66192db46a0d3773	0.00661838	M1	-0.755789	0.468368	Peripheral nodes	36	1033.15	D_0__Bacteria	D_1__Actinobacteria	D_2__Thermoleophilia	D_3__Solirubrobacterales	D_4__Solirubrobacteraceae	D_5__Solirubrobacter	D_6_
96a38770188cd0ea434f183c5c028472	0.0136044	M1	-0.734005	0	Peripheral nodes	37	674.623	D_0__Bacteria	D_1__Planctomycetes	D_2__Planctomycetacia	D_3__Pirellulales	D_4__Pirellulaceae	D_5__Pirellula	D_6__uncultured organism
ae9fbfa513c74d6c1931eab25d9ea9a3	0.00759888	M1	-0.0804869	0.484587	Peripheral nodes	67	1059.61	D_0__Bacteria	D_1__Proteobacteria	D_2__Deltaproteobacteria	D_3__Desulfobacterales	D_4__Desulfobulbaceae	D_5__Desulfobulbus	D_6_
8bb6aa76baf84bfb42da42c4d3044213	0.0165459	M1	0.681951	0	Peripheral nodes	102	1502.92	D_0__Bacteria	D_1__Bacteroidetes	D_2__Ignavibacteria	D_3__SJA-28	D_4_	D_5_	D_6_
b10c5fbe6b3009fda5cb85f349114db1	0.0065571	M1	0.0937846	0.46396	Peripheral nodes	75	5981.14	D_0__Bacteria	D_1__Proteobacteria	D_2__Alphaproteobacteria	D_3__Rhodobacterales	D_4__Rhodobacteraceae	D_5_	D_6_
82e16ff789e891d93a93e93fa2a152d5	0.0065571	M1	-0.102271	0.442328	Peripheral nodes	66	8119.68	D_0__Bacteria	D_1__Proteobacteria	D_2__Alphaproteobacteria	D_3__Rhodobacterales	D_4__Rhodobacteraceae	D_5_	D_6_
913b0d71c65642d2d8867bd2b6c4fa66	0.0135432	M1	-0.232974	0.106328	Peripheral nodes	60	4830.11	D_0__Bacteria	D_1__Firmicutes	D_2__Clostridia	D_3__Clostridiales	D_4__Clostridiaceae 2	D_5__Anoxynatronum	D_6__uncultured bacterium
5e676d934acdd17fed0e0401b290591a	0.0109693	M1	-0.167623	0.0814848	Peripheral nodes	63	3385.5	D_0__Bacteria	D_1__Acidobacteria	D_2__Subgroup 6	D_3_	D_4_	D_5_	D_6_
dfc6f43146f916d57107518283e2e207	0.0075376	M1	0.115569	0.479344	Peripheral nodes	76	7842.91	D_0__Bacteria	D_1__Gemmatimonadetes	D_2__Gemmatimonadetes	D_3__Gemmatimonadales	D_4__Gemmatimonadaceae	D_5__Gemmatimonas	D_6__uncultured Gemmatimonas sp.
6c159844f5ab17c17ce26eae3d7b145c	0.0106629	M1	1.7058	0.456747	Peripheral nodes	149	2849.43	D_0__Bacteria	D_1__Proteobacteria	D_2__Alphaproteobacteria	D_3__Rhodobacterales	D_4__Rhodobacteraceae	D_5__Pseudorhodobacter	D_6_
01652b3cbb2773784c7cea6a16e33576	0.00790528	M1	-1.06076	0.452872	Peripheral nodes	22	1511.81	D_0__Bacteria	D_1__Chloroflexi	D_2__Anaerolineae	D_3__Anaerolineales	D_4__Anaerolineaceae	D_5__uncultured	D_6__metagenome
fc3f035dd735dba6261951a1e2449bdc	0.009805	M1	0.986926	0	Peripheral nodes	116	2192.48	D_0__Bacteria	D_1__Firmicutes	D_2__Bacilli	D_3__Bacillales	D_4__Bacillaceae	D_5__Bacillus	D_6_
aed04def232831eac457522def160de9	0.00876322	M1	-0.973628	0	Peripheral nodes	26	355.881	D_0__Bacteria	D_1__Firmicutes	D_2__Clostridia	D_3__Clostridiales	D_4__TC1	D_5__uncultured bacterium	D_6__
43a907a465236eada011d6351a90b0a9	0.00710863	M1	-0.124055	0	Peripheral nodes	65	808.734	D_0__Bacteria	D_1__Bacteroidetes	D_2__Bacteroidia	D_3__Flavobacteriales	D_4__Flavobacteriaceae	D_5__Subsaxibacter	D_6__uncultured bacterium
42d90a51b66ffaae86eb0d29741d1a68	0.0402618	M1	-0.734005	0.174818	Peripheral nodes	37	1387.15	D_0__Bacteria	D_1__Firmicutes	D_2__Clostridia	D_3__Clostridiales	D_4__Clostridiaceae 1	D_5__Clostridium sensu stricto 13	D_6_
a63427d38248a3246eac6535ca966645	0.00643453	M1	-1.21325	0.127066	Peripheral nodes	15	74.1271	D_0__Bacteria	D_1__Proteobacteria	D_2__Alphaproteobacteria	D_3__Rhodobacterales	D_4__Rhodobacteraceae	D_5_	D_6_
744a1899a4ebe3b0193cbd87b9320461	0.0300278	M1	-1.16968	0	Peripheral nodes	17	297.584	D_0__Bacteria	D_1__Proteobacteria	D_2__Gammaproteobacteria	D_3__Betaproteobacteriales	D_4__Burkholderiaceae	D_5_	D_6_
815415e5f4605b29d12dd15878a4d919	0.00857938	M1	1.22655	0.0814848	Peripheral nodes	127	4767.5	D_0__Bacteria	D_1__Bacteroidetes	D_2__Bacteroidia	D_3__Chitinophagales	D_4__Saprospiraceae	D_5__uncultured	D_6_
381651e2f0a55114c8a1f88174bd7f35	0.00833425	M1	0.965142	0.442638	Peripheral nodes	115	3077.29	D_0__Bacteria	D_1__Proteobacteria	D_2__Alphaproteobacteria	D_3__Caulobacterales	D_4__Caulobacteraceae	D_5__Phenylobacterium	D_6_
5eb12842ff5c502303def779ee5de959	0.00796656	M1	0.616599	0	Peripheral nodes	99	1183.98	D_0__Bacteria	D_1__Gemmatimonadetes	D_2__Gemmatimonadetes	D_3__Gemmatimonadales	D_4__Gemmatimonadaceae	D_5__Gemmatimonas	D_6__uncultured Gemmatimonas sp.
8b6be2b98cd407be7d23e7e60de57878	0.0125627	M1	1.05228	0.158224	Peripheral nodes	119	1603.94	D_0__Bacteria	D_1__Bacteroidetes	D_2__Ignavibacteria	D_3__Ignavibacteriales	D_4__PHOS-HE36	D_5_	D_6_
9fd4cff6d790fb9d28e10cbb2e7db9ff	0.0137883	M1	0.573031	0.04543	Peripheral nodes	97	1281.56	D_0__Bacteria	D_1__Actinobacteria	D_2__Thermoleophilia	D_3__Gaiellales	D_4__Gaiellaceae	D_5__Gaiella	D_6__uncultured bacterium
6f5e8a878e5defe9726dcdc3483fd3e5	0.00766016	M1	-0.886492	0.123174	Peripheral nodes	30	1498.89	D_0__Bacteria	D_1__Bacteroidetes	D_2__Bacteroidia	D_3__Bacteroidales	D_4__ML635J-40 aquatic group	D_5__uncultured Sphingobacteriia bacterium	D_6__
3e107fa276b79ab199974b70ec84aacf	0.0088245	M1	1.18298	0	Peripheral nodes	125	7315.54	D_0__Bacteria	D_1__Gemmatimonadetes	D_2__Longimicrobia	D_3__Longimicrobiales	D_4__Longimicrobiaceae	D_5__uncultured bacterium	D_6__
6bc70e0a0026358058ead3211a1681c8	0.00637325	M1	-1.08255	0.316604	Peripheral nodes	21	1407.43	D_0__Bacteria	D_1__Deinococcus-Thermus	D_2__Deinococci	D_3__Deinococcales	D_4__Trueperaceae	D_5__Truepera	D_6__uncultured bacterium
5d793b775a613493f1ca595f09404840	0.00637325	M1	-0.646869	0.391726	Peripheral nodes	41	237.931	D_0__Bacteria	D_1__Proteobacteria	D_2__Alphaproteobacteria	D_3_	D_4_	D_5_	D_6_
15431960196b1fe0b173ef529ebd7e53	0.00637325	M1	-0.625085	0.152778	Peripheral nodes	42	2392.45	D_0__Bacteria	D_1__Bacteroidetes	D_2__Bacteroidia	D_3__Bacteroidales	D_4__Prolixibacteraceae	D_5__WCHB1-32	D_6__uncultured bacterium
159cb9aca181e7bbdf9ca47a643ec3b6	0.0140947	M1	0.159136	0	Peripheral nodes	78	7566.98	D_0__Bacteria	D_1__Proteobacteria	D_2__Alphaproteobacteria	D_3__Rhizobiales	D_4__Methyloligellaceae	D_5_	D_6_
6430304be0b9ad4534e8de8599b1c937	0.00802785	M1	3.16532	0.222149	Module hubs	216	8624.3	D_0__Bacteria	D_1__Proteobacteria	D_2__Gammaproteobacteria	D_3__Betaproteobacteriales	D_4__Burkholderiaceae	D_5_	D_6_
5c4c0de540dc1fa672f4f87240a238f3	0.00741503	M1	-0.407246	0.0783007	Peripheral nodes	52	1784.21	D_0__Bacteria	D_1__Actinobacteria	D_2__Actinobacteria	D_3__Frankiales	D_4__Geodermatophilaceae	D_5__Geodermatophilus	D_6__uncultured bacterium
726c9690c6a00c27f4b7a025811f82d1	0.00710863	M1	1.59688	0.297521	Peripheral nodes	144	5810.77	D_0__Bacteria	D_1__Proteobacteria	D_2__Alphaproteobacteria	D_3__Sphingomonadales	D_4__Sphingomonadaceae	D_5__Altererythrobacter	D_6__Altererythrobacter sp.
d53a2a976b99aca483cd826b7e38caf4	0.00637325	M1	0.594815	0.49324	Peripheral nodes	98	28235.2	D_0__Bacteria	D_1__Proteobacteria	D_2__Deltaproteobacteria	D_3__Bdellovibrionales	D_4__Bacteriovoracaceae	D_5__Peredibacter	D_6__Bacteriovorax sp. GSL371
df00a9b63e36e748492f31d6e75f8d49	0.245615	M1	-0.516166	0.3648	Peripheral nodes	47	3823.44	D_0__Bacteria	D_1__Proteobacteria	D_2__Gammaproteobacteria	D_3__Pseudomonadales	D_4__Moraxellaceae	D_5__uncultured	D_6__uncultured bacterium
02a58fee62a9c43d18d7285a800cd9b9	0.191688	M1	-0.276542	0.248595	Peripheral nodes	58	486.681	D_0__Bacteria	D_1__Bacteroidetes	D_2__Bacteroidia	D_3__Flavobacteriales	D_4__Flavobacteriaceae	D_5__Flavobacterium	D_6_
8bfbeb92b4c6ffa34c0f4c1745e2e181	0.169443	M1	-0.363678	0.222149	Peripheral nodes	54	563.695	D_0__Bacteria	D_1__Bacteroidetes	D_2__Bacteroidia	D_3__Chitinophagales	D_4__Chitinophagaceae	D_5__Ferruginibacter	D_6_
4b32d5df66de8fe26aac6695bb96277a	0.146033	M1	0.311624	0.231111	Peripheral nodes	85	1157.53	D_0__Bacteria	D_1__Proteobacteria	D_2__Gammaproteobacteria	D_3__Betaproteobacteriales	D_4__Burkholderiaceae	D_5__Rhodoferax	D_6_
be82da2a4b3ec398f5415e2e01298884	0.138189	M1	0.224488	0	Peripheral nodes	81	1442.38	D_0__Bacteria	D_1__Proteobacteria	D_2__Gammaproteobacteria	D_3__Pseudomonadales	D_4__Moraxellaceae	D_5__Perlucidibaca	D_6__uncultured bacterium
bf8bfa71a80d4cc5b6143e646133ee7e	0.131387	M1	0.681951	0.0605469	Peripheral nodes	102	2942.12	D_0__Bacteria	D_1__Proteobacteria	D_2__Gammaproteobacteria	D_3__Pseudomonadales	D_4__Moraxellaceae	D_5__Cavicella	D_6__uncultured bacterium
6f62ea025bfa25e7c1a419427318ed58	0.117599	M1	0.18092	0.165289	Peripheral nodes	79	3495.14	D_0__Bacteria	D_1__Proteobacteria	D_2__Gammaproteobacteria	D_3__Xanthomonadales	D_4__Xanthomonadaceae	D_5__Arenimonas	D_6_
4f56d9ddc02afe259c9f4570a6035703	0.109326	M1	1.66223	0	Peripheral nodes	147	3942.46	D_0__Bacteria	D_1__Proteobacteria	D_2__Gammaproteobacteria	D_3__Pseudomonadales	D_4__Moraxellaceae	D_5__Acinetobacter	D_6_
aef15839e8ab384ca28c5746547b02a1	0.109019	M1	-1.25682	0.467127	Peripheral nodes	13	470.199	D_0__Bacteria	D_1__Proteobacteria	D_2__Gammaproteobacteria	D_3__Betaproteobacteriales	D_4__Burkholderiaceae	D_5_	D_6_
45883c3ddb90a04e78476f76f7d5e777	0.108836	M1	-0.755789	0	Peripheral nodes	36	1482.59	D_0__Bacteria	D_1__Proteobacteria	D_2__Gammaproteobacteria	D_3__Betaproteobacteriales	D_4__Burkholderiaceae	D_5__Polaromonas	D_6_
f47e3adaff62b559b4430af690df41ab	0.108407	M1	-1.32217	0.499055	Peripheral nodes	10	55.6745	D_0__Bacteria	D_1__Proteobacteria	D_2__Alphaproteobacteria	D_3__Sphingomonadales	D_4__Sphingomonadaceae	D_5__Sphingorhabdus	D_6_
e5e0c327689194d56dee6f15032cef11	0.098908	M1	1.00871	0.404997	Peripheral nodes	117	2683.97	D_0__Bacteria	D_1__Proteobacteria	D_2__Gammaproteobacteria	D_3__Xanthomonadales	D_4__Xanthomonadaceae	D_5__Lysobacter	D_6__Lysobacter sp. C1802
64d03a3a8a9fe67c5e58d9848311a24e	0.0937603	M1	0.747303	0.110727	Peripheral nodes	105	1972.81	D_0__Bacteria	D_1__Proteobacteria	D_2__Gammaproteobacteria	D_3__Betaproteobacteriales	D_4__Hydrogenophilaceae	D_5__Thiobacillus	D_6_
f6a1132a32e2b4b9940e7759659d2451	0.0853648	M1	0.464111	0.432623	Peripheral nodes	92	1228.42	D_0__Bacteria	D_1__Bacteroidetes	D_2__Bacteroidia	D_3__Flavobacteriales	D_4__Flavobacteriaceae	D_5__Flavobacterium	D_6_
a927f9442ac007d85bc0be5ba8de7be3	0.079298	M1	-0.777573	0.298515	Peripheral nodes	35	156.67	D_0__Bacteria	D_1__Proteobacteria	D_2__Alphaproteobacteria	D_3__Sphingomonadales	D_4__Sphingomonadaceae	D_5__Sphingorhabdus	D_6__Sphingomonas sp. HTCC500
27fd92ff1c495a5eed17efe330608783	0.0760501	M1	-0.799357	0.0920916	Peripheral nodes	34	168.982	D_0__Bacteria	D_1__Proteobacteria	D_2__Gammaproteobacteria	D_3__Betaproteobacteriales	D_4__Nitrosomonadaceae	D_5__Ellin6067	D_6_
d38e0ad76683910b92261e6c1654d012	0.0994595	M1	0.0502167	0.46281	Peripheral nodes	73	3038.84	D_0__Bacteria	D_1__Proteobacteria	D_2__Gammaproteobacteria	D_3__Betaproteobacteriales	D_4__Nitrosomonadaceae	D_5_	D_6_
49ac24860ed7fdb555f07002bb225784	0.074947	M1	-0.777573	0.477578	Peripheral nodes	35	325.74	D_0__Bacteria	D_1__Proteobacteria	D_2__Alphaproteobacteria	D_3__Sphingomonadales	D_4__Sphingomonadaceae	D_5__Novosphingobium	D_6_
8447c9674337f5f31aa708658a6adb99	0.0742116	M1	-0.734005	0.499688	Peripheral nodes	37	577.903	D_0__Bacteria	D_1__Bacteroidetes	D_2__Bacteroidia	D_3__Flavobacteriales	D_4__NS9 marine group	D_5__metagenome	D_6__
91c614b182525981838135015eddd6aa	0.0674094	M1	-0.712221	0.174818	Peripheral nodes	38	265.567	D_0__Bacteria	D_1__Bacteroidetes	D_2__Bacteroidia	D_3__Flavobacteriales	D_4__Flavobacteriaceae	D_5__Flavobacterium	D_6_
b76032303b1ec022eb9089c579761f4d	0.0683286	M1	-0.450814	0.0434568	Peripheral nodes	50	591.675	D_0__Bacteria	D_1__Bacteroidetes	D_2__Bacteroidia	D_3__Chitinophagales	D_4__Chitinophagaceae	D_5__Ferruginibacter	D_6_
cf9b257ce4d864a69b1602565391b1d1	0.0664902	M1	-0.842925	0	Peripheral nodes	32	2036.75	D_0__Bacteria	D_1__Firmicutes	D_2__Clostridia	D_3__Clostridiales	D_4__Clostridiaceae 1	D_5__Proteiniclasticum	D_6__uncultured bacterium
5c7e5b849a27678d150c6161d63115fb	0.0643453	M1	-0.625085	0	Peripheral nodes	42	262.738	D_0__Bacteria	D_1__Bacteroidetes	D_2__Bacteroidia	D_3__Cytophagales	D_4__Spirosomaceae	D_5__uncultured	D_6__Ephemera danica
4bcb0971112975bd5adb66927928c0c7	0.0708411	M1	1.13941	0.408163	Peripheral nodes	123	5631.12	D_0__Bacteria	D_1__Proteobacteria	D_2__Gammaproteobacteria	D_3__Pseudomonadales	D_4__Moraxellaceae	D_5_	D_6_
55c9d2a448cdbc61a06924c6efc315eb	0.0672868	M1	-0.124055	0.467686	Peripheral nodes	65	537.701	D_0__Bacteria	D_1__Bacteroidetes	D_2__Bacteroidia	D_3__Chitinophagales	D_4__Chitinophagaceae	D_5__Ferruginibacter	D_6_
68e8e2fe61c085cea36d02b8ee14e5ff	0.0603008	M1	-0.690437	0.48062	Peripheral nodes	39	298.536	D_0__Bacteria	D_1__Proteobacteria	D_2__Gammaproteobacteria	D_3__Betaproteobacteriales	D_4__Burkholderiaceae	D_5_	D_6_
98e826071e75cde63c3ef0c0dd854a98	0.0583398	M1	-0.646869	0.395144	Peripheral nodes	41	275.719	D_0__Bacteria	D_1__Proteobacteria	D_2__Alphaproteobacteria	D_3__Sphingomonadales	D_4__Sphingomonadaceae	D_5__Novosphingobium	D_6_
5b876bc6918b39f20098e84ac71f0d97	0.0678384	M1	-1.2786	0	Peripheral nodes	12	280.198	D_0__Bacteria	D_1__Proteobacteria	D_2__Gammaproteobacteria	D_3__Betaproteobacteriales	D_4__Burkholderiaceae	D_5_	D_6_
3cc89022adf3c2918a35d288a31c3a9f	0.057298	M1	-1.30039	0	Peripheral nodes	11	142.934	D_0__Bacteria	D_1__Bacteroidetes	D_2__Bacteroidia	D_3__Chitinophagales	D_4__Chitinophagaceae	D_5__Ferruginibacter	D_6_
af7141995ce06b700c59407baeeb09b4	0.0620166	M1	-1.16968	0.469366	Peripheral nodes	17	174.338	D_0__Bacteria	D_1__Proteobacteria	D_2__Gammaproteobacteria	D_3__Betaproteobacteriales	D_4__Burkholderiaceae	D_5_	D_6_
219cc2e18cb9aa37687cec793407f338	0.0596267	M1	-0.276542	0.293367	Peripheral nodes	58	439.245	D_0__Bacteria	D_1__Proteobacteria	D_2__Gammaproteobacteria	D_3__Betaproteobacteriales	D_4__Burkholderiaceae	D_5__Leptothrix	D_6_
bc7f003617733b29210b1b1e09acab97	0.0569916	M1	-0.42903	0.0499671	Peripheral nodes	51	518.421	D_0__Bacteria	D_1__Nitrospirae	D_2__Nitrospira	D_3__Nitrospirales	D_4__Nitrospiraceae	D_5__Nitrospira	D_6_
5ada027e3ab0466e16d883f5df67b872	0.0563788	M1	0.00664886	0.385469	Peripheral nodes	71	1030.95	D_0__Bacteria	D_1__Proteobacteria	D_2__Gammaproteobacteria	D_3__Betaproteobacteriales	D_4__Burkholderiaceae	D_5_	D_6_
97c92c9c6b34fd07a8d68836ced565c6	0.0531921	M1	-1.36574	0.329861	Peripheral nodes	8	29.0135	D_0__Bacteria	D_1__Rokubacteria	D_2__NC10	D_3__Methylomirabilales	D_4__Methylomirabilaceae	D_5__Candidatus Methylomirabilis	D_6__uncultured Firmicutes bacterium
7a19cbf6e7cf7b95f80cebb4d597d561	0.0510473	M1	-0.690437	0.209991	Peripheral nodes	39	753.838	D_0__Bacteria	D_1__Bacteroidetes	D_2__Bacteroidia	D_3__Chitinophagales	D_4__Saprospiraceae	D_5__Phaeodactylibacter	D_6__uncultured bacterium
674f9ca2e6bbafb80f63f05997d11ea5	0.0565626	M1	-0.755789	0	Peripheral nodes	36	5006.53	D_0__Bacteria	D_1__Actinobacteria	D_2__Actinobacteria	D_3__Micrococcales	D_4__Microbacteriaceae	D_5__Cryobacterium	D_6_
d667c94461210e28b905b36260060dee	0.049883	M1	-0.625085	0.342278	Peripheral nodes	42	741.981	D_0__Bacteria	D_1__Proteobacteria	D_2__Alphaproteobacteria	D_3__Sphingomonadales	D_4__Sphingomonadaceae	D_5__Sphingorhabdus	D_6_
1cf26fa36414c8cd87c5e260cb076e9c	0.0478607	M1	-0.821141	0.291121	Peripheral nodes	33	164.368	D_0__Bacteria	D_1__Actinobacteria	D_2__Acidimicrobiia	D_3__Microtrichales	D_4__Ilumatobacteraceae	D_5__CL500-29 marine group	D_6__metagenome
404e563d9f372c3987a3e0d172bb50ef	0.0470027	M1	-0.559733	0	Peripheral nodes	45	529.884	D_0__Bacteria	D_1__Proteobacteria	D_2__Gammaproteobacteria	D_3__Betaproteobacteriales	D_4__Burkholderiaceae	D_5__Leptothrix	D_6_
14064d67e7c18f32d9449b590b65df8a	0.0471253	M1	-0.363678	0.103584	Peripheral nodes	54	660.808	D_0__Bacteria	D_1__Planctomycetes	D_2__Planctomycetacia	D_3__Pirellulales	D_4__Pirellulaceae	D_5__Pirellula	D_6_
76666a4d586b3c7bc6ac7a5f687e3b15	0.0460835	M1	-1.19147	0.467019	Peripheral nodes	16	571.645	D_0__Bacteria	D_1__Proteobacteria	D_2__Alphaproteobacteria	D_3__Rhodobacterales	D_4__Rhodobacteraceae	D_5__Rhodobacter	D_6_
eb04027d65fa9f5bc384c50c6984895a	0.0441838	M1	-1.12612	0.1128	Peripheral nodes	19	252.259	D_0__Bacteria	D_1__Bacteroidetes	D_2__Bacteroidia	D_3__Flavobacteriales	D_4__Flavobacteriaceae	D_5__Flavobacterium	D_6_
94e09da233b2dcd178f2690745926d09	0.0435097	M1	-0.516166	0.305606	Peripheral nodes	47	1557.71	D_0__Bacteria	D_1__Proteobacteria	D_2__Alphaproteobacteria	D_3__Rhodobacterales	D_4__Rhodobacteraceae	D_5__Pseudorhodobacter	D_6_
c2b314451dcaa2fabfb8442f4e4b3ba8	0.0461448	M1	0.616599	0.205198	Peripheral nodes	99	2090.5	D_0__Bacteria	D_1__Proteobacteria	D_2__Gammaproteobacteria	D_3__Betaproteobacteriales	D_4__Nitrosomonadaceae	D_5__Ellin6067	D_6_
a712be98a25bf9bde8d8d52a4d839c04	0.0419164	M1	0.246272	0.435742	Peripheral nodes	82	1485.54	D_0__Bacteria	D_1__Proteobacteria	D_2__Alphaproteobacteria	D_3__Sphingomonadales	D_4__Sphingomonadaceae	D_5_	D_6_
ce9650abe870036fefbca17c3d83dd03	0.0425292	M1	0.18092	0.29385	Peripheral nodes	79	1063.67	D_0__Bacteria	D_1__Actinobacteria	D_2__Actinobacteria	D_3__Micrococcales	D_4__Intrasporangiaceae	D_5_	D_6_
6d1eeb23867471157afb6c64a634b192	0.0410585	M1	-1.23504	0.498047	Peripheral nodes	14	371.113	D_0__Bacteria	D_1__Rokubacteria	D_2__NC10	D_3__Rokubacteriales	D_4__uncultured bacterium	D_5__	D_6__
c1f8db3fe7eeecb5411bfeb514049cc7	0.0408133	M1	-0.32011	0.343233	Peripheral nodes	56	462.735	D_0__Bacteria	D_1__Bacteroidetes	D_2__Bacteroidia	D_3__Chitinophagales	D_4__Chitinophagaceae	D_5__Lacibacter	D_6__uncultured bacterium
6ab09da9e1cfbf36a7f8c357ccc15434	0.0395264	M1	-0.755789	0.491019	Peripheral nodes	36	641.906	D_0__Bacteria	D_1__Proteobacteria	D_2__Alphaproteobacteria	D_3__Sphingomonadales	D_4__Sphingomonadaceae	D_5__Sphingorhabdus	D_6_
43c143f43b21cf6b6b098495c1686f55	0.0382395	M1	-0.734005	0.213039	Peripheral nodes	37	187.06	D_0__Bacteria	D_1__Bacteroidetes	D_2__Bacteroidia	D_3__Flavobacteriales	D_4__Flavobacteriaceae	D_5__Flavobacterium	D_6_
058f49e7556c20496ac4dbed1c273405	0.0468802	M1	-0.886492	0.124444	Peripheral nodes	30	926.22	D_0__Bacteria	D_1__Proteobacteria	D_2__Gammaproteobacteria	D_3__Betaproteobacteriales	D_4__Burkholderiaceae	D_5_	D_6_
6676e424394936db27b6f838a2f02c97	0.0411197	M1	0.594815	0	Peripheral nodes	98	1739.01	D_0__Bacteria	D_1__Proteobacteria	D_2__Gammaproteobacteria	D_3__Betaproteobacteriales	D_4__Burkholderiaceae	D_5_	D_6_
945350a84631ae368c1a127866f2ca8f	0.0376267	M1	-0.755789	0	Peripheral nodes	36	145.284	D_0__Bacteria	D_1__Acidobacteria	D_2__Blastocatellia (Subgroup 4)	D_3__Blastocatellales	D_4__Blastocatellaceae	D_5_	D_6_
296228948c759ca939c9dc99e3a53056	0.0369526	M1	-1.08255	0.212535	Peripheral nodes	21	376.036	D_0__Bacteria	D_1__Bacteroidetes	D_2__Bacteroidia	D_3__Sphingobacteriales	D_4__Lentimicrobiaceae	D_5__uncultured Sphingobacteriales bacterium	D_6__
0f720c394d6d87a591a74c1649ed0e36	0.0365236	M1	-1.23504	0	Peripheral nodes	14	121.687	D_0__Bacteria	D_1__Rokubacteria	D_2__NC10	D_3__Rokubacteriales	D_4__uncultured bacterium	D_5__	D_6__
ea273be7d9a16b96d545ea66619a25af	0.0364011	M1	-0.646869	0	Peripheral nodes	41	217.65	D_0__Bacteria	D_1__Bacteroidetes	D_2__Bacteroidia	D_3__Chitinophagales	D_4__Saprospiraceae	D_5__uncultured	D_6_
112870ec68a8612e269f43a0a5aaca28	0.0381782	M1	0.246272	0	Peripheral nodes	82	1198.35	D_0__Bacteria	D_1__Proteobacteria	D_2__Gammaproteobacteria	D_3__Betaproteobacteriales	D_4__Burkholderiaceae	D_5_	D_6_
88164575d7dcecdff5c82a00e01b0170	0.0344401	M1	-0.232974	0	Peripheral nodes	60	617.615	D_0__Bacteria	D_1__Proteobacteria	D_2__Gammaproteobacteria	D_3__Betaproteobacteriales	D_4__Burkholderiaceae	D_5_	D_6_
92839e846a6ce2201c51c42eec763007	0.0340724	M1	-0.363678	0.504169	Peripheral nodes	54	495.457	D_0__Bacteria	D_1__Proteobacteria	D_2__Gammaproteobacteria	D_3__Betaproteobacteriales	D_4__Nitrosomonadaceae	D_5__Ellin6067	D_6__alpha proteobacterium BAC29
d194ea6bdb9a63d144bd7d4025880c8a	0.0348078	M1	0.660167	0	Peripheral nodes	101	1613.42	D_0__Bacteria	D_1__Proteobacteria	D_2__Gammaproteobacteria	D_3__Betaproteobacteriales	D_4__Burkholderiaceae	D_5_	D_6_
6bab7864a151b15243f7e19be771d3cd	0.0330306	M1	0.485895	0.262716	Peripheral nodes	93	993.58	D_0__Bacteria	D_1__Firmicutes	D_2__Clostridia	D_3__Clostridiales	D_4__Clostridiaceae 1	D_5__Proteiniclasticum	D_6__uncultured bacterium
ee34d354e8f9257278a8301aeb88c341	0.0326629	M1	-0.646869	0.0739645	Peripheral nodes	41	213.892	D_0__Bacteria	D_1__Planctomycetes	D_2__Planctomycetacia	D_3__Pirellulales	D_4__Pirellulaceae	D_5__Pirellula	D_6__metagenome
8b70a718f6ff7a7500059018ad5e386c	0.0326629	M1	-1.23504	0.329861	Peripheral nodes	14	223.913	D_0__Bacteria	D_1__Proteobacteria	D_2__Gammaproteobacteria	D_3__Betaproteobacteriales	D_4__Burkholderiaceae	D_5_	D_6_
3fddaf9d990a5f71f9af5fee4512c2af	0.0324791	M1	-0.559733	0.3942	Peripheral nodes	45	334.269	D_0__Bacteria	D_1__Proteobacteria	D_2__Alphaproteobacteria	D_3__Rhodobacterales	D_4__Rhodobacteraceae	D_5__Rhodobacter	D_6_
c5ff37874ceabebe05084e2677b05ad0	0.0332757	M1	0.0502167	0.462514	Peripheral nodes	73	870.305	D_0__Bacteria	D_1__Proteobacteria	D_2__Alphaproteobacteria	D_3__Rhodobacterales	D_4__Rhodobacteraceae	D_5__Rhodobacter	D_6_
bcf2a3b5bc44785dc6b72fa2157bb934	0.031805	M1	0.464111	0.142012	Peripheral nodes	92	1018.46	D_0__Bacteria	D_1__Chloroflexi	D_2__KD4-96	D_3_	D_4_	D_5_	D_6_
71183c87bb771d6207b4d0525fffb6b5	0.0315599	M1	0.0284328	0.199687	Peripheral nodes	72	1407.83	D_0__Bacteria	D_1__Proteobacteria	D_2__Gammaproteobacteria	D_3__Pseudomonadales	D_4__Moraxellaceae	D_5__[Agitococcus] lubricus group	D_6__metagenome
0e0c4e66270544d4da4dbfecf6012336	0.0312534	M1	-0.276542	0.397339	Peripheral nodes	58	3982.01	D_0__Bacteria	D_1__Proteobacteria	D_2__Gammaproteobacteria	D_3__Betaproteobacteriales	D_4__Hydrogenophilaceae	D_5__Thiobacillus	D_6_
e4c447dfb3dd9e07a4e634f6fd347eca	0.035727	M1	0.00664886	0	Peripheral nodes	71	806.931	D_0__Bacteria	D_1__Proteobacteria	D_2__Gammaproteobacteria	D_3__Betaproteobacteriales	D_4__Nitrosomonadaceae	D_5__Ellin6067	D_6__uncultured prokaryote
e7479dc1a141fa75f814878e77d12455	0.0324178	M1	-0.0151351	0.21875	Peripheral nodes	70	473.601	D_0__Bacteria	D_1__Proteobacteria	D_2__Gammaproteobacteria	D_3__Methylococcales	D_4__Methylomonaceae	D_5__Methylobacter	D_6__Methylobacter sp. XLMV4
036b03f83117d355b9efd9d306ff788f	0.0295989	M1	-1.19147	0.095	Peripheral nodes	16	267.75	D_0__Bacteria	D_1__Acidobacteria	D_2__Holophagae	D_3__Subgroup 7	D_4__uncultured proteobacterium	D_5__	D_6__
60774575aebe7ca5b3148c482a2a4587	0.0310696	M1	2.29396	0.359862	Peripheral nodes	176	13901.9	D_0__Bacteria	D_1__Proteobacteria	D_2__Deltaproteobacteria	D_3_	D_4_	D_5_	D_6_
0f6a8b670ebfe8bedbfa21a286a1529c	0.029415	M1	-0.254758	0.19193	Peripheral nodes	59	773.546	D_0__Bacteria	D_1__Proteobacteria	D_2__Gammaproteobacteria	D_3__Betaproteobacteriales	D_4__Burkholderiaceae	D_5_	D_6_
5f85405eaaa8347c63c1babd3081775c	0.0315599	M1	-0.734005	0.0768	Peripheral nodes	37	436.206	D_0__Bacteria	D_1__Proteobacteria	D_2__Gammaproteobacteria	D_3__Pseudomonadales	D_4__Moraxellaceae	D_5__Psychrobacter	D_6_
6ee82b2f372b96f01105f84bf137bb30	0.0324791	M1	-0.036919	0.309052	Peripheral nodes	69	717.722	D_0__Bacteria	D_1__Proteobacteria	D_2__Alphaproteobacteria	D_3__uncultured	D_4__uncultured bacterium	D_5__	D_6__
b943d10f49afbc6855286b4c770a6c1d	0.0308245	M1	0.0502167	0.487535	Peripheral nodes	73	860.984	D_0__Bacteria	D_1__Proteobacteria	D_2__Alphaproteobacteria	D_3__Rhodobacterales	D_4__Rhodobacteraceae	D_5_	D_6_
7b875c3d41d1732b3b73df432d7e641e	0.0311309	M1	-1.2786	0.402682	Peripheral nodes	12	207.358	D_0__Bacteria	D_1__Acidobacteria	D_2__Subgroup 6	D_3_	D_4_	D_5_	D_6_
a64cbbdd53027fde1b0c1257eb6e742e	0.0290473	M1	0.115569	0.108728	Peripheral nodes	76	1954.42	D_0__Bacteria	D_1__Proteobacteria	D_2__Gammaproteobacteria	D_3__Betaproteobacteriales	D_4__Burkholderiaceae	D_5_	D_6_
8a2942ef8c38d529a4f0d19ea360daa9	0.0329693	M1	-1.1479	0	Peripheral nodes	18	166.412	D_0__Bacteria	D_1__Actinobacteria	D_2__Actinobacteria	D_3__Micrococcales	D_4__Intrasporangiaceae	D_5__Oryzihumus	D_6__uncultured bacterium
334687df23aa893ce003607118f94e21	0.0284345	M1	-0.734005	0.442545	Peripheral nodes	37	185.5	D_0__Bacteria	D_1__Proteobacteria	D_2__Alphaproteobacteria	D_3__Rhodobacterales	D_4__Rhodobacteraceae	D_5_	D_6_
e9a187515f6eab32f1c5fa43f7b5a9fe	0.0311309	M1	0.268056	0	Peripheral nodes	83	3335.57	D_0__Bacteria	D_1__Acidobacteria	D_2__Holophagae	D_3__Subgroup 7	D_4__uncultured Acidobacterium sp.	D_5__	D_6__
2d033a6df4980f9ef48d1d30f966f720	0.0283119	M1	-1.40931	0.0512465	Peripheral nodes	6	8.4674	D_0__Bacteria	D_1__Proteobacteria	D_2__Gammaproteobacteria	D_3__Betaproteobacteriales	D_4__Nitrosomonadaceae	D_5__Ellin6067	D_6_
7d7c14cf497b43369c6a6d4756f8ce68	0.0305181	M1	0.464111	0	Peripheral nodes	92	1028.71	D_0__Bacteria	D_1__Bacteroidetes	D_2__Bacteroidia	D_3__Sphingobacteriales	D_4__Lentimicrobiaceae	D_5__uncultured Sphingobacteriales bacterium	D_6__
de14fdede0c25e7d0d7109aeca84d142	0.0280055	M1	1.33547	0	Peripheral nodes	132	6025.64	D_0__Bacteria	D_1__Firmicutes	D_2__Bacilli	D_3__Bacillales	D_4__Family XII	D_5__Exiguobacterium	D_6_
b7f8011098e35095427c404d5d23b0cc	0.0290473	M1	-1.19147	0.305459	Peripheral nodes	16	474.741	D_0__Bacteria	D_1__Bacteroidetes	D_2__Bacteroidia	D_3__Chitinophagales	D_4__Saprospiraceae	D_5__uncultured	D_6__uncultured Haliscomenobacter sp.
2d2f4d560a9c5a67269495756aa7a421	0.027454	M1	-1.38752	0.0768	Peripheral nodes	7	29.491	D_0__Bacteria	D_1__Proteobacteria	D_2__Gammaproteobacteria	D_3__Betaproteobacteriales	D_4__Burkholderiaceae	D_5__Rhizobacter	D_6_
8f286cac62d927ac3256d086fcab2d46	0.0273927	M1	-0.821141	0.1068	Peripheral nodes	33	234.639	D_0__Bacteria	D_1__Bacteroidetes	D_2__Bacteroidia	D_3__Chitinophagales	D_4__Saprospiraceae	D_5__Portibacter	D_6__uncultured bacterium
fd7d8e5b6dc25f9462fcf40c05546ce1	0.0273314	M1	-1.32217	0.478137	Peripheral nodes	10	79.3223	D_0__Bacteria	D_1__Nitrospirae	D_2__Nitrospira	D_3__Nitrospirales	D_4__Nitrospiraceae	D_5__Nitrospira	D_6__uncultured Nitrospiraceae bacterium
3f5b378ecd585cef72f9b509c58c97d6	0.0290473	M1	-0.625085	0.226843	Peripheral nodes	42	2467.31	D_0__Bacteria	D_1__Proteobacteria	D_2__Gammaproteobacteria	D_3__Betaproteobacteriales	D_4__Burkholderiaceae	D_5_	D_6_
a471f611920eb032ff05199eef0a981c	0.0270863	M1	-0.712221	0	Peripheral nodes	38	254.348	D_0__Bacteria	D_1__Planctomycetes	D_2__Planctomycetacia	D_3__Pirellulales	D_4__Pirellulaceae	D_5__Pirellula	D_6__metagenome
ac75c92a278e9f829017f6c7f50f373c	0.0267799	M1	-0.625085	0.475831	Peripheral nodes	42	229.182	D_0__Bacteria	D_1__Proteobacteria	D_2__Gammaproteobacteria	D_3__Betaproteobacteriales	D_4__Burkholderiaceae	D_5_	D_6_
b0ea2858fe3a56e5136f432d335a145e	0.0264122	M1	-1.32217	0	Peripheral nodes	10	97.1324	D_0__Bacteria	D_1__Bacteroidetes	D_2__Bacteroidia	D_3__Flavobacteriales	D_4__Flavobacteriaceae	D_5__Flavobacterium	D_6_
132bf5bc298236fbc52ced0662fe7aa9	0.0264122	M1	-1.36574	0.0605469	Peripheral nodes	8	98.518	D_0__Bacteria	D_1__Proteobacteria	D_2__Alphaproteobacteria	D_3__Sphingomonadales	D_4__Sphingomonadaceae	D_5__Sphingorhabdus	D_6__Sphingomonas sp. HTCC500
d25461e37af07f008efedc4bf398e1c2	0.0276991	M1	1.00871	0.173391	Peripheral nodes	117	2342.48	D_0__Bacteria	D_1__Bacteroidetes	D_2__Bacteroidia	D_3__Flavobacteriales	D_4__Flavobacteriaceae	D_5__Flavobacterium	D_6__Antarctic bacterium R-7579
03b0e17b7d6b98b0d197fbea1686bd8f	0.0288635	M1	-0.995412	0.0665874	Peripheral nodes	25	582.557	D_0__Bacteria	D_1__Actinobacteria	D_2__Actinobacteria	D_3__Propionibacteriales	D_4__Nocardioidaceae	D_5__Nocardioides	D_6_
a16fc6b81198c273fda2c8ea91063513	0.0257381	M1	-0.581517	0.490355	Peripheral nodes	44	2098.74	D_0__Bacteria	D_1__Actinobacteria	D_2__Acidimicrobiia	D_3__Microtrichales	D_4__Ilumatobacteraceae	D_5__Ilumatobacter	D_6_
ed7d9aada1064122ba264b294d86be69	0.0256769	M1	-1.1479	0	Peripheral nodes	18	742.504	D_0__Bacteria	D_1__Bacteroidetes	D_2__Bacteroidia	D_3__Cytophagales	D_4__Spirosomaceae	D_5__uncultured	D_6__Ephemera danica
4a3dbe9b9944aaff4bc5e7be7ef0562a	0.0259833	M1	-0.42903	0.385633	Peripheral nodes	51	438.065	D_0__Bacteria	D_1__Proteobacteria	D_2__Gammaproteobacteria	D_3__Betaproteobacteriales	D_4__Nitrosomonadaceae	D_5__Ellin6067	D_6_
028594ab7b97fe8c6acac63ddcf84843	0.0296601	M1	1.90185	0	Peripheral nodes	158	4661.01	D_0__Bacteria	D_1__Actinobacteria	D_2__Actinobacteria	D_3__Propionibacteriales	D_4__Nocardioidaceae	D_5__Nocardioides	D_6__Nocardioides caeni
c89c8c1e7aacf87cd242b4a3bdeea200	0.0250028	M1	0.268056	0	Peripheral nodes	83	769.528	D_0__Bacteria	D_1__Bacteroidetes	D_2__Bacteroidia	D_3__Flavobacteriales	D_4__Flavobacteriaceae	D_5__Flavobacterium	D_6_
2bfb1a81e01257d5bce3bb625bc09e99	0.0268412	M1	-1.10433	0	Peripheral nodes	20	224.178	D_0__Bacteria	D_1__Nitrospirae	D_2__Nitrospira	D_3__Nitrospirales	D_4__Nitrospiraceae	D_5__Nitrospira	D_6__uncultured organism
69eba668a001cfe224f8d104bc743e07	0.0248189	M1	-0.842925	0	Peripheral nodes	32	1209.48	D_0__Bacteria	D_1__Proteobacteria	D_2__Gammaproteobacteria	D_3__Pseudomonadales	D_4__Moraxellaceae	D_5__Perlucidibaca	D_6__uncultured bacterium
98677be9bec338beedce471155bcb47a	0.0243899	M1	0.986926	0.132653	Peripheral nodes	116	2400.81	D_0__Bacteria	D_1__Proteobacteria	D_2__Gammaproteobacteria	D_3__Betaproteobacteriales	D_4__Gallionellaceae	D_5__Sideroxydans	D_6_
3b96f5bf0cfc940e439ad71ece67fce8	0.0243899	M1	1.53152	0.32	Peripheral nodes	141	3675.75	D_0__Bacteria	D_1__Bacteroidetes	D_2__Bacteroidia	D_3__Chitinophagales	D_4__Chitinophagaceae	D_5__Ferruginibacter	D_6_
1ddd7f9b583a0070665135ab36efdbe0	0.0251253	M1	-0.232974	0.434932	Peripheral nodes	60	1774.52	D_0__Bacteria	D_1__Acidobacteria	D_2__Subgroup 17	D_3__metagenome	D_4__	D_5__	D_6__
8ecdbd476f2fb7471b5e13aea039d01c	0.0232869	M1	-1.0172	0	Peripheral nodes	24	1349.81	D_0__Bacteria	D_1__Proteobacteria	D_2__Gammaproteobacteria	D_3__Betaproteobacteriales	D_4__TRA3-20	D_5_	D_6_
49498e2aebb2ec96748b584f59d0b5fc	0.0251866	M1	-1.1479	0.332886	Peripheral nodes	18	538.934	D_0__Bacteria	D_1__Proteobacteria	D_2__Gammaproteobacteria	D_3__Betaproteobacteriales	D_4__Burkholderiaceae	D_5_	D_6_
52dd3798b35b22aac0e661ea38b1008f	0.0248802	M1	-0.407246	0.357432	Peripheral nodes	52	436.364	D_0__Bacteria	D_1__Bacteroidetes	D_2__Bacteroidia	D_3__Chitinophagales	D_4__uncultured	D_5_	D_6_
12b307b590945d5da1a550085fc345b4	0.0224902	M1	1.40082	0.280268	Peripheral nodes	135	4911.08	D_0__Bacteria	D_1__Bacteroidetes	D_2__Bacteroidia	D_3__Flavobacteriales	D_4__Flavobacteriaceae	D_5__Flavobacterium	D_6_
3c6248ce866d544a241651cb947285b0	0.0223064	M1	-1.34395	0	Peripheral nodes	9	51.6732	D_0__Bacteria	D_1__Proteobacteria	D_2__Gammaproteobacteria	D_3__Betaproteobacteriales	D_4__Nitrosomonadaceae	D_5__Ellin6067	D_6__uncultured beta proteobacterium
c82fd68ede8e45a0b5edaeae6981c4ce	0.0251253	M1	1.31368	0.435587	Peripheral nodes	131	2901.15	D_0__Bacteria	D_1__Proteobacteria	D_2__Gammaproteobacteria	D_3__Betaproteobacteriales	D_4__Burkholderiaceae	D_5__Comamonas	D_6_
bddd4a24657b59565a516946ba1bc940	0.0257994	M1	-0.886492	0	Peripheral nodes	30	468.111	D_0__Bacteria	D_1__Bacteroidetes	D_2__Bacteroidia	D_3__Cytophagales	D_4__Spirosomaceae	D_5__Lacihabitans	D_6__uncultured bacterium
031afbb7c19baa9cece600d9807715ce	0.022	M1	3.36137	0.494797	Module hubs	225	8803	D_0__Bacteria	D_1__Proteobacteria	D_2__Gammaproteobacteria	D_3__Pseudomonadales	D_4__Moraxellaceae	D_5__Psychrobacter	D_6_
6cefbacc07a5e409aae39d0272fb3806	0.0249415	M1	0.769087	0	Peripheral nodes	106	2142.07	D_0__Bacteria	D_1__Bacteroidetes	D_2__Bacteroidia	D_3__Chitinophagales	D_4__Chitinophagaceae	D_5__Ferruginibacter	D_6_
e206e8903d711403830141725023251a	0.0218161	M1	0.00664886	0.422406	Peripheral nodes	71	2254.53	D_0__Bacteria	D_1__Gemmatimonadetes	D_2__Gemmatimonadetes	D_3__Gemmatimonadales	D_4__Gemmatimonadaceae	D_5__Gemmatimonas	D_6_
bb3b28b7a4b9735993e03d0eef0a6f86	0.0217549	M1	-0.516166	0.375	Peripheral nodes	47	264.756	D_0__Bacteria	D_1__Bacteroidetes	D_2__Bacteroidia	D_3__Flavobacteriales	D_4__Flavobacteriaceae	D_5__Flavobacterium	D_6_
94d9871ea21140b6baa08d2793b3ca0e	0.0269638	M1	1.13941	0.161513	Peripheral nodes	123	5281.72	D_0__Bacteria	D_1__Nitrospirae	D_2__Nitrospira	D_3__Nitrospirales	D_4__Nitrospiraceae	D_5__Nitrospira	D_6__uncultured soil bacterium
1abe3a3aadc0db13ff171265df27ab69	0.0237159	M1	1.05228	0.0444215	Peripheral nodes	119	4071.63	D_0__Bacteria	D_1__Proteobacteria	D_2__Gammaproteobacteria	D_3__Xanthomonadales	D_4__Xanthomonadaceae	D_5__Luteimonas	D_6__uncultured gamma proteobacterium
65cb0b7bbef9007dbcc7445ba7f65d04	0.0245125	M1	-0.777573	0	Peripheral nodes	35	733.602	D_0__Bacteria	D_1__Actinobacteria	D_2__Actinobacteria	D_3__Propionibacteriales	D_4__Nocardioidaceae	D_5__Nocardioides	D_6_
fcaee64a445a10232c252ff0e0b18d80	0.0210195	M1	-1.36574	0.10314	Peripheral nodes	8	476.169	D_0__Bacteria	D_1__Actinobacteria	D_2__Acidimicrobiia	D_3__Microtrichales	D_4__Ilumatobacteraceae	D_5__CL500-29 marine group	D_6__metagenome
7bbf7805999c117beafa0fca9b596807	0.0220613	M1	-0.973628	0.297521	Peripheral nodes	26	2197.65	D_0__Bacteria	D_1__Proteobacteria	D_2__Gammaproteobacteria	D_3__Betaproteobacteriales	D_4__Nitrosomonadaceae	D_5__Ellin6067	D_6_
f864a79dc4431dea994c103242231352	0.0208969	M1	-0.864708	0	Peripheral nodes	31	137.879	D_0__Bacteria	D_1__Bacteroidetes	D_2__Bacteroidia	D_3__Chitinophagales	D_4__Chitinophagaceae	D_5__Ferruginibacter	D_6_
9e7e224ec3305197c67c77c6eff1cd60	0.0205292	M1	0.376976	0.428642	Peripheral nodes	88	1287.85	D_0__Bacteria	D_1__Proteobacteria	D_2__Alphaproteobacteria	D_3__Sphingomonadales	D_4__Sphingomonadaceae	D_5__Sphingorhabdus	D_6__uncultured bacterium
ae51c5d2fa46a26f48c00e1442ba4153	0.0223064	M1	-0.712221	0.0425331	Peripheral nodes	38	1731.6	D_0__Bacteria	D_1__Bacteroidetes	D_2__Bacteroidia	D_3__Chitinophagales	D_4__Chitinophagaceae	D_5__Ferruginibacter	D_6_
ab6235a1343859cc8bc3a6eecfd6b5d5	0.0377493	M1	-0.516166	0.465374	Peripheral nodes	47	2123.28	D_0__Bacteria	D_1__Proteobacteria	D_2__Gammaproteobacteria	D_3__Betaproteobacteriales	D_4__Burkholderiaceae	D_5_	D_6_
e8b1082198ab951f5da7a55d4ba250f9	0.0233482	M1	1.1612	0	Peripheral nodes	124	2151.21	D_0__Bacteria	D_1__Proteobacteria	D_2__Gammaproteobacteria	D_3__Betaproteobacteriales	D_4__Burkholderiaceae	D_5_	D_6_
8b9df75b76ea776bbe3a9df7f18d7e83	0.0199777	M1	-0.864708	0.201446	Peripheral nodes	31	1611.87	D_0__Bacteria	D_1__Proteobacteria	D_2__Gammaproteobacteria	D_3__Betaproteobacteriales	D_4__Burkholderiaceae	D_5_	D_6_
841c5302a0d00d9628531b585ea40557	0.0199164	M1	1.22655	0.495816	Peripheral nodes	127	2293.29	D_0__Bacteria	D_1__Proteobacteria	D_2__Gammaproteobacteria	D_3__Betaproteobacteriales	D_4_	D_5_	D_6_
a8a90402533122cc6679ca26c7d73eed	0.0198551	M1	-0.603301	0.214158	Peripheral nodes	43	242.704	D_0__Bacteria	D_1__Bacteroidetes	D_2__Bacteroidia	D_3__Chitinophagales	D_4__Saprospiraceae	D_5__uncultured	D_6__uncultured Haliscomenobacter sp.
4e88fbca1b42809d3da23910142860fc	0.0226128	M1	0.442328	0.463229	Peripheral nodes	91	1671.65	D_0__Bacteria	D_1__Actinobacteria	D_2__Thermoleophilia	D_3__Gaiellales	D_4_	D_5_	D_6_
76770aa0c4c1ee4377d9746ef9230e25	0.0273927	M1	-1.08255	0.110727	Peripheral nodes	21	156.507	D_0__Bacteria	D_1__Proteobacteria	D_2__Gammaproteobacteria	D_3__Betaproteobacteriales	D_4__Burkholderiaceae	D_5_	D_6_
a5c5397c4ea7e574c1d250f8b1c0303a	0.0265961	M1	0.00664886	0.407311	Peripheral nodes	71	643.737	D_0__Bacteria	D_1__Proteobacteria	D_2__Gammaproteobacteria	D_3__Betaproteobacteriales	D_4__Burkholderiaceae	D_5_	D_6_
19b834094a6c723cb697eb8b856715c0	0.01961	M1	-1.2786	0	Peripheral nodes	12	301.022	D_0__Bacteria	D_1__Actinobacteria	D_2__MB-A2-108	D_3__uncultured bacterium	D_4__	D_5__	D_6__
2851033c170de84009c3413c4c0a9680	0.0193649	M1	-0.690437	0.0920916	Peripheral nodes	39	269.995	D_0__Bacteria	D_1__Proteobacteria	D_2__Gammaproteobacteria	D_3__Betaproteobacteriales	D_4__Burkholderiaceae	D_5_	D_6_
f6d5c3dbb84015bff6d7698d499b4e40	0.0197938	M1	-0.341894	0.107755	Peripheral nodes	55	484.978	D_0__Bacteria	D_1__Gemmatimonadetes	D_2__Gemmatimonadetes	D_3__Gemmatimonadales	D_4__Gemmatimonadaceae	D_5__Gemmatimonas	D_6__Gemmatimonas phototrophica
a44629756742494102d6d0cd0e2110a8	0.0192423	M1	-0.472598	0.426036	Peripheral nodes	49	236.152	D_0__Bacteria	D_1__Proteobacteria	D_2__Gammaproteobacteria	D_3__Betaproteobacteriales	D_4__Burkholderiaceae	D_5_	D_6_
6e9c59121cce10cec8cdeaf63c05368c	0.019181	M1	0.0937846	0.507407	Peripheral nodes	75	2577.76	D_0__Bacteria	D_1__Bacteroidetes	D_2__Bacteroidia	D_3__Flavobacteriales	D_4__Flavobacteriaceae	D_5__Flavobacterium	D_6_
3687b1f7df70111bd5050016b28ff8ec	0.021571	M1	-0.341894	0.327538	Peripheral nodes	55	492.5	D_0__Bacteria	D_1__Bacteroidetes	D_2__Bacteroidia	D_3__Chitinophagales	D_4__Saprospiraceae	D_5__Portibacter	D_6__uncultured bacterium
df9ca75582d5fc8391543565880a7e8e	0.0189972	M1	-0.341894	0.498498	Peripheral nodes	55	480.117	D_0__Bacteria	D_1__Proteobacteria	D_2__Gammaproteobacteria	D_3__Betaproteobacteriales	D_4__Burkholderiaceae	D_5__Rhizobacter	D_6_
24799f6ea323ab38fc205e6bf7b33717	0.0246964	M1	0.420544	0	Peripheral nodes	90	1517.09	D_0__Bacteria	D_1__Proteobacteria	D_2__Gammaproteobacteria	D_3__Steroidobacterales	D_4__Steroidobacteraceae	D_5__uncultured	D_6__uncultured soil bacterium
ef9917a78dec0775e119339d2296a3ed	0.0188133	M1	-1.16968	0.490355	Peripheral nodes	17	321.184	D_0__Bacteria	D_1__Proteobacteria	D_2__Alphaproteobacteria	D_3__Sphingomonadales	D_4__Sphingomonadaceae	D_5__Novosphingobium	D_6_
77c69deafe1d43e390e158a9bcb117ee	0.0186908	M1	-0.842925	0.095	Peripheral nodes	32	174.646	D_0__Bacteria	D_1__Proteobacteria	D_2__Gammaproteobacteria	D_3__Betaproteobacteriales	D_4__Burkholderiaceae	D_5__Rhodoferax	D_6_
287ccee444873737495b061bb1e67453	0.0186908	M1	-0.821141	0.193762	Peripheral nodes	33	1105.91	D_0__Bacteria	D_1__Bacteroidetes	D_2__Bacteroidia	D_3__Chitinophagales	D_4__Saprospiraceae	D_5__uncultured	D_6__uncultured Haliscomenobacter sp.
5f859fa4e337b749d59473e25af1cbe4	0.0185069	M1	-0.995412	0	Peripheral nodes	25	1744.09	D_0__Bacteria	D_1__Bacteroidetes	D_2__Bacteroidia	D_3__Flavobacteriales	D_4__NS9 marine group	D_5__metagenome	D_6__
0e38a2ef88e7c84fad7c7e3c01b22bb7	0.0212033	M1	1.85828	0.349943	Peripheral nodes	156	4100.32	D_0__Bacteria	D_1__Proteobacteria	D_2__Gammaproteobacteria	D_3__Xanthomonadales	D_4__Xanthomonadaceae	D_5__Thermomonas	D_6_
2e7025ac1769340d88b3b6e962de3688	0.0209582	M1	-1.21325	0.405673	Peripheral nodes	15	161.898	D_0__Bacteria	D_1__Proteobacteria	D_2__Alphaproteobacteria	D_3__Rhizobiales	D_4__Rhizobiales Incertae Sedis	D_5__uncultured	D_6_
9b87e13637c96593642e6094be6fd2bf	0.0212646	M1	1.00871	0.295431	Peripheral nodes	117	1867.25	D_0__Bacteria	D_1__Planctomycetes	D_2__Planctomycetacia	D_3__Planctomycetales	D_4__Rubinisphaeraceae	D_5__uncultured	D_6__metagenome
e615c1dc3b12932645796947dbe6e691	0.0182005	M1	-0.799357	0	Peripheral nodes	34	3291.3	D_0__Bacteria	D_1__Proteobacteria	D_2__Alphaproteobacteria	D_3__Sphingomonadales	D_4__Sphingomonadaceae	D_5__Novosphingobium	D_6_
09e8e7ed70dedfab2c018f301417f537	0.0185069	M1	0.18092	0.152778	Peripheral nodes	79	1463.23	D_0__Bacteria	D_1__Bacteroidetes	D_2__Bacteroidia	D_3__Chitinophagales	D_4__Chitinophagaceae	D_5__Segetibacter	D_6__uncultured bacterium
2af43a2924c1c89e1a5e8643cfddb6b6	0.0180167	M1	0.878006	0.444444	Peripheral nodes	111	2871.9	D_0__Bacteria	D_1__Proteobacteria	D_2__Gammaproteobacteria	D_3__Betaproteobacteriales	D_4__TRA3-20	D_5_	D_6_
cef09c3a9298e6e016acf48bba91f225	0.0178941	M1	-0.189407	0	Peripheral nodes	62	3466.06	D_0__Bacteria	D_1__Proteobacteria	D_2__Gammaproteobacteria	D_3__Betaproteobacteriales	D_4__Burkholderiaceae	D_5__Rhodoferax	D_6_
cddbe4dbac1506e9d2cdebb8eecfe198	0.0226128	M1	2.77321	0.473192	Module hubs	198	24965.7	D_0__Bacteria	D_1__Actinobacteria	D_2__Thermoleophilia	D_3__Solirubrobacterales	D_4__Solirubrobacteraceae	D_5__uncultured	D_6_
1439355b444c3ac8f8c0feffa3f1c8e3	0.0237159	M1	2.16326	0.471454	Peripheral nodes	170	19769.2	D_0__Bacteria	D_1__Proteobacteria	D_2__Deltaproteobacteria	D_3__RCP2-54	D_4__uncultured prokaryote	D_5__	D_6__
14d8dc1b282fe2db4172417cfb433e75	0.019181	M1	0.202704	0	Peripheral nodes	80	1467.17	D_0__Bacteria	D_1__Proteobacteria	D_2__Gammaproteobacteria	D_3__Betaproteobacteriales	D_4__Burkholderiaceae	D_5_	D_6_
7b618f920bb93bec8fd5f4a818aa5026	0.0178328	M1	-0.189407	0.488422	Peripheral nodes	62	1952.59	D_0__Bacteria	D_1__Proteobacteria	D_2__Gammaproteobacteria	D_3__CCM19a	D_4_	D_5_	D_6_
a4092d92846e283a81566aff89c625d4	0.0174652	M1	-0.559733	0	Peripheral nodes	45	350.479	D_0__Bacteria	D_1__Proteobacteria	D_2__Alphaproteobacteria	D_3__Sphingomonadales	D_4__Sphingomonadaceae	D_5__Novosphingobium	D_6_
de707c761cfa3d3ec6a53d8549bebebb	0.0174652	M1	-0.93006	0.498802	Peripheral nodes	28	466.941	D_0__Bacteria	D_1__Acidobacteria	D_2__Acidobacteriia	D_3__Solibacterales	D_4__Solibacteraceae (Subgroup 3)	D_5__Paludibaculum	D_6__metagenome
4bb67143008a0a7c5f1b04e77275e386	0.0174652	M1	-1.32217	0.32	Peripheral nodes	10	366.057	D_0__Bacteria	D_1__GAL15	D_2__uncultured bacterium	D_3__	D_4__	D_5__	D_6__
3b32f4b6f6515ee7653f96a764ab4c0e	0.023103	M1	0.594815	0	Peripheral nodes	98	2301.21	D_0__Bacteria	D_1__Proteobacteria	D_2__Gammaproteobacteria	D_3__Betaproteobacteriales	D_4__Nitrosomonadaceae	D_5__MND1	D_6__metagenome
b79921806f82f7b18e626f4ea01a199a	0.0172813	M1	1.88007	0	Peripheral nodes	157	5494.36	D_0__Bacteria	D_1__Proteobacteria	D_2__Gammaproteobacteria	D_3__Betaproteobacteriales	D_4__A21b	D_5_	D_6_
09adaddc6bbdf6a201dbcceceaea1445	0.0218774	M1	1.27012	0.336735	Peripheral nodes	129	5904.1	D_0__Bacteria	D_1__Proteobacteria	D_2__Gammaproteobacteria	D_3__Pseudomonadales	D_4__Moraxellaceae	D_5__Psychrobacter	D_6_
0f4267766fe4bb02c1e819a1410ed3ff	0.0228579	M1	0.79087	0.411046	Peripheral nodes	107	2481.42	D_0__Bacteria	D_1__Proteobacteria	D_2__Gammaproteobacteria	D_3__PLTA13	D_4_	D_5_	D_6_
48481dced80d6060017a61666c490883	0.0198551	M1	-1.21325	0.236442	Peripheral nodes	15	206.275	D_0__Bacteria	D_1__Proteobacteria	D_2__Gammaproteobacteria	D_3__Betaproteobacteriales	D_4__Burkholderiaceae	D_5_	D_6_
cc1aa218d336afb5c989fe12945cce62	0.0193649	M1	-1.23504	0.495868	Peripheral nodes	14	227.624	D_0__Bacteria	D_1__Proteobacteria	D_2__Gammaproteobacteria	D_3__Betaproteobacteriales	D_4__Burkholderiaceae	D_5_	D_6_
09703b63c86f501648f05df00d02d7a3	0.0227354	M1	0.660167	0.21875	Peripheral nodes	101	2272.48	D_0__Bacteria	D_1__Planctomycetes	D_2__Planctomycetacia	D_3__Gemmatales	D_4__Gemmataceae	D_5__Fimbriiglobus	D_6_
9bc854a132d6ef798f93d9343227ab71	0.0168523	M1	2.11969	0.487663	Peripheral nodes	168	9008.98	D_0__Bacteria	D_1__Actinobacteria	D_2__Actinobacteria	D_3__Micrococcales	D_4__Intrasporangiaceae	D_5__Oryzihumus	D_6_
8a619e7972a1419cce9dbd6ef9e31c9f	0.027883	M1	-0.690437	0.197531	Peripheral nodes	39	2065.57	D_0__Bacteria	D_1__Proteobacteria	D_2__Gammaproteobacteria	D_3__Xanthomonadales	D_4__Xanthomonadaceae	D_5__Arenimonas	D_6_
59a28b553a9c9fb4d76ae9aae0d80875	0.0186908	M1	0.507679	0	Peripheral nodes	94	2059.16	D_0__Bacteria	D_1__Acidobacteria	D_2__Subgroup 6	D_3__Unknown Order	D_4__Unknown Family	D_5__Luteitalea	D_6_
243d72425f70f23c4b3330bcbf00908c	0.0164847	M1	-1.0172	0.369846	Peripheral nodes	24	683.73	D_0__Bacteria	D_1__Acidobacteria	D_2__Subgroup 6	D_3_	D_4_	D_5_	D_6_
527fc55e8d744a902123ceeed8d0d8ba	0.0199164	M1	1.74936	0.285932	Peripheral nodes	151	6130.97	D_0__Bacteria	D_1__Bacteroidetes	D_2__Bacteroidia	D_3__Cytophagales	D_4__Microscillaceae	D_5__OLB12	D_6__uncultured bacterium
afbd58fade3416cdf6c39b3abe07bec0	0.0165459	M1	-1.25682	0.289952	Peripheral nodes	13	179.111	D_0__Bacteria	D_1__Planctomycetes	D_2__Planctomycetacia	D_3__Pirellulales	D_4__Pirellulaceae	D_5__Pirellula	D_6_
9b19b258f0a4fc1bcfc2c3eb4ce0a4e3	0.0180167	M1	2.03255	0.207612	Peripheral nodes	164	4273.15	D_0__Bacteria	D_1__Proteobacteria	D_2__Gammaproteobacteria	D_3__Betaproteobacteriales	D_4__Burkholderiaceae	D_5_	D_6_
dc0f48cbca7f810aa1122e5a6f4990cc	0.0162395	M1	-1.0172	0	Peripheral nodes	24	60.6479	D_0__Bacteria	D_1__Proteobacteria	D_2__Alphaproteobacteria	D_3__Rhodobacterales	D_4__Rhodobacteraceae	D_5_	D_6_
ac85f47882323a131342496b1989981b	0.0162395	M1	0.0502167	0.204631	Peripheral nodes	73	820.503	D_0__Bacteria	D_1__Bacteroidetes	D_2__Bacteroidia	D_3__Flavobacteriales	D_4__Flavobacteriaceae	D_5__Flavobacterium	D_6_
8364fa15abec2ebac52180db1936a347	0.0216323	M1	2.44645	0.285932	Peripheral nodes	183	8118.09	D_0__Bacteria	D_1__Proteobacteria	D_2__Gammaproteobacteria	D_3__Pseudomonadales	D_4__Moraxellaceae	D_5__Cavicella	D_6__uncultured bacterium
63e0df7a6ac7ab45bd67ea6c8bd86879	0.0198551	M1	-0.450814	0.499541	Peripheral nodes	50	456.01	D_0__Bacteria	D_1__Proteobacteria	D_2__Gammaproteobacteria	D_3__KI89A clade	D_4__uncultured bacterium	D_5__	D_6__
6df62e5e97947dbee06b1d9b7a3de01a	0.0186908	M1	0.311624	0.455525	Peripheral nodes	85	1308.23	D_0__Bacteria	D_1__Acidobacteria	D_2__Subgroup 17	D_3__metagenome	D_4__	D_5__	D_6__
53502af27305a465894bc2ed03579af3	0.016117	M1	0.89979	0.433495	Peripheral nodes	112	1774.08	D_0__Bacteria	D_1__Proteobacteria	D_2__Gammaproteobacteria	D_3__Salinisphaerales	D_4__Solimonadaceae	D_5__uncultured	D_6__uncultured bacterium
6c0301837dfdbe72bfc2231f2f1b1bbb	0.0181393	M1	0.769087	0.32	Peripheral nodes	106	3327.06	D_0__Bacteria	D_1__Proteobacteria	D_2__Gammaproteobacteria	D_3__Betaproteobacteriales	D_4__Nitrosomonadaceae	D_5__IS-44	D_6__uncultured bacterium
f906755406f03e3dbffe565997b70b82	0.0218774	M1	0.529463	0.10718	Peripheral nodes	95	1625.81	D_0__Bacteria	D_1__Cyanobacteria	D_2__Oxyphotobacteria	D_3__Chloroplast	D_4_	D_5_	D_6_
9b4a8dac75a043d148d6cd03805e79f4	0.019181	M1	0.551247	0.42853	Peripheral nodes	96	7864.11	D_0__Bacteria	D_1__Proteobacteria	D_2__Alphaproteobacteria	D_3__Tistrellales	D_4__Geminicoccaceae	D_5__uncultured	D_6__uncultured bacterium
aa4eedb396197cf0ccfb11e6c0da0e96	0.0189359	M1	0.573031	0.273408	Peripheral nodes	97	1521.41	D_0__Bacteria	D_1__Acidobacteria	D_2__Subgroup 6	D_3_	D_4_	D_5_	D_6_
47584812c0e8132f17eb66d99d444d52	0.0182005	M1	1.33547	0	Peripheral nodes	132	2911.54	D_0__Bacteria	D_1__Actinobacteria	D_2__Acidimicrobiia	D_3__Microtrichales	D_4__Iamiaceae	D_5__Iamia	D_6_
102ef1bec3e79893720ef67a79600e5e	0.0159331	M1	-1.21325	0.301783	Peripheral nodes	15	115.969	D_0__Bacteria	D_1__Chloroflexi	D_2__Anaerolineae	D_3__Anaerolineales	D_4__Anaerolineaceae	D_5__UTCFX1	D_6__uncultured bacterium
9d709e1ec3a4a38240226f75d4b38df4	0.0158106	M1	-1.34395	0.244898	Peripheral nodes	9	42.6246	D_0__Bacteria	D_1__Chloroflexi	D_2__Gitt-GS-136	D_3__uncultured Chloroflexi bacterium	D_4__	D_5__	D_6__
2ae71606612727d64c7e34b145a57d41	0.0174039	M1	-0.842925	0	Peripheral nodes	32	717.272	D_0__Bacteria	D_1__Actinobacteria	D_2__Actinobacteria	D_3__Propionibacteriales	D_4__Nocardioidaceae	D_5__Nocardioides	D_6_
87e9b7af4be37e8e653313d7b2083369	0.0157493	M1	0.442328	0.489026	Peripheral nodes	91	1376.7	D_0__Bacteria	D_1__Proteobacteria	D_2__Alphaproteobacteria	D_3__Rhodobacterales	D_4__Rhodobacteraceae	D_5_	D_6_
97e9fa6079108162b3ec09470c1691b6	0.0164234	M1	-0.995412	0.143457	Peripheral nodes	25	1511.9	D_0__Bacteria	D_1__Proteobacteria	D_2__Gammaproteobacteria	D_3__Betaproteobacteriales	D_4__Burkholderiaceae	D_5_	D_6_
aaf882b98499980c291b6439ce8dab33	0.0157493	M1	-1.21325	0.42	Peripheral nodes	15	273.733	D_0__Bacteria	D_1__Bacteroidetes	D_2__Bacteroidia	D_3__Chitinophagales	D_4__Saprospiraceae	D_5__Phaeodactylibacter	D_6_
a9989c19f1147975c1d193fcb3b9aaed	0.015688	M1	-0.167623	0.391111	Peripheral nodes	63	644.278	D_0__Bacteria	D_1__Proteobacteria	D_2__Alphaproteobacteria	D_3__Caulobacterales	D_4__Caulobacteraceae	D_5__Brevundimonas	D_6_
0b087694204e58163949411be43610a0	0.0185069	M1	-1.12612	0	Peripheral nodes	19	169.198	D_0__Bacteria	D_1__Planctomycetes	D_2__Planctomycetacia	D_3__Planctomycetales	D_4__Rubinisphaeraceae	D_5__uncultured	D_6__metagenome
0776b80bfd7933203e733fce19d6f92c	0.0166072	M1	2.05434	0.363894	Peripheral nodes	165	4725.61	D_0__Bacteria	D_1__Proteobacteria	D_2__Alphaproteobacteria	D_3__Sphingomonadales	D_4__Sphingomonadaceae	D_5__Sphingobium	D_6_
b14fc4b526872b3c1082dcf0bf47553f	0.0177103	M1	-0.951844	0.16	Peripheral nodes	27	634.462	D_0__Bacteria	D_1__Actinobacteria	D_2__Actinobacteria	D_3__Micrococcales	D_4__Microbacteriaceae	D_5__Marisediminicola	D_6__uncultured bacterium
42fb6c75e524943914ccae42dbe1e7a2	0.0168523	M1	0.420544	0	Peripheral nodes	90	1141.13	D_0__Bacteria	D_1__Acidobacteria	D_2__Subgroup 6	D_3__Unknown Order	D_4__Unknown Family	D_5__Luteitalea	D_6_
67157c3209f17166c113d9967a6236c1	0.0156267	M1	-0.407246	0.253773	Peripheral nodes	52	235.119	D_0__Bacteria	D_1__Proteobacteria	D_2__Alphaproteobacteria	D_3__Rhizobiales	D_4__Rhizobiaceae	D_5__uncultured	D_6__metagenome
e0c1df6c7c21a2d1593f48bcd0ca07c8	0.0175877	M1	1.07406	0.0880473	Peripheral nodes	120	2575.69	D_0__Bacteria	D_1__Bacteroidetes	D_2__Bacteroidia	D_3__Chitinophagales	D_4__Chitinophagaceae	D_5__Terrimonas	D_6_
9345bfeeb2741b2e36b6c10e62318364	0.0181393	M1	0.638383	0.322687	Peripheral nodes	100	1867.5	D_0__Bacteria	D_1__Proteobacteria	D_2__Gammaproteobacteria	D_3__Betaproteobacteriales	D_4__Burkholderiaceae	D_5__Massilia	D_6_
c15ab17160eb669415765d3d07164a7b	0.0158718	M1	2.11969	0.46353	Peripheral nodes	168	4395.47	D_0__Bacteria	D_1__Chloroflexi	D_2__Anaerolineae	D_3__Anaerolineales	D_4__Anaerolineaceae	D_5__UTCFX1	D_6_
896ba42e50f235b9d4a1f9a8a03d7206	0.0153203	M1	-1.25682	0.338331	Peripheral nodes	13	1065.97	D_0__Bacteria	D_1__Latescibacteria	D_2__Latescibacteria	D_3__Latescibacterales	D_4__Latescibacteraceae	D_5__uncultured bacterium	D_6__
184b36d0eed3beb6470225eb96fc7b8b	0.0184457	M1	0.202704	0.062435	Peripheral nodes	80	2997.17	D_0__Bacteria	D_1__Actinobacteria	D_2__Acidimicrobiia	D_3__Microtrichales	D_4__Microtrichaceae	D_5__uncultured	D_6_
d9f7e92b81d557f18ced8d944f499a8a	0.0163621	M1	1.24833	0.27258	Peripheral nodes	128	2856.11	D_0__Bacteria	D_1__Chloroflexi	D_2__Anaerolineae	D_3__Anaerolineales	D_4__Anaerolineaceae	D_5__uncultured	D_6__permafrost metagenome
de8c9f05ee8fa2f56b5bf41db3db2db8	0.0233482	M1	-0.908276	0.270552	Peripheral nodes	29	511.086	D_0__Bacteria	D_1__Proteobacteria	D_2__Alphaproteobacteria	D_3__Sphingomonadales	D_4__Sphingomonadaceae	D_5__Novosphingobium	D_6_
fdd89a1fae57c11c8e319055e7a0aaa9	0.015259	M1	-1.0172	0.407165	Peripheral nodes	24	300.218	D_0__Bacteria	D_1__Acidobacteria	D_2__Holophagae	D_3__Subgroup 7	D_4_	D_5_	D_6_
d3d18d1f6e0cd6e703dc2729fb9948de	0.0188133	M1	-0.668653	0	Peripheral nodes	40	1707.32	D_0__Bacteria	D_1__Actinobacteria	D_2__Actinobacteria	D_3__Micrococcales	D_4__Intrasporangiaceae	D_5__Ornithinibacter	D_6__uncultured bacterium
a2becbdee38ae5e76509e2e3c7aff16f	0.0171588	M1	-0.799357	0.422936	Peripheral nodes	34	187.129	D_0__Bacteria	D_1__Chloroflexi	D_2__Gitt-GS-136	D_3_	D_4_	D_5_	D_6_
f9472251692ced8b62ae18b5f886ef1b	0.0151365	M1	0.485895	0.411046	Peripheral nodes	93	3497.05	D_0__Bacteria	D_1__Acidobacteria	D_2__Holophagae	D_3__Subgroup 7	D_4_	D_5_	D_6_
4ad050d5f500ca60611ae5d1400616a6	0.0159944	M1	-0.995412	0.185493	Peripheral nodes	25	976.201	D_0__Bacteria	D_1__Nitrospirae	D_2__Nitrospira	D_3__Nitrospirales	D_4__Nitrospiraceae	D_5__Nitrospira	D_6__uncultured Nitrospiraceae bacterium
139d6e72816831690e9bef78a54039ab	0.0195487	M1	0.39876	0.281951	Peripheral nodes	89	1271.52	D_0__Bacteria	D_1__Planctomycetes	D_2__OM190	D_3__uncultured bacterium	D_4__	D_5__	D_6__
a38a34324a69a0c31ce9ef01c980dca6	0.0199164	M1	2.18504	0.402381	Peripheral nodes	171	3248.78	D_0__Bacteria	D_1__Proteobacteria	D_2__Gammaproteobacteria	D_3__Betaproteobacteriales	D_4__Burkholderiaceae	D_5_	D_6_
79a036c9b79f4335e595d6b23a99080f	0.0150139	M1	-0.0587029	0.406111	Peripheral nodes	68	1341.82	D_0__Bacteria	D_1__Bacteroidetes	D_2__Bacteroidia	D_3__Flavobacteriales	D_4__NS9 marine group	D_5__metagenome	D_6__
851d161c7214612532a874a174a725c7	0.0148913	M1	-0.407246	0.253104	Peripheral nodes	52	491.054	D_0__Bacteria	D_1__Proteobacteria	D_2__Alphaproteobacteria	D_3__Rhizobiales	D_4__A0839	D_5__uncultured bacterium	D_6__
880616deb61caf1976fb5410981d1180	0.0148301	M1	-1.32217	0.197531	Peripheral nodes	10	119.849	D_0__Bacteria	D_1__Proteobacteria	D_2__Gammaproteobacteria	D_3__Betaproteobacteriales	D_4__Burkholderiaceae	D_5_	D_6_
72efdac4c655f558bf1fcebd4c0375ef	0.0167911	M1	1.03049	0.504464	Peripheral nodes	118	2675.63	D_0__Bacteria	D_1__Proteobacteria	D_2__Alphaproteobacteria	D_3__Rhizobiales	D_4__Rhizobiales Incertae Sedis	D_5__uncultured	D_6_
e9c492a7707f55d7a9372bd1f00db261	0.0155042	M1	-1.0172	0.142012	Peripheral nodes	24	384.807	D_0__Bacteria	D_1__Actinobacteria	D_2__Actinobacteria	D_3__Micrococcales	D_4__Intrasporangiaceae	D_5_	D_6_
ab99fa368f091f117b3a886d68d92bc3	0.0147075	M1	-0.712221	0.497904	Peripheral nodes	38	1352.61	D_0__Bacteria	D_1__Proteobacteria	D_2__Gammaproteobacteria	D_3__Betaproteobacteriales	D_4__Burkholderiaceae	D_5_	D_6_
4b9bc1c9e83d1eeb2a8beb8b9d09bbd6	0.0146462	M1	-1.38752	0.359862	Peripheral nodes	7	74.7496	D_0__Bacteria	D_1__Bacteroidetes	D_2__Bacteroidia	D_3__Chitinophagales	D_4__Chitinophagaceae	D_5__Ferruginibacter	D_6_
bdd085fa3d2a900df67ed615c19fc321	0.0145849	M1	-1.32217	0.306159	Peripheral nodes	10	39.0575	D_0__Bacteria	D_1__Proteobacteria	D_2__Gammaproteobacteria	D_3__Betaproteobacteriales	D_4__Nitrosomonadaceae	D_5__MND1	D_6_
cee6064cd7d13dd66e5622e9205b16af	0.0147688	M1	0.681951	0.46557	Peripheral nodes	102	9930.34	D_0__Bacteria	D_1__Proteobacteria	D_2__Gammaproteobacteria	D_3__Pseudomonadales	D_4__Moraxellaceae	D_5_	D_6_
6a47d5631bbf0bc9e8a4627760c995b7	0.0221225	M1	0.0937846	0.226843	Peripheral nodes	75	8784.1	D_0__Bacteria	D_1__Proteobacteria	D_2__Alphaproteobacteria	D_3__Sphingomonadales	D_4__Sphingomonadaceae	D_5__Sphingorhabdus	D_6_
83cd231d906c849ee7d834696567f9a1	0.0145237	M1	-0.385462	0.145429	Peripheral nodes	53	581.887	D_0__Bacteria	D_1__Planctomycetes	D_2__Planctomycetacia	D_3__Pirellulales	D_4__Pirellulaceae	D_5__Blastopirellula	D_6_
b9f0a0146f74b064fa2b55f47742321b	0.0202841	M1	1.74936	0.21875	Peripheral nodes	151	3756.39	D_0__Bacteria	D_1__Acidobacteria	D_2__Subgroup 6	D_3_	D_4_	D_5_	D_6_
7f257e6ab7d871eeeb3628f23b89c1e3	0.0144624	M1	-1.03898	0	Peripheral nodes	23	1657.89	D_0__Bacteria	D_1__Acidobacteria	D_2__Acidobacteriia	D_3__Subgroup 2	D_4__uncultured Acidobacterium sp.	D_5__	D_6__
de67f2de4ad8f0fd54df7c1a64c36ae9	0.0207744	M1	-1.06076	0.0444215	Peripheral nodes	22	405.779	D_0__Bacteria	D_1__Actinobacteria	D_2__Acidimicrobiia	D_3__Microtrichales	D_4__Ilumatobacteraceae	D_5__CL500-29 marine group	D_6__metagenome
238c774896178edafac183a0b9eaf324	0.0186908	M1	1.53152	0.386841	Peripheral nodes	141	3171.53	D_0__Bacteria	D_1__Acidobacteria	D_2__Subgroup 6	D_3_	D_4_	D_5_	D_6_
f3c345d1fcc7b63052a641765ac79de8	0.0142785	M1	-1.38752	0.251302	Peripheral nodes	7	31.9988	D_0__Bacteria	D_1__Rokubacteria	D_2__NC10	D_3__Methylomirabilales	D_4__Methylomirabilaceae	D_5__Candidatus Methylomirabilis	D_6__uncultured Firmicutes bacterium
6560b95be2471024e6e551b3714603cf	0.0142785	M1	-0.145839	0	Peripheral nodes	64	461.299	D_0__Bacteria	D_1__Proteobacteria	D_2__Alphaproteobacteria	D_3__Sphingomonadales	D_4__Sphingomonadaceae	D_5__Novosphingobium	D_6_
07cde2b83aa71da890c00320a1e472a4	0.0145237	M1	0.0502167	0	Peripheral nodes	73	9356.54	D_0__Bacteria	D_1__Firmicutes	D_2__Clostridia	D_3__Clostridiales	D_4__Family XIII	D_5__Anaerovorax	D_6_
27c21d44d8e5f9932da1453ec94aa729	0.0142173	M1	-0.908276	0.46401	Peripheral nodes	29	153.715	D_0__Bacteria	D_1__Bacteroidetes	D_2__Bacteroidia	D_3__Chitinophagales	D_4__Chitinophagaceae	D_5__Ferruginibacter	D_6_
cf6485af8182ab3c163473e07246ec7d	0.0194262	M1	1.59688	0.2112	Peripheral nodes	144	3902.52	D_0__Bacteria	D_1__Proteobacteria	D_2__Alphaproteobacteria	D_3__Rhizobiales	D_4__Xanthobacteraceae	D_5__Bradyrhizobium	D_6_
0d1d1a32141357379e8af55aabde29d4	0.014156	M1	-0.951844	0.5722	Peripheral nodes	27	157.878	D_0__Bacteria	D_1__Proteobacteria	D_2__Alphaproteobacteria	D_3__Sphingomonadales	D_4__Sphingomonadaceae	D_5__Novosphingobium	D_6_
ca37987866876d59003b7b03b448cb0d	0.0146462	M1	0.965142	0	Peripheral nodes	115	2148.25	D_0__Bacteria	D_1__Bacteroidetes	D_2__Bacteroidia	D_3__Chitinophagales	D_4__Saprospiraceae	D_5__uncultured	D_6__uncultured soil bacterium
897239c35ab01cbbf9d4fbc84f96d534	0.0160557	M1	-1.23504	0.0867769	Peripheral nodes	14	84.3613	D_0__Bacteria	D_1__Proteobacteria	D_2__Gammaproteobacteria	D_3__Betaproteobacteriales	D_4__Rhodocyclaceae	D_5__Sulfuritalea	D_6_
ce9dd977c7ad7d3ab30a5787f4f5ca0d	0.0181393	M1	-0.385462	0.0605469	Peripheral nodes	53	2354.49	D_0__Bacteria	D_1__Proteobacteria	D_2__Gammaproteobacteria	D_3__Betaproteobacteriales	D_4__Burkholderiaceae	D_5__Massilia	D_6_
df4164ed66e94c635202c31e53fb083b	0.0140334	M1	-0.559733	0.362403	Peripheral nodes	45	725.4	D_0__Bacteria	D_1__Proteobacteria	D_2__Alphaproteobacteria	D_3__Sphingomonadales	D_4__Sphingomonadaceae	D_5__Novosphingobium	D_6_
0a011ed970ea707b07146c4efc037ba4	0.0140334	M1	-1.25682	0	Peripheral nodes	13	257.575	D_0__Bacteria	D_1__Chloroflexi	D_2__Dehalococcoidia	D_3__S085	D_4__uncultured bacterium	D_5__	D_6__
94e99b1a26b77d22d7f9326d838b62c1	0.0139721	M1	-1.23504	0.389273	Peripheral nodes	14	304.994	D_0__Bacteria	D_1__Actinobacteria	D_2__MB-A2-108	D_3__uncultured bacterium	D_4__	D_5__	D_6__
84dde7314a15c36261d4cc36e7dc1535	0.0139721	M1	-0.886492	0.215451	Peripheral nodes	30	1161.26	D_0__Bacteria	D_1__Acidobacteria	D_2__Blastocatellia (Subgroup 4)	D_3__Pyrinomonadales	D_4__Pyrinomonadaceae	D_5__RB41	D_6_
ce7789f9346775a40c020fc46ce319d2	0.0190585	M1	0.355192	0.249463	Peripheral nodes	87	2325.95	D_0__Bacteria	D_1__Chloroflexi	D_2__Anaerolineae	D_3__Anaerolineales	D_4__Anaerolineaceae	D_5__UTCFX1	D_6_
c3ad58172e6e01b4659312e59a642deb	0.0159331	M1	-0.951844	0.49827	Peripheral nodes	27	343.395	D_0__Bacteria	D_1__Acidobacteria	D_2__Blastocatellia (Subgroup 4)	D_3__Blastocatellales	D_4__Blastocatellaceae	D_5__uncultured	D_6__uncultured Acidobacteria bacterium
87e064a65075f4529bd2d4dcac8fbe39	0.0146462	M1	1.24833	0.495282	Peripheral nodes	128	2778.38	D_0__Bacteria	D_1__Actinobacteria	D_2__Acidimicrobiia	D_3__Microtrichales	D_4__Ilumatobacteraceae	D_5__CL500-29 marine group	D_6_
7eb80115ac113251cbf9c327552b7560	0.0165459	M1	0.703735	0.497215	Peripheral nodes	103	1352.04	D_0__Bacteria	D_1__Acidobacteria	D_2__Blastocatellia (Subgroup 4)	D_3__Blastocatellales	D_4__Blastocatellaceae	D_5_	D_6_
48e30e51886e3baf70bdd59bfd23f65b	0.017649	M1	-0.842925	0.44154	Peripheral nodes	32	608.167	D_0__Bacteria	D_1__Proteobacteria	D_2__Alphaproteobacteria	D_3__Rhodobacterales	D_4__Rhodobacteraceae	D_5_	D_6_
cc9b5a06288f2127fb2414c59d60c326	0.0158718	M1	2.11969	0.342653	Peripheral nodes	168	5022.36	D_0__Bacteria	D_1__Chloroflexi	D_2__KD4-96	D_3_	D_4_	D_5_	D_6_
d4d8f308d6c89d6933cd5b382223f7db	0.0136044	M1	-1.34395	0	Peripheral nodes	9	38.2161	D_0__Bacteria	D_1__Chloroflexi	D_2__Dehalococcoidia	D_3__S085	D_4__uncultured bacterium	D_5__	D_6__
2f34cade7aa5480aad4a151b27299a4c	0.0135432	M1	2.5118	0	Module hubs	186	7090.4	D_0__Bacteria	D_1__Firmicutes	D_2__Clostridia	D_3__Clostridiales	D_4__Family XI	D_5__Sedimentibacter	D_6_
e14acc138fd2fd0b3556844db20d816f	0.0150752	M1	-0.537949	0.286578	Peripheral nodes	46	2030.94	D_0__Bacteria	D_1__Actinobacteria	D_2__Acidimicrobiia	D_3__Microtrichales	D_4__Iamiaceae	D_5__Iamia	D_6_
dccd5ccb07a2f36798c4ad5015a1cdfb	0.0134819	M1	-0.821141	0.197531	Peripheral nodes	33	1037.84	D_0__Bacteria	D_1__Proteobacteria	D_2__Alphaproteobacteria	D_3__Rhizobiales	D_4__Rhizobiales Incertae Sedis	D_5__uncultured	D_6_
aed244f0f7d7a0ccf1499aef110ba19e	0.0173426	M1	0.551247	0.122548	Peripheral nodes	96	1411.22	D_0__Bacteria	D_1__Planctomycetes	D_2__Planctomycetacia	D_3__Planctomycetales	D_4__Rubinisphaeraceae	D_5__uncultured	D_6__metagenome
55a22299d9c236c3f00bda8e4ebbf9ea	0.0183844	M1	0.18092	0	Peripheral nodes	79	829.931	D_0__Bacteria	D_1__Proteobacteria	D_2__Alphaproteobacteria	D_3__Rhodobacterales	D_4__Rhodobacteraceae	D_5__Pseudorhodobacter	D_6_
592d16f26386fa4741d8ffd55d31f8f2	0.0134206	M1	-0.581517	0.244898	Peripheral nodes	44	1249.02	D_0__Bacteria	D_1__Acidobacteria	D_2__Subgroup 6	D_3__wastewater metagenome	D_4__	D_5__	D_6__
12297dbb5e2f8ba42f073fc704142c99	0.0134206	M1	-1.32217	0	Peripheral nodes	10	61.2694	D_0__Bacteria	D_1__Bacteroidetes	D_2__Bacteroidia	D_3__Flavobacteriales	D_4__Flavobacteriaceae	D_5__Flavobacterium	D_6_
7912447e3052020174654f5cd827f079	0.0133593	M1	-0.341894	0.496713	Peripheral nodes	55	566.323	D_0__Bacteria	D_1__Acidobacteria	D_2__Acidobacteriia	D_3__Solibacterales	D_4__Solibacteraceae (Subgroup 3)	D_5__Bryobacter	D_6__metagenome
794b23bd33d733eaa5a0b32afb867633	0.013298	M1	-1.30039	0.495868	Peripheral nodes	11	51.5143	D_0__Bacteria	D_1__Proteobacteria	D_2__Alphaproteobacteria	D_3__Rhizobiales	D_4__Rhizobiales Incertae Sedis	D_5__uncultured	D_6__uncultured bacterium
99c5924b4cbf68123586b0f5af2b2673	0.017649	M1	-0.995412	0.4488	Peripheral nodes	25	945.663	D_0__Bacteria	D_1__Bacteroidetes	D_2__Bacteroidia	D_3__Chitinophagales	D_4__Saprospiraceae	D_5__uncultured	D_6__uncultured bacterium
507b1ec4ea452a5a0258a5fdf6c3d32b	0.0178941	M1	0.420544	0.499874	Peripheral nodes	90	1104.44	D_0__Bacteria	D_1__Acidobacteria	D_2__Acidobacteriia	D_3__Solibacterales	D_4__Solibacteraceae (Subgroup 3)	D_5__Paludibaculum	D_6__uncultured soil bacterium
e0c0069f632f66b44df5b1df7d8cc6bd	0.0132368	M1	-0.537949	0.506665	Peripheral nodes	46	1139.23	D_0__Bacteria	D_1__Proteobacteria	D_2__Alphaproteobacteria	D_3__Rhizobiales	D_4__Hyphomicrobiaceae	D_5__Hyphomicrobium	D_6_
431b7c475b8e792a61440101b326d9dc	0.0132368	M1	-1.12612	0.4992	Peripheral nodes	19	186.241	D_0__Bacteria	D_1__Acidobacteria	D_2__Subgroup 6	D_3_	D_4_	D_5_	D_6_
cdd8bdb0d4e2e238b2190ee588fe246a	0.0132368	M1	-0.581517	0.5	Peripheral nodes	44	793.857	D_0__Bacteria	D_1__Bacteroidetes	D_2__Bacteroidia	D_3__Sphingobacteriales	D_4__env.OPS 17	D_5_	D_6_
84c00fe05091e0fa2d8b43693122a6a4	0.016117	M1	1.50974	0.0867769	Peripheral nodes	140	8528.07	D_0__Bacteria	D_1__Proteobacteria	D_2__Gammaproteobacteria	D_3__Pseudomonadales	D_4__Pseudomonadaceae	D_5__Pseudomonas	D_6_
c36a7ca72212cd62681deee2b0acadab	0.0134206	M1	-0.646869	0.062435	Peripheral nodes	41	302.034	D_0__Bacteria	D_1__Acidobacteria	D_2__Blastocatellia (Subgroup 4)	D_3__11-24	D_4__uncultured bacterium	D_5__	D_6__
3a2c3f647cd93c82ed49a5da700fb844	0.0181393	M1	1.03049	0.491218	Peripheral nodes	118	1700.2	D_0__Bacteria	D_1__Bacteroidetes	D_2__Bacteroidia	D_3__Chitinophagales	D_4__Saprospiraceae	D_5__uncultured	D_6_
ebeba36efa354dacc4e61aec4d3ef002	0.0131142	M1	-0.0587029	0.095	Peripheral nodes	68	979.908	D_0__Bacteria	D_1__Proteobacteria	D_2__Alphaproteobacteria	D_3__Sphingomonadales	D_4__Sphingomonadaceae	D_5__Sphingorhabdus	D_6__uncultured bacterium
7d0701c11faa83d6628c4995ee01032d	0.0131142	M1	-0.276542	0.18	Peripheral nodes	58	478.622	D_0__Bacteria	D_1__Bacteroidetes	D_2__Bacteroidia	D_3__Flavobacteriales	D_4__Flavobacteriaceae	D_5__Flavobacterium	D_6_
df4fdd450faf11e1992b6593209d3dcf	0.0130529	M1	-0.189407	0.294543	Peripheral nodes	62	919.455	D_0__Bacteria	D_1__Acidobacteria	D_2__Subgroup 6	D_3_	D_4_	D_5_	D_6_
885d28ecb888acfbf4d8d48ecd762afe	0.0129303	M1	-0.777573	0	Peripheral nodes	35	400.316	D_0__Bacteria	D_1__Actinobacteria	D_2__Actinobacteria	D_3__Propionibacteriales	D_4__Nocardioidaceae	D_5__Nocardioides	D_6_
3ec304644854ee509dbcec4ab9a85b6f	0.0189359	M1	1.85828	0.0961384	Peripheral nodes	156	3373.88	D_0__Bacteria	D_1__Chloroflexi	D_2__KD4-96	D_3_	D_4_	D_5_	D_6_
9df7f14ab6d2e254947306f1caab6393	0.0142785	M1	1.20477	0.0907029	Peripheral nodes	126	2821.03	D_0__Bacteria	D_1__Proteobacteria	D_2__Gammaproteobacteria	D_3__Betaproteobacteriales	D_4__Burkholderiaceae	D_5_	D_6_
d636ee22f69f3a4909407498dc7d64b4	0.0157493	M1	0.878006	0.0512465	Peripheral nodes	111	1917.46	D_0__Bacteria	D_1__Chloroflexi	D_2__KD4-96	D_3__uncultured Anaerolineaceae bacterium	D_4__	D_5__	D_6__
c9865e847d609ca7f4cebdeb2a14d40b	0.0127465	M1	-1.25682	0.312765	Peripheral nodes	13	151.251	D_0__Bacteria	D_1__Proteobacteria	D_2__Gammaproteobacteria	D_3__Betaproteobacteriales	D_4__Burkholderiaceae	D_5__Oxalobacter	D_6__uncultured bacterium
9fe8e1aaeef3f2959af91737bedbcb47	0.0127465	M1	3.16532	0.462025	Module hubs	216	20391.8	D_0__Bacteria	D_1__Bacteroidetes	D_2__Bacteroidia	D_3__Cytophagales	D_4__Hymenobacteraceae	D_5__Pontibacter	D_6_
9b2913d8eb5fb07322e7ca07201c4e1d	0.0137883	M1	0.202704	0.46728	Peripheral nodes	80	4106.53	D_0__Bacteria	D_1__Proteobacteria	D_2__Alphaproteobacteria	D_3__Rhizobiales	D_4__A0839	D_5__uncultured bacterium	D_6__
66747c60f610387ab9db8a5c170f1805	0.0126852	M1	-0.537949	0.0935232	Peripheral nodes	46	2664.43	D_0__Bacteria	D_1__Nitrospirae	D_2__Nitrospira	D_3__Nitrospirales	D_4__Nitrospiraceae	D_5__Nitrospira	D_6__uncultured Nitrospiraceae bacterium
374fd7ddf6ddbdb3e01c4e78153cba9f	0.0137883	M1	-0.341894	0.209135	Peripheral nodes	55	4917.61	D_0__Bacteria	D_1__Proteobacteria	D_2__Alphaproteobacteria	D_3__Rhodobacterales	D_4__Rhodobacteraceae	D_5__Rhodobacter	D_6_
efab6d17d71e3f19d2f538c701c3d046	0.0182618	M1	0.965142	0	Peripheral nodes	115	5629.61	D_0__Bacteria	D_1__Bacteroidetes	D_2__Bacteroidia	D_3__Chitinophagales	D_4__Saprospiraceae	D_5__uncultured	D_6_
165e47c53dfcdf6e5f7f0d0affe97830	0.0147075	M1	0.616599	0	Peripheral nodes	99	5719.83	D_0__Bacteria	D_1__Actinobacteria	D_2__Acidimicrobiia	D_3__Microtrichales	D_4__Ilumatobacteraceae	D_5__CL500-29 marine group	D_6__metagenome
286d780ba5e7c0020daae883436e23d3	0.0150752	M1	0.878006	0	Peripheral nodes	111	1942.59	D_0__Bacteria	D_1__Gemmatimonadetes	D_2__Gemmatimonadetes	D_3__Gemmatimonadales	D_4__Gemmatimonadaceae	D_5__uncultured	D_6__uncultured soil bacterium
6d2ac3b8d1a292273b475def7183962c	0.0139721	M1	-1.25682	0.460939	Peripheral nodes	13	247.299	D_0__Bacteria	D_1__Proteobacteria	D_2__Gammaproteobacteria	D_3__Steroidobacterales	D_4__Steroidobacteraceae	D_5__uncultured	D_6_
59912af68a3ff998f23c97719f349a2a	0.0125014	M1	0.28984	0.118922	Peripheral nodes	84	1228.87	D_0__Bacteria	D_1__Proteobacteria	D_2__Gammaproteobacteria	D_3__Betaproteobacteriales	D_4__Rhodocyclaceae	D_5__Sulfuritalea	D_6_
366e72788f69596b2cfc789d9ae26309	0.0126852	M1	-0.494382	0.107755	Peripheral nodes	48	849.309	D_0__Bacteria	D_1__Chloroflexi	D_2__Anaerolineae	D_3__Ardenticatenales	D_4__uncultured	D_5__uncultured bacterium	D_6__
f84b91b8fb93b272b4bb92b7cfa25f8b	0.0142785	M1	-1.1479	0.457168	Peripheral nodes	18	368.517	D_0__Bacteria	D_1__Acidobacteria	D_2__Subgroup 6	D_3__wastewater metagenome	D_4__	D_5__	D_6__
def5e870860d92a53209a1fbd6c58ed5	0.0128691	M1	1.09585	0.493169	Peripheral nodes	121	5871.25	D_0__Bacteria	D_1__Proteobacteria	D_2__Gammaproteobacteria	D_3__Betaproteobacteriales	D_4__Rhodocyclaceae	D_5__Dechlorosoma	D_6_
cd951e4040aeb249ccf91ecf675cc7a5	0.0145237	M1	0.921574	0.0880473	Peripheral nodes	113	1676.06	D_0__Bacteria	D_1__Actinobacteria	D_2__Actinobacteria	D_3__Micrococcales	D_4__Cellulomonadaceae	D_5__Actinotalea	D_6__uncultured bacterium
4a817bde6975bfa581c4b246a7b844aa	0.0124401	M1	-1.32217	0	Peripheral nodes	10	208.636	D_0__Bacteria	D_1__Proteobacteria	D_2__Gammaproteobacteria	D_3__Betaproteobacteriales	D_4__Nitrosomonadaceae	D_5__Ellin6067	D_6_
6fe42e55e0b964e1222e9ded515d663f	0.0199164	M1	0.464111	0.462088	Peripheral nodes	92	1198.29	D_0__Bacteria	D_1__Acidobacteria	D_2__Holophagae	D_3__Subgroup 7	D_4__Acidobacteria bacterium enrichment culture clone CV-04	D_5__	D_6__
ee813587d948c83477b1b5a4f025fd2b	0.0123788	M1	-1.08255	0.383285	Peripheral nodes	21	219.197	D_0__Bacteria	D_1__Proteobacteria	D_2__Alphaproteobacteria	D_3__Rhizobiales	D_4__Xanthobacteraceae	D_5_	D_6_
d5ebdbd7fc6ac7235ff16b65ee773752	0.0125627	M1	1.18298	0.489421	Peripheral nodes	125	3222.66	D_0__Bacteria	D_1__Acidobacteria	D_2__Blastocatellia (Subgroup 4)	D_3__Pyrinomonadales	D_4__Pyrinomonadaceae	D_5__RB41	D_6_
8eed6138039c3613e0988d33a9d96b6f	0.0136657	M1	-1.21325	0.146436	Peripheral nodes	15	223.847	D_0__Bacteria	D_1__Actinobacteria	D_2__Acidimicrobiia	D_3__Microtrichales	D_4__Ilumatobacteraceae	D_5__CL500-29 marine group	D_6__metagenome
650143044571c04dfff56e7b4b037a5f	0.0123175	M1	-1.19147	0.431259	Peripheral nodes	16	169.666	D_0__Bacteria	D_1__Bacteroidetes	D_2__Bacteroidia	D_3__Flavobacteriales	D_4__Flavobacteriaceae	D_5__Flavobacterium	D_6_
fd5ee14d3ed24a631f42317357c46f89	0.0126239	M1	-0.516166	0.286383	Peripheral nodes	47	336.142	D_0__Bacteria	D_1__Proteobacteria	D_2__Alphaproteobacteria	D_3__Sphingomonadales	D_4__Sphingomonadaceae	D_5__Sphingomonas	D_6__Sphingomonas sp. LRR22
450ae906dca4610f2f7e7849c51e13ac	0.0122563	M1	0.0502167	0.398152	Peripheral nodes	73	770.105	D_0__Bacteria	D_1__Bacteroidetes	D_2__Bacteroidia	D_3__Chitinophagales	D_4__Saprospiraceae	D_5__Phaeodactylibacter	D_6_
041a6fd34493dc4d348afd215cce4c32	0.0134206	M1	0.616599	0.148283	Peripheral nodes	99	8571.66	D_0__Bacteria	D_1__Proteobacteria	D_2__Gammaproteobacteria	D_3__Xanthomonadales	D_4__Xanthomonadaceae	D_5__Arenimonas	D_6__uncultured Lysobacter sp.
73caee5e07442628e23159616760cf9d	0.0122563	M1	-1.36574	0.208795	Peripheral nodes	8	22.7889	D_0__Bacteria	D_1__Proteobacteria	D_2__Alphaproteobacteria	D_3__Sphingomonadales	D_4__Sphingomonadaceae	D_5_	D_6_
1ccef9c2cf327efa343c7e0ffc223750	0.012195	M1	-1.1479	0	Peripheral nodes	18	315.59	D_0__Bacteria	D_1__Acidobacteria	D_2__Subgroup 17	D_3__uncultured bacterium	D_4__	D_5__	D_6__
5f66ed0f2d97415ce5399f653d0caa6c	0.0125627	M1	-1.0172	0	Peripheral nodes	24	1807.89	D_0__Bacteria	D_1__Bacteroidetes	D_2__Bacteroidia	D_3__Chitinophagales	D_4__Saprospiraceae	D_5__Portibacter	D_6_
8c00605c4bb2a9c8b6166ce9cfd18543	0.016117	M1	0.224488	0.390779	Peripheral nodes	81	987.692	D_0__Bacteria	D_1__Proteobacteria	D_2__Gammaproteobacteria	D_3__CCM19a	D_4_	D_5_	D_6_
c87eeea5a8979c35a2ce1fc962a95f63	0.0143398	M1	0.812654	0.485022	Peripheral nodes	108	1296.56	D_0__Bacteria	D_1__Proteobacteria	D_2__Gammaproteobacteria	D_3__Betaproteobacteriales	D_4__TRA3-20	D_5_	D_6_
bc422a27ecde89fa45912e0891ddd977	0.0121337	M1	-0.0587029	0.477944	Peripheral nodes	68	623.007	D_0__Bacteria	D_1__Planctomycetes	D_2__Planctomycetacia	D_3__Pirellulales	D_4__Pirellulaceae	D_5__Pirellula	D_6__metagenome
7f0dba44ffe8df029a4e1c87e7e6afa5	0.0121337	M1	-1.30039	0.39246	Peripheral nodes	11	92.5592	D_0__Bacteria	D_1__Firmicutes	D_2__Bacilli	D_3__Lactobacillales	D_4__Carnobacteriaceae	D_5__Carnobacterium	D_6__uncultured bacterium
814870e5f2ae2d5d1607fc82a614ca6f	0.0121337	M1	1.09585	0.477401	Peripheral nodes	121	4635.91	D_0__Bacteria	D_1__Proteobacteria	D_2__Gammaproteobacteria	D_3__Betaproteobacteriales	D_4_	D_5_	D_6_
2756d70e575f1a3e867c8861c14539a1	0.0144624	M1	0.224488	0	Peripheral nodes	81	981.423	D_0__Bacteria	D_1__Acidobacteria	D_2__Subgroup 6	D_3_	D_4_	D_5_	D_6_
9250df63d7654aa47f9d258ad52e64d0	0.0179554	M1	0.616599	0.482517	Peripheral nodes	99	4047.44	D_0__Bacteria	D_1__Actinobacteria	D_2__Actinobacteria	D_3__Micrococcales	D_4__Micrococcaceae	D_5__Arthrobacter	D_6_
cfb5a7c07b7a9f4b47f06921c005c0a8	0.0131142	M1	-0.298326	0.0880473	Peripheral nodes	57	896.067	D_0__Bacteria	D_1__Proteobacteria	D_2__Gammaproteobacteria	D_3__Betaproteobacteriales	D_4__Nitrosomonadaceae	D_5__IS-44	D_6_
7a3c51dee1c62d11b620de2bf36392fb	0.0126239	M1	0.311624	0.135634	Peripheral nodes	85	2280.14	D_0__Bacteria	D_1__Nitrospirae	D_2__Nitrospira	D_3__Nitrospirales	D_4__Nitrospiraceae	D_5__Nitrospira	D_6__Nitrospira sp.
2884284db42d6b3fd876443af0b3b814	0.012195	M1	0.747303	0.397472	Peripheral nodes	105	2645.09	D_0__Bacteria	D_1__Chloroflexi	D_2__Anaerolineae	D_3__Anaerolineales	D_4__Anaerolineaceae	D_5__uncultured	D_6__uncultured soil bacterium
ddb43f7bf4e39516050cc5f1985a13de	0.0120111	M1	0.376976	0.474237	Peripheral nodes	88	4552.84	D_0__Bacteria	D_1__Gemmatimonadetes	D_2__Gemmatimonadetes	D_3__Gemmatimonadales	D_4__Gemmatimonadaceae	D_5__Gemmatimonas	D_6__uncultured Gemmatimonadetes bacterium
46beefd322ff13bbac77c45379deebb7	0.0151365	M1	1.59688	0.0713306	Peripheral nodes	144	4454.64	D_0__Bacteria	D_1__Bacteroidetes	D_2__Bacteroidia	D_3__Flavobacteriales	D_4__Flavobacteriaceae	D_5__Flavobacterium	D_6_
d191f56d000ff62da171687104516072	0.0120111	M1	1.18298	0	Peripheral nodes	125	8281.7	D_0__Bacteria	D_1__Proteobacteria	D_2__Gammaproteobacteria	D_3__Pseudomonadales	D_4__Moraxellaceae	D_5__Cavicella	D_6_
bdf15dd2bb64664e4eefacd4a99684b6	0.0151978	M1	-0.254758	0.488909	Peripheral nodes	59	4737.19	D_0__Bacteria	D_1__Proteobacteria	D_2__Gammaproteobacteria	D_3__Pseudomonadales	D_4__Moraxellaceae	D_5_	D_6_
6bc48e545489ee847dcce29dff7a883b	0.0126239	M1	0.224488	0.456463	Peripheral nodes	81	1125.01	D_0__Bacteria	D_1__Acidobacteria	D_2__Blastocatellia (Subgroup 4)	D_3__Blastocatellales	D_4__Blastocatellaceae	D_5__Stenotrophobacter	D_6__uncultured delta proteobacterium
362cb83db8414f96a0edf3909214dd4d	0.0119498	M1	-1.23504	0.231111	Peripheral nodes	14	382.324	D_0__Bacteria	D_1__Chloroflexi	D_2__Anaerolineae	D_3__RBG-13-54-9	D_4__uncultured bacterium	D_5__	D_6__
8811a8bad1fbad6526acde949db12f6d	0.0131755	M1	-1.30039	0.187124	Peripheral nodes	11	67.6721	D_0__Bacteria	D_1__Proteobacteria	D_2__Gammaproteobacteria	D_3__Xanthomonadales	D_4__Xanthomonadaceae	D_5__Arenimonas	D_6_
cec1eda70cd5f48d57807f6ce6022eb1	0.0158718	M1	0.812654	0.498953	Peripheral nodes	108	2427.28	D_0__Bacteria	D_1__Proteobacteria	D_2__Gammaproteobacteria	D_3__Xanthomonadales	D_4__Xanthomonadaceae	D_5__Lysobacter	D_6_
2e48add27c0111fd0abed7edd02dd7c9	0.0142785	M1	0.420544	0.478384	Peripheral nodes	90	1376.79	D_0__Bacteria	D_1__Proteobacteria	D_2__Gammaproteobacteria	D_3__Betaproteobacteriales	D_4__Burkholderiaceae	D_5_	D_6_
6297a0352ef749d6df39542133e0257c	0.013298	M1	0.856222	0.171773	Peripheral nodes	110	2025.73	D_0__Bacteria	D_1__Proteobacteria	D_2__Alphaproteobacteria	D_3__Caulobacterales	D_4__Caulobacteraceae	D_5__Phenylobacterium	D_6_
34261779b7a919758de392f91be27649	0.011766	M1	0.0937846	0.326666	Peripheral nodes	75	1329.48	D_0__Bacteria	D_1__Acidobacteria	D_2__Blastocatellia (Subgroup 4)	D_3__Pyrinomonadales	D_4__Pyrinomonadaceae	D_5__RB41	D_6_
5252cf50f01f07e6eab58e3e3568552a	0.0125627	M1	-1.0172	0.5	Peripheral nodes	24	274.923	D_0__Bacteria	D_1__Planctomycetes	D_2__Planctomycetacia	D_3__Planctomycetales	D_4__Rubinisphaeraceae	D_5__uncultured	D_6__metagenome
a0c73b5763ef9ec066f90d213e86ecc6	0.0119498	M1	0.464111	0.458975	Peripheral nodes	92	2608.26	D_0__Bacteria	D_1__Nitrospirae	D_2__Nitrospira	D_3__Nitrospirales	D_4__Nitrospiraceae	D_5__Nitrospira	D_6_
5e1f9f743075b227106fc3e3599f531a	0.0117047	M1	-0.385462	0.117188	Peripheral nodes	53	4178.01	D_0__Bacteria	D_1__Proteobacteria	D_2__Gammaproteobacteria	D_3__Betaproteobacteriales	D_4__Burkholderiaceae	D_5_	D_6_
f86f6f98f94e442a783271d41c6e434b	0.0117047	M1	2.14147	0.478961	Peripheral nodes	169	10047.8	D_0__Bacteria	D_1__Proteobacteria	D_2__Gammaproteobacteria	D_3__Pseudomonadales	D_4__Pseudomonadaceae	D_5__Pseudomonas	D_6_
6107ef4a23cb188fd2b2014d0cc71aea	0.012195	M1	-0.124055	0	Peripheral nodes	65	1809.79	D_0__Bacteria	D_1__Bacteroidetes	D_2__Bacteroidia	D_3__Cytophagales	D_4__Hymenobacteraceae	D_5__Hymenobacter	D_6_
79746d760784cc0daf6cd0be57acdb67	0.0178941	M1	0.39876	0	Peripheral nodes	89	1160.3	D_0__Bacteria	D_1__Bacteroidetes	D_2__Bacteroidia	D_3__Flavobacteriales	D_4__Flavobacteriaceae	D_5__Flavobacterium	D_6_
27553c79c9c4c9d49150ed18195df0a0	0.0153816	M1	1.44439	0.35695	Peripheral nodes	137	2693.18	D_0__Bacteria	D_1__Acidobacteria	D_2__Holophagae	D_3__Subgroup 7	D_4_	D_5_	D_6_
d30f78b3b7d076f543863c97a3539c6e	0.0158106	M1	0.681951	0.475527	Peripheral nodes	102	1724.76	D_0__Bacteria	D_1__Bacteroidetes	D_2__Bacteroidia	D_3__Cytophagales	D_4__Microscillaceae	D_5__OLB12	D_6__uncultured bacterium
3090d25e5cbe362e9374c3ecb1bed94b	0.0115822	M1	-0.864708	0.247847	Peripheral nodes	31	128.26	D_0__Bacteria	D_1__Acidobacteria	D_2__Blastocatellia (Subgroup 4)	D_3__Blastocatellales	D_4__Blastocatellaceae	D_5__JGI 0001001-H03	D_6__metagenome
b6cd6ce48fdd92606d20be14829980ea	0.0115822	M1	-0.603301	0	Peripheral nodes	43	4962.35	D_0__Bacteria	D_1__Actinobacteria	D_2__Thermoleophilia	D_3__Gaiellales	D_4__Gaiellaceae	D_5__Gaiella	D_6_
a10ac8368aa460a7479475d724e361aa	0.0159331	M1	1.1612	0.324045	Peripheral nodes	124	2430.83	D_0__Bacteria	D_1__Planctomycetes	D_2__Planctomycetacia	D_3__Planctomycetales	D_4__Rubinisphaeraceae	D_5__uncultured	D_6__metagenome
1b63b8c3200d70aff26ec54e9afd42d3	0.0137883	M1	1.13941	0.0232526	Peripheral nodes	123	3888.02	D_0__Bacteria	D_1__Bacteroidetes	D_2__Bacteroidia	D_3__Sphingobacteriales	D_4__Lentimicrobiaceae	D_5__uncultured Sphingobacteriales bacterium	D_6__
653af49c9ffb225cd9fa08f8b56c53c7	0.0134819	M1	-0.341894	0.444444	Peripheral nodes	55	3130.08	D_0__Bacteria	D_1__Bacteroidetes	D_2__Bacteroidia	D_3__Flavobacteriales	D_4__Flavobacteriaceae	D_5__Flavobacterium	D_6_
ce2d3048ae7e390edb89d865f8dc5153	0.0120111	M1	1.40082	0.0416478	Peripheral nodes	135	2538.85	D_0__Bacteria	D_1__Proteobacteria	D_2__Gammaproteobacteria	D_3__Xanthomonadales	D_4__Rhodanobacteraceae	D_5__uncultured	D_6__metagenome
32a8c120f0fb02b192cfe33075f11d4b	0.0115209	M1	0.355192	0.345679	Peripheral nodes	87	1230.24	D_0__Bacteria	D_1__Chloroflexi	D_2__Anaerolineae	D_3__Anaerolineales	D_4__Anaerolineaceae	D_5__UTCFX1	D_6_
c9b4eebfa017360a5769c718af65587f	0.011337	M1	-0.385462	0.150497	Peripheral nodes	53	477.246	D_0__Bacteria	D_1__Acidobacteria	D_2__Thermoanaerobaculia	D_3__Thermoanaerobaculales	D_4__Thermoanaerobaculaceae	D_5__Subgroup 10	D_6__uncultured prokaryote
28aa39799d05fe005a4839b0c5f3eb10	0.0154429	M1	2.09791	0.0665874	Peripheral nodes	167	6874.79	D_0__Bacteria	D_1__Proteobacteria	D_2__Gammaproteobacteria	D_3__Betaproteobacteriales	D_4__Burkholderiaceae	D_5_	D_6_
29562e4f70bdfa562f0807812744f5fb	0.0128078	M1	1.07406	0.139551	Peripheral nodes	120	2468.24	D_0__Bacteria	D_1__Proteobacteria	D_2__Alphaproteobacteria	D_3__Caulobacterales	D_4__Caulobacteraceae	D_5__Caulobacter	D_6_
a670172a1a41c93a9c37c1f6f47c2f1a	0.0146462	M1	0.0720007	0.128419	Peripheral nodes	74	861.85	D_0__Bacteria	D_1__Bacteroidetes	D_2__Bacteroidia	D_3__Flavobacteriales	D_4__Schleiferiaceae	D_5__Schleiferia	D_6__uncultured Bacteroidetes bacterium
bf44b5df578f64a5ec38badbbf5a3a58	0.0112145	M1	-0.690437	0	Peripheral nodes	39	196.3	D_0__Bacteria	D_1__Proteobacteria	D_2__Gammaproteobacteria	D_3__Betaproteobacteriales	D_4__SC-I-84	D_5_	D_6_
43fd397e31839676e89bf14501adbf71	0.0112145	M1	-0.799357	0.0425331	Peripheral nodes	34	2708.25	D_0__Bacteria	D_1__Acidobacteria	D_2__Holophagae	D_3__Subgroup 7	D_4_	D_5_	D_6_
6aa024f66fd6d77c0c58723c2e6ccc2a	0.0128691	M1	1.92363	0.466701	Peripheral nodes	159	4019.44	D_0__Bacteria	D_1__Proteobacteria	D_2__Gammaproteobacteria	D_3__Betaproteobacteriales	D_4__Burkholderiaceae	D_5_	D_6_
ef851d5bc1afca5f004264a1368a733c	0.0127465	M1	1.53152	0.121928	Peripheral nodes	141	10622.3	D_0__Bacteria	D_1__Firmicutes	D_2__Clostridia	D_3__Clostridiales	D_4__Family XI	D_5__Gottschalkia	D_6__[Eubacterium] angustum
56db50705db65e13c00188b638dba651	0.0110919	M1	0.965142	0.152778	Peripheral nodes	115	4551.27	D_0__Bacteria	D_1__Proteobacteria	D_2__Alphaproteobacteria	D_3__Caulobacterales	D_4__Caulobacteraceae	D_5__Caulobacter	D_6_
15489ca2a0d78635bf982c43135c117f	0.0110306	M1	-0.712221	0.508458	Peripheral nodes	38	143.283	D_0__Bacteria	D_1__Planctomycetes	D_2__Planctomycetacia	D_3__Pirellulales	D_4__Pirellulaceae	D_5__Rhodopirellula	D_6_
64688f8a6129d82e4e6406dad5129376	0.0110306	M1	0.551247	0.391158	Peripheral nodes	96	1015.77	D_0__Bacteria	D_1__Bacteroidetes	D_2__Bacteroidia	D_3__Chitinophagales	D_4__Chitinophagaceae	D_5__Terrimonas	D_6_
bbf4521c3d7773cf84fb2e84bad0c4e0	0.0142785	M1	-0.842925	0.207612	Peripheral nodes	32	1045.6	D_0__Bacteria	D_1__Gemmatimonadetes	D_2__Gemmatimonadetes	D_3__Gemmatimonadales	D_4__Gemmatimonadaceae	D_5__uncultured	D_6_
1eb781148a98bc680625fc24ef505ede	0.0137883	M1	-0.581517	0	Peripheral nodes	44	1784.29	D_0__Bacteria	D_1__Proteobacteria	D_2__Gammaproteobacteria	D_3__Xanthomonadales	D_4__Rhodanobacteraceae	D_5__Pseudofulvimonas	D_6__uncultured soil bacterium
3c7602fe70df968cb636d0581eb5ffde	0.0142173	M1	0.703735	0.391111	Peripheral nodes	103	981.464	D_0__Bacteria	D_1__Proteobacteria	D_2__Gammaproteobacteria	D_3__1013-28-CG33	D_4__uncultured soil bacterium	D_5__	D_6__
8169b1102b3632e01ef860708ce9e14f	0.01722	M1	0.529463	0	Peripheral nodes	95	1811.79	D_0__Bacteria	D_1__Proteobacteria	D_2__Gammaproteobacteria	D_3__Betaproteobacteriales	D_4__Methylophilaceae	D_5__Methylotenera	D_6_
030c811fb58fcd038cc2948ef40787c0	0.0109693	M1	-1.19147	0.226843	Peripheral nodes	16	451.13	D_0__Bacteria	D_1__Proteobacteria	D_2__Gammaproteobacteria	D_3__Betaproteobacteriales	D_4__Nitrosomonadaceae	D_5__MND1	D_6_
a6234228561b0fb12e4378a403dce88d	0.0134819	M1	-0.864708	0.189343	Peripheral nodes	31	475.27	D_0__Bacteria	D_1__Proteobacteria	D_2__Gammaproteobacteria	D_3__Xanthomonadales	D_4__Xanthomonadaceae	D_5__Arenimonas	D_6_
bda5525d94eac37c74767841f4082fcf	0.0118273	M1	-0.646869	0	Peripheral nodes	41	763.253	D_0__Bacteria	D_1__Rokubacteria	D_2__NC10	D_3__Rokubacteriales	D_4_	D_5_	D_6_
fdaed1fec9af60e40156f366c9a628be	0.0109081	M1	0.0937846	0.459314	Peripheral nodes	75	689.785	D_0__Bacteria	D_1__Proteobacteria	D_2__Gammaproteobacteria	D_3__Xanthomonadales	D_4__Xanthomonadaceae	D_5__Arenimonas	D_6_
5372a246d648be248c99dcd434b884dd	0.0145849	M1	0.638383	0.197531	Peripheral nodes	100	11387.3	D_0__Bacteria	D_1__Proteobacteria	D_2__Gammaproteobacteria	D_3__Betaproteobacteriales	D_4__Rhodocyclaceae	D_5__Dechlorosoma	D_6_
b580a530214da746df46b9dcf86fcfde	0.0109081	M1	-1.25682	0.464334	Peripheral nodes	13	133.832	D_0__Bacteria	D_1__Proteobacteria	D_2__Gammaproteobacteria	D_3__Betaproteobacteriales	D_4__Burkholderiaceae	D_5_	D_6_
a3deab9f10a755fb712d6f0b4a3eae4f	0.0109081	M1	-0.581517	0.32	Peripheral nodes	44	4802.3	D_0__Bacteria	D_1__Proteobacteria	D_2__Gammaproteobacteria	D_3__Betaproteobacteriales	D_4__Burkholderiaceae	D_5_	D_6_
c7c87cc15c937415c249b4e581610271	0.0107855	M1	-0.842925	0.496327	Peripheral nodes	32	260.7	D_0__Bacteria	D_1__Proteobacteria	D_2__Alphaproteobacteria	D_3__Rhizobiales	D_4__Rhizobiaceae	D_5__uncultured	D_6__metagenome
4555432b858b5b3518830642b18daa58	0.0107855	M1	1.11763	0.49926	Peripheral nodes	122	2611.04	D_0__Bacteria	D_1__Bacteroidetes	D_2__Bacteroidia	D_3__Flavobacteriales	D_4__Crocinitomicaceae	D_5__Fluviicola	D_6__uncultured bacterium
dfe0d7ba01bc924296f93304b84e906b	0.0107855	M1	-1.34395	0	Peripheral nodes	9	53.6891	D_0__Bacteria	D_1__Bacteroidetes	D_2__Bacteroidia	D_3__Chitinophagales	D_4__Chitinophagaceae	D_5__Lacibacter	D_6__uncultured bacterium
00fce1725faa85ab062d6e30ba24b0bb	0.0114596	M1	2.18504	0.477502	Peripheral nodes	171	4587.61	D_0__Bacteria	D_1__Bacteroidetes	D_2__Bacteroidia	D_3__Flavobacteriales	D_4__Flavobacteriaceae	D_5__Flavobacterium	D_6_
c11bbf2b095c0ac430f04717c8fff662	0.0107242	M1	0.39876	0.443356	Peripheral nodes	89	1497.23	D_0__Bacteria	D_1__Chloroflexi	D_2__Anaerolineae	D_3__Anaerolineales	D_4__Anaerolineaceae	D_5__uncultured	D_6_
40a705f78400bafee96d83ba593e5255	0.011766	M1	1.05228	0.427251	Peripheral nodes	119	1781.21	D_0__Bacteria	D_1__Bacteroidetes	D_2__Bacteroidia	D_3__Sphingobacteriales	D_4__Sphingobacteriaceae	D_5_	D_6_
2f018ad265ae4be71fb222f93b1272f5	0.0159331	M1	2.27218	0.341797	Peripheral nodes	175	6621.19	D_0__Bacteria	D_1__Actinobacteria	D_2__Actinobacteria	D_3__Propionibacteriales	D_4__Nocardioidaceae	D_5__Marmoricola	D_6_
3c0a8ebb35d981c0ed183596fa6a2149	0.0157493	M1	1.37904	0.152778	Peripheral nodes	134	4096.88	D_0__Bacteria	D_1__Proteobacteria	D_2__Alphaproteobacteria	D_3__Rhodobacterales	D_4__Rhodobacteraceae	D_5_	D_6_
9e99377a84b5061e7c11befac27b3080	0.0130529	M1	1.8365	0.0350765	Peripheral nodes	155	3920.72	D_0__Bacteria	D_1__Planctomycetes	D_2__Planctomycetacia	D_3__Gemmatales	D_4__Gemmataceae	D_5__Zavarzinella	D_6__uncultured Zavarzinella sp.
3d600f0e6428a73e8ff107a9212993b5	0.0106629	M1	0.246272	0	Peripheral nodes	82	963.154	D_0__Bacteria	D_1__Acidobacteria	D_2__Blastocatellia (Subgroup 4)	D_3__Blastocatellales	D_4__Blastocatellaceae	D_5__Stenotrophobacter	D_6__uncultured Acidobacteria bacterium
a07a52891d0905ef9073b7c96b4dc907	0.0169136	M1	-0.842925	0.212535	Peripheral nodes	32	404.114	D_0__Bacteria	D_1__Bacteroidetes	D_2__Bacteroidia	D_3__Cytophagales	D_4__Cyclobacteriaceae	D_5__Algoriphagus	D_6__uncultured Bacteroidetes bacterium
722b352b53d49086f14a86e73248a48f	0.0106629	M1	-0.93006	0.494542	Peripheral nodes	28	4188.56	D_0__Bacteria	D_1__Proteobacteria	D_2__Gammaproteobacteria	D_3__Betaproteobacteriales	D_4__Burkholderiaceae	D_5_	D_6_
f6a5de29ab5ada6ce4f808b678a77b9b	0.0128078	M1	0.0937846	0.142012	Peripheral nodes	75	545.924	D_0__Bacteria	D_1__Proteobacteria	D_2__Gammaproteobacteria	D_3__Betaproteobacteriales	D_4__Nitrosomonadaceae	D_5__Ellin6067	D_6_
0d494d694abe4135ba8d1256fcbcc38d	0.0106017	M1	0.224488	0.21875	Peripheral nodes	81	774.768	D_0__Bacteria	D_1__Actinobacteria	D_2__Acidimicrobiia	D_3__Microtrichales	D_4__Ilumatobacteraceae	D_5__CL500-29 marine group	D_6_
032df1132b6bbc96a11ce12a778a5cd1	0.0106017	M1	-0.21119	0	Peripheral nodes	61	2364.62	D_0__Bacteria	D_1__Proteobacteria	D_2__Gammaproteobacteria	D_3__Betaproteobacteriales	D_4__Burkholderiaceae	D_5__Rhizobacter	D_6_
c78923b121c9c1696298bea50c09882b	0.0106017	M1	-1.36574	0.420635	Peripheral nodes	8	62.3663	D_0__Bacteria	D_1__Proteobacteria	D_2__Gammaproteobacteria	D_3__Betaproteobacteriales	D_4__TRA3-20	D_5_	D_6_
fcd7100faf04e4f67cbcd275442cff64	0.0106017	M1	-1.23504	0.35173	Peripheral nodes	14	144.878	D_0__Bacteria	D_1__Proteobacteria	D_2__Gammaproteobacteria	D_3__Betaproteobacteriales	D_4__Nitrosomonadaceae	D_5__MND1	D_6_
67afff4d117adaba1c91a1fdae91e472	0.0109693	M1	-0.951844	0.132653	Peripheral nodes	27	414.65	D_0__Bacteria	D_1__Actinobacteria	D_2__Actinobacteria	D_3__Propionibacteriales	D_4__Nocardioidaceae	D_5__Marmoricola	D_6__uncultured bacterium
7fdc495b3af7cf3fb4c5b111badf8be7	0.0104178	M1	0.638383	0	Peripheral nodes	100	1037.77	D_0__Bacteria	D_1__Proteobacteria	D_2__Gammaproteobacteria	D_3__Betaproteobacteriales	D_4__Burkholderiaceae	D_5_	D_6_
6cea9a6865527b0dd84a6073f87ed419	0.0128078	M1	2.57715	0.4032	Module hubs	189	6169.85	D_0__Bacteria	D_1__Proteobacteria	D_2__Alphaproteobacteria	D_3__Rhizobiales	D_4__Rhizobiaceae	D_5__Allorhizobium-Neorhizobium-Pararhizobium-Rhizobium	D_6_
c5e87a694969b2080a90cc9cffaf1eb4	0.0182005	M1	1.22655	0.109221	Peripheral nodes	127	2536.69	D_0__Bacteria	D_1__Proteobacteria	D_2__Gammaproteobacteria	D_3__Betaproteobacteriales	D_4__Nitrosomonadaceae	D_5__MND1	D_6_
ff328a69a7a96c683c90514bed1247da	0.0103565	M1	-0.581517	0.099723	Peripheral nodes	44	351.959	D_0__Bacteria	D_1__Proteobacteria	D_2__Alphaproteobacteria	D_3__Caulobacterales	D_4__Caulobacteraceae	D_5__uncultured	D_6__uncultured Caulobacteraceae bacterium
d089655711edd8d2c3204079e61e74c3	0.0131142	M1	-0.864708	0	Peripheral nodes	31	962.646	D_0__Bacteria	D_1__Bacteroidetes	D_2__Bacteroidia	D_3__Cytophagales	D_4__Microscillaceae	D_5__OLB12	D_6__uncultured bacterium
2a528abb8d65e6ec48cb882ae2d52f30	0.0127465	M1	0.268056	0.35756	Peripheral nodes	83	2473.45	D_0__Bacteria	D_1__Chloroflexi	D_2__KD4-96	D_3__uncultured bacterium	D_4__	D_5__	D_6__
9403ef06d5595d64bc728f713c829835	0.0103565	M1	-0.668653	0.477932	Peripheral nodes	40	1993.2	D_0__Bacteria	D_1__Proteobacteria	D_2__Gammaproteobacteria	D_3__Betaproteobacteriales	D_4__Nitrosomonadaceae	D_5__Ellin6067	D_6__uncultured prokaryote
227d9a113160cf5f237a0c88b4fdb84d	0.0103565	M1	-1.32217	0.457358	Peripheral nodes	10	77.6412	D_0__Bacteria	D_1__Acidobacteria	D_2__Acidobacteriia	D_3__Solibacterales	D_4__Solibacteraceae (Subgroup 3)	D_5__Paludibaculum	D_6__uncultured bacterium
c99cce83a6a6624b8adc77f015ed6d82	0.0112758	M1	1.00871	0.220901	Peripheral nodes	117	2462.21	D_0__Bacteria	D_1__Proteobacteria	D_2__Alphaproteobacteria	D_3__Caulobacterales	D_4__Caulobacteraceae	D_5__Caulobacter	D_6_
3a9171d1a08cacb473f22e9deceecda8	0.0103565	M1	-0.298326	0.283587	Peripheral nodes	57	4347.06	D_0__Bacteria	D_1__Bacteroidetes	D_2__Bacteroidia	D_3__Chitinophagales	D_4__Saprospiraceae	D_5__uncultured	D_6_
158d0cbdfcfdda3694a4cf6af5086511	0.0111532	M1	0.18092	0.21875	Peripheral nodes	79	12985.6	D_0__Bacteria	D_1__Proteobacteria	D_2__Gammaproteobacteria	D_3__Pseudomonadales	D_4__Pseudomonadaceae	D_5__Pseudomonas	D_6_
59aa5449117800ce16b6ac844ea97b96	0.0147688	M1	-0.625085	0.144931	Peripheral nodes	42	360.367	D_0__Bacteria	D_1__Proteobacteria	D_2__Gammaproteobacteria	D_3__Betaproteobacteriales	D_4__Burkholderiaceae	D_5_	D_6_
f433f78f8b1ddfb4f74d919bb4212dff	0.0102953	M1	-0.712221	0	Peripheral nodes	38	187.639	D_0__Bacteria	D_1__Proteobacteria	D_2__Gammaproteobacteria	D_3__Betaproteobacteriales	D_4__Nitrosomonadaceae	D_5__Ellin6067	D_6_
0d2fecc88f5587506c2fe0654dffaeab	0.0118273	M1	1.37904	0.250865	Peripheral nodes	134	8026.06	D_0__Bacteria	D_1__Proteobacteria	D_2__Alphaproteobacteria	D_3__Rhodospirillales	D_4__Rhodopirillaceae	D_5__Defluviicoccus	D_6_
7a8334843505ab97295e3f31cfa682e3	0.0166072	M1	1.22655	0	Peripheral nodes	127	2700.35	D_0__Bacteria	D_1__Proteobacteria	D_2__Deltaproteobacteria	D_3__Myxococcales	D_4__Sandaracinaceae	D_5__uncultured	D_6__uncultured bacterium
4ed6b85ece2a96fcc1bd0fd1b1d21219	0.010234	M1	-0.603301	0.214158	Peripheral nodes	43	667.545	D_0__Bacteria	D_1__Proteobacteria	D_2__Gammaproteobacteria	D_3__Betaproteobacteriales	D_4__Nitrosomonadaceae	D_5__MND1	D_6_
c9e207bfb730574fefb1d2e5eba0dfc5	0.0101727	M1	-0.21119	0.288095	Peripheral nodes	61	407.483	D_0__Bacteria	D_1__Chloroflexi	D_2__Anaerolineae	D_3__Anaerolineales	D_4__Anaerolineaceae	D_5__uncultured	D_6__uncultured sludge bacterium H1
fd08f365abc0a69197cdf5a31935a470	0.0101727	M1	-0.254758	0.165289	Peripheral nodes	59	613.099	D_0__Bacteria	D_1__Proteobacteria	D_2__Alphaproteobacteria	D_3__Sphingomonadales	D_4__Sphingomonadaceae	D_5__Sphingorhabdus	D_6__uncultured bacterium
d31aadb7e2c95eff8d8b703ba15b6dd8	0.0137883	M1	-0.842925	0	Peripheral nodes	32	299.951	D_0__Bacteria	D_1__Proteobacteria	D_2__Gammaproteobacteria	D_3__Betaproteobacteriales	D_4__Burkholderiaceae	D_5__Caenimonas	D_6_
d968f53b991c0c7e7fe55c4e6bf5a9ff	0.0136044	M1	-0.734005	0	Peripheral nodes	37	983.923	D_0__Bacteria	D_1__Actinobacteria	D_2__Actinobacteria	D_3__Propionibacteriales	D_4__Nocardioidaceae	D_5__Nocardioides	D_6_
907fac65d30deefd06c690a5efde9de5	0.0144624	M1	-0.603301	0.0677131	Peripheral nodes	43	1419.2	D_0__Bacteria	D_1__Proteobacteria	D_2__Gammaproteobacteria	D_3__Betaproteobacteriales	D_4__Burkholderiaceae	D_5_	D_6_
9dc8ef2507d17a1b4da3c6d181a280dc	0.0101114	M1	-0.167623	0.156735	Peripheral nodes	63	775	D_0__Bacteria	D_1__Chloroflexi	D_2__Anaerolineae	D_3__Anaerolineales	D_4__Anaerolineaceae	D_5__uncultured	D_6__permafrost metagenome
59434829e2afd3ef5fb6d86dbcfd0731	0.0160557	M1	-0.777573	0.489269	Peripheral nodes	35	1218.25	D_0__Bacteria	D_1__Firmicutes	D_2__Clostridia	D_3__Clostridiales	D_4__Family XII	D_5__Fusibacter	D_6_
753adc30cb0705c55a2dd33678d3bd1c	0.0113983	M1	0.246272	0.0665874	Peripheral nodes	82	1168.55	D_0__Bacteria	D_1__Gemmatimonadetes	D_2__Gemmatimonadetes	D_3__Gemmatimonadales	D_4__Gemmatimonadaceae	D_5__uncultured	D_6__metagenome
84298d48b4bc8386dab7913d8499e74e	0.0100501	M1	-0.124055	0.0555102	Peripheral nodes	65	570.021	D_0__Bacteria	D_1__Proteobacteria	D_2__Alphaproteobacteria	D_3__Sphingomonadales	D_4__Sphingomonadaceae	D_5__Novosphingobium	D_6_
6a5835693201a2a6e25d59ebd1ba61a8	0.0138496	M1	-0.951844	0.0849383	Peripheral nodes	27	1289.07	D_0__Bacteria	D_1__Proteobacteria	D_2__Alphaproteobacteria	D_3__Rhizobiales	D_4__Rhizobiales Incertae Sedis	D_5__uncultured	D_6_
041eaa283d39f270337f4eead4c1edc0	0.00998885	M1	0.376976	0.268221	Peripheral nodes	88	1137.73	D_0__Bacteria	D_1__Chloroflexi	D_2__Anaerolineae	D_3__Anaerolineales	D_4__Anaerolineaceae	D_5__UTCFX1	D_6_
96f7913b60d78db7887cf31652c64079	0.016117	M1	0.39876	0.169244	Peripheral nodes	89	2145.63	D_0__Bacteria	D_1__Proteobacteria	D_2__Alphaproteobacteria	D_3__Sphingomonadales	D_4__Sphingomonadaceae	D_5_	D_6_
f14a12391a8d8d77ea59106e9f631783	0.00998885	M1	2.35931	0.428917	Peripheral nodes	179	5916.4	D_0__Bacteria	D_1__Actinobacteria	D_2__Acidimicrobiia	D_3__Microtrichales	D_4__Ilumatobacteraceae	D_5__CL500-29 marine group	D_6__metagenome
a44c6614394e95d67710de4404cb1edd	0.0129303	M1	0.921574	0	Peripheral nodes	113	2090.1	D_0__Bacteria	D_1__Proteobacteria	D_2__Alphaproteobacteria	D_3__Rhizobiales	D_4__Rhizobiaceae	D_5__Mesorhizobium	D_6_
69638c57fdf6ac544f01bb5e85aa120b	0.00986628	M1	-0.189407	0.203618	Peripheral nodes	62	529.366	D_0__Bacteria	D_1__Proteobacteria	D_2__Alphaproteobacteria	D_3__Rhodobacterales	D_4__Rhodobacteraceae	D_5__Rhodobacter	D_6__uncultured alpha proteobacterium
a09f8892abdaab4d1f9b05127dbae7eb	0.00986628	M1	0.115569	0	Peripheral nodes	76	833.821	D_0__Bacteria	D_1__Proteobacteria	D_2__Gammaproteobacteria	D_3__Methylococcales	D_4__Methylomonaceae	D_5__Crenothrix	D_6_
470655b1bf3dfea2194f9144cdbf5341	0.0154429	M1	-0.93006	0	Peripheral nodes	28	415.238	D_0__Bacteria	D_1__Bacteroidetes	D_2__Bacteroidia	D_3__Chitinophagales	D_4__Chitinophagaceae	D_5__uncultured	D_6__Terrimonas sp. 16-45A
90bd96141d1b182078d18eae6ba93c34	0.00986628	M1	-1.21325	0	Peripheral nodes	15	435.489	D_0__Bacteria	D_1__Planctomycetes	D_2__Planctomycetacia	D_3__Pirellulales	D_4__Pirellulaceae	D_5__Pirellula	D_6__metagenome
9be01ebc4d0f1b2687dd36e7acf88245	0.0101727	M1	0.725519	0.358533	Peripheral nodes	104	1468.67	D_0__Bacteria	D_1__Proteobacteria	D_2__Deltaproteobacteria	D_3__MBNT15	D_4__uncultured prokaryote	D_5__	D_6__
9eb39cc48b8b2e78ee8add6d10d5f3a2	0.0131142	M1	1.53152	0.362812	Peripheral nodes	141	2843.37	D_0__Bacteria	D_1__Proteobacteria	D_2__Gammaproteobacteria	D_3__Xanthomonadales	D_4__Rhodanobacteraceae	D_5__uncultured	D_6_
43f0ddc3e2193dcf99a2781aa088468d	0.0133593	M1	1.22655	0.379347	Peripheral nodes	127	1819.08	D_0__Bacteria	D_1__Bacteroidetes	D_2__Bacteroidia	D_3__Flavobacteriales	D_4__Flavobacteriaceae	D_5__Flavobacterium	D_6_
b7967c193150c000e7411bd24414e55f	0.0118273	M1	-1.08255	0.350152	Peripheral nodes	21	232.323	D_0__Bacteria	D_1__Planctomycetes	D_2__Planctomycetacia	D_3__Planctomycetales	D_4__Rubinisphaeraceae	D_5__uncultured	D_6__metagenome
3dbd48ec56c9bc519b619e1a94bafd06	0.0127465	M1	-0.124055	0.493194	Peripheral nodes	65	877.449	D_0__Bacteria	D_1__Planctomycetes	D_2__Planctomycetacia	D_3__Pirellulales	D_4__Pirellulaceae	D_5__Pirellula	D_6__uncultured bacterium
b544dc5eb988c21ddde61e20e297a20b	0.00968244	M1	0.246272	0.21875	Peripheral nodes	82	714.591	D_0__Bacteria	D_1__Planctomycetes	D_2__Planctomycetacia	D_3__Pirellulales	D_4__Pirellulaceae	D_5__Blastopirellula	D_6_
0c17fdc9d550c04bb732e0376d9c7856	0.0117047	M1	0.769087	0.299875	Peripheral nodes	106	2339.29	D_0__Bacteria	D_1__Bacteroidetes	D_2__Ignavibacteria	D_3__Ignavibacteriales	D_4__PHOS-HE36	D_5_	D_6_
7824d6fc3c01735912b475ea7396f8d2	0.0138496	M1	-0.951844	0.476847	Peripheral nodes	27	657.114	D_0__Bacteria	D_1__Acidobacteria	D_2__Subgroup 6	D_3_	D_4_	D_5_	D_6_
d55b1783724bda8d4b230357e59e8614	0.0159944	M1	-0.734005	0.490151	Peripheral nodes	37	1271.57	D_0__Bacteria	D_1__Acidobacteria	D_2__Subgroup 6	D_3__Unknown Order	D_4__Unknown Family	D_5__Luteitalea	D_6_
3634a755636767fb215c08f3c5445e6d	0.0163621	M1	1.53152	0.30427	Peripheral nodes	141	3487.71	D_0__Bacteria	D_1__Verrucomicrobia	D_2__Verrucomicrobiae	D_3__Opitutales	D_4__Opitutaceae	D_5__Lacunisphaera	D_6_
a93d00bb11c0be745078bc05bc544ec8	0.0182005	M1	1.11763	0.274292	Peripheral nodes	122	6309.55	D_0__Bacteria	D_1__Acidobacteria	D_2__Subgroup 6	D_3_	D_4_	D_5_	D_6_
02efc66e8417261ae969510106981678	0.00962116	M1	-0.559733	0.0605469	Peripheral nodes	45	431.445	D_0__Bacteria	D_1__Chloroflexi	D_2__Anaerolineae	D_3__Caldilineales	D_4__Caldilineaceae	D_5__uncultured	D_6__uncultured bacterium
20a2b7984508c02837707d7819e4dcbe	0.00962116	M1	-0.0804869	0	Peripheral nodes	67	694.794	D_0__Bacteria	D_1__Bacteroidetes	D_2__Bacteroidia	D_3__Chitinophagales	D_4__Chitinophagaceae	D_5__Ferruginibacter	D_6_
571bebf080c25cbfe7a866ef5513d9cd	0.0112758	M1	0.660167	0.222725	Peripheral nodes	101	3131.1	D_0__Bacteria	D_1__Gemmatimonadetes	D_2__Gemmatimonadetes	D_3__Gemmatimonadales	D_4__Gemmatimonadaceae	D_5__uncultured	D_6_
e1665b5e95e7a06b8a55870737d2c4b6	0.00962116	M1	1.44439	0.489796	Peripheral nodes	137	3689.42	D_0__Bacteria	D_1__Actinobacteria	D_2__Actinobacteria	D_3__Propionibacteriales	D_4__Nocardioidaceae	D_5__Nocardioides	D_6_
793a47b0fcbc0cd165604691799257f4	0.009805	M1	0.79087	0.142012	Peripheral nodes	107	1434.03	D_0__Bacteria	D_1__Actinobacteria	D_2__Acidimicrobiia	D_3__Microtrichales	D_4__Ilumatobacteraceae	D_5__Ilumatobacter	D_6__uncultured bacterium
787aac7fc4995b414d316fedc10525de	0.0123175	M1	0.159136	0.492942	Peripheral nodes	78	709.154	D_0__Bacteria	D_1__Acidobacteria	D_2__Subgroup 6	D_3_	D_4_	D_5_	D_6_
c79bdbae8a77883ee1c8a3ef25edd571	0.00955988	M1	-1.19147	0.33241	Peripheral nodes	16	474.029	D_0__Bacteria	D_1__Bacteroidetes	D_2__Bacteroidia	D_3__Sphingobacteriales	D_4__Lentimicrobiaceae	D_5__uncultured Sphingobacteriales bacterium	D_6__
27cba34933ae1def60191f7e2a7fad04	0.0104791	M1	0.159136	0.543618	Peripheral nodes	78	1031.09	D_0__Bacteria	D_1__Bacteroidetes	D_2__Bacteroidia	D_3__Sphingobacteriales	D_4__AKYH767	D_5__uncultured bacterium	D_6__
a14d5b4fa3bbf481de552a8236b594f9	0.0117047	M1	-1.19147	0.440331	Peripheral nodes	16	161.821	D_0__Bacteria	D_1__Gemmatimonadetes	D_2__Gemmatimonadetes	D_3__Gemmatimonadales	D_4__Gemmatimonadaceae	D_5__Gemmatimonas	D_6__uncultured Gemmatimonas sp.
4e346b601928cfa8d7a42f5b5230aa5d	0.0094986	M1	-1.25682	0.459184	Peripheral nodes	13	213.302	D_0__Bacteria	D_1__Gemmatimonadetes	D_2__Gemmatimonadetes	D_3__Gemmatimonadales	D_4__Gemmatimonadaceae	D_5__Gemmatimonas	D_6__Gemmatimonas phototrophica
4e35faf7c61c2c7391c12780733904b4	0.0115822	M1	1.27012	0.184089	Peripheral nodes	129	4335.26	D_0__Bacteria	D_1__Gemmatimonadetes	D_2__Gemmatimonadetes	D_3__Gemmatimonadales	D_4__Gemmatimonadaceae	D_5__uncultured	D_6__denitrifying bacterium enrichment culture clone NOB_2_F8
0e87ecdc01a931c4aa20dfc430837cdd	0.00986628	M1	0.921574	0.21875	Peripheral nodes	113	1855.82	D_0__Bacteria	D_1__Bacteroidetes	D_2__Bacteroidia	D_3__Chitinophagales	D_4__Saprospiraceae	D_5__uncultured	D_6__uncultured Haliscomenobacter sp.
8a844d6c7dd3602d38fe5222113f7239	0.00943732	M1	-0.036919	0.150497	Peripheral nodes	69	655.854	D_0__Bacteria	D_1__Proteobacteria	D_2__Gammaproteobacteria	D_3__Methylococcales	D_4__Methylomonaceae	D_5_	D_6_
6cdebc1b018f8c67419fd16f2951385f	0.00943732	M1	-1.36574	0.507256	Peripheral nodes	8	105.25	D_0__Bacteria	D_1__Proteobacteria	D_2__Alphaproteobacteria	D_3__Rhizobiales	D_4__Methyloligellaceae	D_5__uncultured	D_6__metagenome
dc2ed8f546a0157ff23a68751c5073cb	0.00943732	M1	1.03049	0.294543	Peripheral nodes	118	6765.45	D_0__Bacteria	D_1__Chloroflexi	D_2__KD4-96	D_3_	D_4_	D_5_	D_6_
9374d5c2808c888ecba897bcdae6be6c	0.00943732	M1	0.311624	0	Peripheral nodes	85	15087.2	D_0__Bacteria	D_1__Proteobacteria	D_2__Alphaproteobacteria	D_3__Rhodobacterales	D_4__Rhodobacteraceae	D_5_	D_6_
ebb27f7c7c84fb4c444e87ff1a3d7075	0.0125627	M1	1.27012	0	Peripheral nodes	129	2717.11	D_0__Bacteria	D_1__Proteobacteria	D_2__Deltaproteobacteria	D_3__RCP2-54	D_4__metagenome	D_5__	D_6__
b545cead04ca501a2e81af4aab6acb0e	0.00937603	M1	-0.516166	0.399281	Peripheral nodes	47	2365.96	D_0__Bacteria	D_1__Acidobacteria	D_2__Subgroup 17	D_3__metagenome	D_4__	D_5__	D_6__
d6c82fee2d987912d07fdf9f103e0db8	0.0115209	M1	0.812654	0.364213	Peripheral nodes	108	1867.98	D_0__Bacteria	D_1__Proteobacteria	D_2__Alphaproteobacteria	D_3__Caulobacterales	D_4__Caulobacteraceae	D_5__uncultured	D_6_
08b5ccdcfe2f10f5ac9914a19922fd1b	0.00937603	M1	-0.21119	0.413902	Peripheral nodes	61	618.229	D_0__Bacteria	D_1__Proteobacteria	D_2__Gammaproteobacteria	D_3__Betaproteobacteriales	D_4__Burkholderiaceae	D_5_	D_6_
bc1ea2d61487072d484f4909b7ae29a9	0.00937603	M1	-0.908276	0	Peripheral nodes	29	1587.03	D_0__Bacteria	D_1__Proteobacteria	D_2__Alphaproteobacteria	D_3__Rhodobacterales	D_4__Rhodobacteraceae	D_5_	D_6_
30a2c4a6f0f217cc41b2c858b4fabd18	0.00931475	M1	-0.385462	0.391986	Peripheral nodes	53	267.6	D_0__Bacteria	D_1__Planctomycetes	D_2__Planctomycetacia	D_3__Pirellulales	D_4__Pirellulaceae	D_5__Pirellula	D_6_
258ce11455981593ffbf0a455b0f1dfd	0.00968244	M1	-1.10433	0.334252	Peripheral nodes	20	657.031	D_0__Bacteria	D_1__Actinobacteria	D_2__Acidimicrobiia	D_3__Microtrichales	D_4__Ilumatobacteraceae	D_5__Ilumatobacter	D_6__uncultured bacterium
1f7d7319470183a735eb1a1018f4b917	0.0153816	M1	-0.537949	0.294543	Peripheral nodes	46	2050.56	D_0__Bacteria	D_1__Actinobacteria	D_2__Acidimicrobiia	D_3__Microtrichales	D_4__Ilumatobacteraceae	D_5__Ilumatobacter	D_6_
72545b4448a0ad4ca03b7af48cb71bae	0.0167298	M1	1.1612	0.423106	Peripheral nodes	124	2473.83	D_0__Bacteria	D_1__Acidobacteria	D_2__Holophagae	D_3__Subgroup 7	D_4_	D_5_	D_6_
854f9533742151d94cb99e9c3403cc6f	0.00925347	M1	-0.537949	0.451492	Peripheral nodes	46	304.341	D_0__Bacteria	D_1__Proteobacteria	D_2__Gammaproteobacteria	D_3__Betaproteobacteriales	D_4__Burkholderiaceae	D_5_	D_6_
4f53c459ce1e6ed51827e656faa4d0e1	0.00925347	M1	-0.755789	0	Peripheral nodes	36	184.649	D_0__Bacteria	D_1__Proteobacteria	D_2__Gammaproteobacteria	D_3__Gammaproteobacteria Incertae Sedis	D_4__Unknown Family	D_5__Acidibacter	D_6__uncultured bacterium
52954cff35f2b1e8b2038ab9114e8ad5	0.00919219	M1	-1.16968	0	Peripheral nodes	17	301.881	D_0__Bacteria	D_1__Proteobacteria	D_2__Deltaproteobacteria	D_3__RCP2-54	D_4__uncultured Desulfuromonadales bacterium	D_5__	D_6__
5e8e7e4d80751c01ae6d9a4210109aa1	0.00913091	M1	-0.42903	0.474939	Peripheral nodes	51	1303.9	D_0__Bacteria	D_1__Chloroflexi	D_2__Anaerolineae	D_3__RBG-13-54-9	D_4__metagenome	D_5__	D_6__
cbb05d678134b4d1e9027757f61cd5cc	0.00986628	M1	1.72758	0.211565	Peripheral nodes	150	5594.29	D_0__Bacteria	D_1__Chloroflexi	D_2__Anaerolineae	D_3__Caldilineales	D_4__Caldilineaceae	D_5__uncultured	D_6_
c97156ffc2fbea5630cc772fd8044269	0.00913091	M1	-1.23504	0.228532	Peripheral nodes	14	87.806	D_0__Bacteria	D_1__Proteobacteria	D_2__Alphaproteobacteria	D_3__Rhizobiales	D_4__Rhizobiaceae	D_5__uncultured	D_6__metagenome
994ac92a8fbdb272d56dc0f3bf87ad22	0.00906963	M1	-1.03898	0.130926	Peripheral nodes	23	2990.39	D_0__Bacteria	D_1__Rokubacteria	D_2__NC10	D_3__Rokubacteriales	D_4__uncultured Firmicutes bacterium	D_5__	D_6__
7e601017007fb08bd36b03c849ea3c38	0.00906963	M1	0.311624	0.299147	Peripheral nodes	85	1155.9	D_0__Bacteria	D_1__Proteobacteria	D_2__Alphaproteobacteria	D_3__Sphingomonadales	D_4__Sphingomonadaceae	D_5_	D_6_
5cf5855366e3164668d776ab6fd8b260	0.00906963	M1	-1.36574	0.401235	Peripheral nodes	8	61.0061	D_0__Bacteria	D_1__Proteobacteria	D_2__Gammaproteobacteria	D_3__Betaproteobacteriales	D_4__Burkholderiaceae	D_5_	D_6_
095f8ad1b2e0aada8327505dfa554b65	0.00900835	M1	-0.167623	0.423804	Peripheral nodes	63	430.679	D_0__Bacteria	D_1__Bacteroidetes	D_2__Bacteroidia	D_3__Chitinophagales	D_4__Chitinophagaceae	D_5__Terrimonas	D_6_
d102d00d1bae0381f6a9383cfd829246	0.0145849	M1	1.9672	0.492188	Peripheral nodes	161	7373.47	D_0__Bacteria	D_1__Proteobacteria	D_2__Alphaproteobacteria	D_3__Caulobacterales	D_4__Caulobacteraceae	D_5__Asticcacaulis	D_6_
96c83aa2ccc186d5d8b10c9564c7d6e6	0.00913091	M1	-0.341894	0.306793	Peripheral nodes	55	755.2	D_0__Bacteria	D_1__Bacteroidetes	D_2__Bacteroidia	D_3__Flavobacteriales	D_4__NS9 marine group	D_5__metagenome	D_6__
177a4d99b0611629803d77fc31554d2a	0.00900835	M1	-1.30039	0.398023	Peripheral nodes	11	92.6449	D_0__Bacteria	D_1__Acidobacteria	D_2__Holophagae	D_3__Subgroup 7	D_4__uncultured Acidobacterium sp.	D_5__	D_6__
96e9bff0e3f0c4147f4971a4c6ab1625	0.00919219	M1	0.573031	0.283165	Peripheral nodes	97	2557.36	D_0__Bacteria	D_1__Proteobacteria	D_2__Alphaproteobacteria	D_3__Rhizobiales	D_4__Hyphomicrobiaceae	D_5__Hyphomicrobium	D_6_
659fe13e1b9693b6cdd95458fa4bc3af	0.00894707	M1	-0.145839	0	Peripheral nodes	64	899.291	D_0__Bacteria	D_1__Actinobacteria	D_2__Acidimicrobiia	D_3__Actinomarinales	D_4__uncultured	D_5__uncultured bacterium	D_6__
8f54d0e8b79485717acaeeb089d0b58b	0.00894707	M1	-1.2786	0.362317	Peripheral nodes	12	227.722	D_0__Bacteria	D_1__Actinobacteria	D_2__Thermoleophilia	D_3__Gaiellales	D_4__uncultured	D_5__uncultured bacterium	D_6__
49c7c217229b5ef9377d986ff979f203	0.00974372	M1	-0.32011	0.376529	Peripheral nodes	56	3227.31	D_0__Bacteria	D_1__Acidobacteria	D_2__Subgroup 6	D_3__Unknown Order	D_4__Unknown Family	D_5__Luteitalea	D_6_
69ecb1d42e70ed5fddf53497f9c64a7b	0.0101727	M1	-1.0172	0.232988	Peripheral nodes	24	532.173	D_0__Bacteria	D_1__Bacteroidetes	D_2__Bacteroidia	D_3__Flavobacteriales	D_4__NS9 marine group	D_5__metagenome	D_6__
958f60643689da635281b1853bcd57f5	0.00888578	M1	0.442328	0.341797	Peripheral nodes	91	1023.85	D_0__Bacteria	D_1__Bacteroidetes	D_2__Bacteroidia	D_3__Chitinophagales	D_4__Chitinophagaceae	D_5_	D_6_
3bd99cdee45d06c31713a7456ab1d86f	0.00888578	M1	-0.407246	0.484009	Peripheral nodes	52	423.289	D_0__Bacteria	D_1__Acidobacteria	D_2__Blastocatellia (Subgroup 4)	D_3__Blastocatellales	D_4__Blastocatellaceae	D_5__Aridibacter	D_6__uncultured bacterium
1c6cc7d9da4b50abcb7688fa35e8004a	0.00888578	M1	-0.668653	0.326515	Peripheral nodes	40	228.684	D_0__Bacteria	D_1__Bacteroidetes	D_2__Bacteroidia	D_3__Chitinophagales	D_4__Chitinophagaceae	D_5__Segetibacter	D_6__uncultured bacterium
eabf16d6c8cd61c615b19535607ba181	0.00962116	M1	-0.559733	0.262188	Peripheral nodes	45	1641.1	D_0__Bacteria	D_1__Bacteroidetes	D_2__Bacteroidia	D_3__Chitinophagales	D_4__Chitinophagaceae	D_5__Ferruginibacter	D_6_
842b936067317ffeea973f153abb3bb2	0.00943732	M1	0.660167	0.369254	Peripheral nodes	101	1781.4	D_0__Bacteria	D_1__Acidobacteria	D_2__Subgroup 6	D_3__Unknown Order	D_4__Unknown Family	D_5__Vicinamibacter	D_6__uncultured bacterium
e104296e854b330f591c93f23c465460	0.0088245	M1	-1.23504	0.210539	Peripheral nodes	14	217.359	D_0__Bacteria	D_1__Chloroflexi	D_2__Dehalococcoidia	D_3__SAR202 clade	D_4_	D_5_	D_6_
ef0f457845f7a61dbd1bf6e73ae41ced	0.0088245	M1	-1.21325	0.410837	Peripheral nodes	15	606.185	D_0__Bacteria	D_1__Rokubacteria	D_2__NC10	D_3__Rokubacteriales	D_4__uncultured bacterium	D_5__	D_6__
70e8503db263052bfdf888cbb4f9a886	0.00894707	M1	-0.036919	0.441359	Peripheral nodes	69	812.903	D_0__Bacteria	D_1__Actinobacteria	D_2__Acidimicrobiia	D_3__Microtrichales	D_4__Ilumatobacteraceae	D_5__CL500-29 marine group	D_6__metagenome
2b91ecff0dcc25e295f3781b6a39259e	0.00876322	M1	-1.12612	0.154731	Peripheral nodes	19	378.659	D_0__Bacteria	D_1__Bacteroidetes	D_2__Bacteroidia	D_3__Chitinophagales	D_4__Chitinophagaceae	D_5__Terrimonas	D_6_
9700e351e4921a42a7b94ae97b4e2956	0.0156267	M1	-0.668653	0.277778	Peripheral nodes	40	2964.53	D_0__Bacteria	D_1__Acidobacteria	D_2__Subgroup 6	D_3_	D_4_	D_5_	D_6_
1c0cce14826db3812f1028d1c7dd8453	0.0103565	M1	2.01077	0.436025	Peripheral nodes	163	3343.68	D_0__Bacteria	D_1__Proteobacteria	D_2__Alphaproteobacteria	D_3__Rhizobiales	D_4__Xanthobacteraceae	D_5__uncultured	D_6_
78315896f882f39c59038cd647b3e002	0.00968244	M1	1.05228	0.0399833	Peripheral nodes	119	4411.09	D_0__Bacteria	D_1__Firmicutes	D_2__Clostridia	D_3__Clostridiales	D_4__Christensenellaceae	D_5__Christensenellaceae R-7 group	D_6__uncultured soil bacterium
27c1985d7d08432d18dbaf302fefb3da	0.00906963	M1	0.921574	0.149938	Peripheral nodes	113	1697.88	D_0__Bacteria	D_1__Bacteroidetes	D_2__Bacteroidia	D_3__Flavobacteriales	D_4__Flavobacteriaceae	D_5__Flavobacterium	D_6_
afeafb64258d7b9020fa1c5a3cf32d17	0.00870194	M1	0.355192	0.0532933	Peripheral nodes	87	868.093	D_0__Bacteria	D_1__Proteobacteria	D_2__Alphaproteobacteria	D_3__Sphingomonadales	D_4__Sphingomonadaceae	D_5__Sphingorhabdus	D_6__uncultured bacterium
45161613b0d7a575ef49ea2bdceff335	0.0115209	M1	0.115569	0.416701	Peripheral nodes	76	646.147	D_0__Bacteria	D_1__Bacteroidetes	D_2__Bacteroidia	D_3__Sphingobacteriales	D_4__AKYH767	D_5__uncultured bacterium	D_6__
107fe05885e4042dc7dfc068e528b59d	0.00870194	M1	-1.36574	0.258034	Peripheral nodes	8	185.114	D_0__Bacteria	D_1__Proteobacteria	D_2__Gammaproteobacteria	D_3__Betaproteobacteriales	D_4__Nitrosomonadaceae	D_5__MND1	D_6_
8910d273e6ef23d268ef5af87f356595	0.0135432	M1	0.39876	0.466939	Peripheral nodes	89	2609.41	D_0__Bacteria	D_1__Planctomycetes	D_2__Planctomycetacia	D_3__Pirellulales	D_4__Pirellulaceae	D_5_	D_6_
3281493bfe801c3fda4869d8c5040b8b	0.0101114	M1	-1.10433	0.361121	Peripheral nodes	20	195.085	D_0__Bacteria	D_1__Gemmatimonadetes	D_2__Gemmatimonadetes	D_3__Gemmatimonadales	D_4__Gemmatimonadaceae	D_5__uncultured	D_6__Gemmatimonadetes bacterium SCN 70-22
5494e402fd5b3b0415fd4b3cc8adf7f4	0.00857938	M1	0.681951	0.217633	Peripheral nodes	102	1713.65	D_0__Bacteria	D_1__Bacteroidetes	D_2__Bacteroidia	D_3__Chitinophagales	D_4__Saprospiraceae	D_5__uncultured	D_6__uncultured Devosia sp.
1d4a99fb62713cfb8d156a0a51468ad1	0.0116434	M1	-0.646869	0.312642	Peripheral nodes	41	2310.55	D_0__Bacteria	D_1__Actinobacteria	D_2__Actinobacteria	D_3__Micrococcales	D_4__Intrasporangiaceae	D_5_	D_6_
e1b120d32d96bf15dc36d06562da3481	0.0085181	M1	0.246272	0.427901	Peripheral nodes	82	1022.01	D_0__Bacteria	D_1__Bacteroidetes	D_2__Bacteroidia	D_3__Cytophagales	D_4__Cyclobacteriaceae	D_5__Algoriphagus	D_6_
3169c1a7ae9ca75adc73d28474803aaf	0.0114596	M1	1.7058	0.307147	Peripheral nodes	149	3576.02	D_0__Bacteria	D_1__Bacteroidetes	D_2__Bacteroidia	D_3__Cytophagales	D_4__Microscillaceae	D_5__OLB12	D_6__uncultured bacterium
fafe07dac1729e6f2755fce441eaf2d9	0.0085181	M1	-1.06076	0.21875	Peripheral nodes	22	235.435	D_0__Bacteria	D_1__Proteobacteria	D_2__Gammaproteobacteria	D_3__Betaproteobacteriales	D_4__Nitrosomonadaceae	D_5__mle1-7	D_6__uncultured bacterium
7aadcef6c6812ca80c9443f02ea511e9	0.0103565	M1	-0.842925	0.425516	Peripheral nodes	32	1063.2	D_0__Bacteria	D_1__Acidobacteria	D_2__Subgroup 6	D_3_	D_4_	D_5_	D_6_
eadc766e5f0b721dde306d4cfb263f21	0.0085181	M1	-1.1479	0.197531	Peripheral nodes	18	590.823	D_0__Bacteria	D_1__Acidobacteria	D_2__Blastocatellia (Subgroup 4)	D_3__Blastocatellales	D_4__Blastocatellaceae	D_5_	D_6_
f75e6fbaa307f6a89da27c02866daeba	0.00845682	M1	-0.298326	0	Peripheral nodes	57	509.766	D_0__Bacteria	D_1__Bacteroidetes	D_2__Bacteroidia	D_3__Chitinophagales	D_4__Saprospiraceae	D_5__uncultured	D_6__uncultured bacterium
0b5cbbfe9609edd939133e806c9045fe	0.00845682	M1	-0.0151351	0	Peripheral nodes	70	1276.12	D_0__Bacteria	D_1__Actinobacteria	D_2__Actinobacteria	D_3__Frankiales	D_4__Cryptosporangiaceae	D_5__Fodinicola	D_6__uncultured bacterium
cfd138e7066bb9bceb311d636ef5b017	0.0134819	M1	1.88007	0.435486	Peripheral nodes	157	5051.23	D_0__Bacteria	D_1__Proteobacteria	D_2__Gammaproteobacteria	D_3__Betaproteobacteriales	D_4__TRA3-20	D_5_	D_6_
a24d18e8feec96773d1e2379cebe5128	0.00845682	M1	-0.908276	0.394449	Peripheral nodes	29	85.6401	D_0__Bacteria	D_1__Proteobacteria	D_2__Gammaproteobacteria	D_3__Gammaproteobacteria Incertae Sedis	D_4__Unknown Family	D_5__uncultured	D_6_
9777cc91c51b604bf8ce8ee5714c26b1	0.00900835	M1	-0.777573	0.375	Peripheral nodes	35	1781.25	D_0__Bacteria	D_1__Gemmatimonadetes	D_2__Gemmatimonadetes	D_3__Gemmatimonadales	D_4__Gemmatimonadaceae	D_5__Gemmatimonas	D_6__uncultured bacterium
4008f9bdc443679c2a9baba92b826cef	0.0261058	M1	-0.559733	0.312175	Peripheral nodes	45	3821.1	D_0__Bacteria	D_1__Proteobacteria	D_2__Alphaproteobacteria	D_3__Sphingomonadales	D_4__Sphingomonadaceae	D_5__Qipengyuania	D_6_
1838e6d1912a875cab65c8f01a8a91ef	0.00845682	M1	0.507679	0.1437	Peripheral nodes	94	6336.98	D_0__Bacteria	D_1__Proteobacteria	D_2__Gammaproteobacteria	D_3__Betaproteobacteriales	D_4__SC-I-84	D_5_	D_6_
258b0b5fd9b705b15b3b90bdbe3e465a	0.00839553	M1	0.0937846	0.235008	Peripheral nodes	75	728.664	D_0__Bacteria	D_1__Planctomycetes	D_2__Planctomycetacia	D_3__Planctomycetales	D_4__Rubinisphaeraceae	D_5__uncultured	D_6__metagenome
c923e753d15362db61d50e5ebded57eb	0.00876322	M1	1.11763	0.498967	Peripheral nodes	122	1876.02	D_0__Bacteria	D_1__Bacteroidetes	D_2__Bacteroidia	D_3__Chitinophagales	D_4__Chitinophagaceae	D_5__Ferruginibacter	D_6__Hypsibius dujardini
30d3ae4e556d22211dac7442c921df30	0.00839553	M1	-1.21325	0.165289	Peripheral nodes	15	329.363	D_0__Bacteria	D_1__Nitrospirae	D_2__Nitrospira	D_3__Nitrospirales	D_4__Nitrospiraceae	D_5__Nitrospira	D_6_
766fe0d40afe819866bc1c9c9b5db50b	0.00864066	M1	0.921574	0.482853	Peripheral nodes	113	1718.91	D_0__Bacteria	D_1__Cyanobacteria	D_2__Oxyphotobacteria	D_3__Chloroplast	D_4__Planoglabratella opercularis	D_5__	D_6__
686b975e7975371bb513b09ff7eff8d7	0.00839553	M1	-1.08255	0.473663	Peripheral nodes	21	307.147	D_0__Bacteria	D_1__Proteobacteria	D_2__Alphaproteobacteria	D_3__Rhodobacterales	D_4__Rhodobacteraceae	D_5__Pseudorhodobacter	D_6_
171aa5d215dadd564ab3db683e1ebf65	0.00839553	M1	-1.40931	0.0298439	Peripheral nodes	6	7.19599	D_0__Bacteria	D_1__Proteobacteria	D_2__Deltaproteobacteria	D_3__Myxococcales	D_4__bacteriap25	D_5_	D_6_
29695ec17565830f46bf056eca2422a3	0.00839553	M1	-1.0172	0.471655	Peripheral nodes	24	648.568	D_0__Bacteria	D_1__Actinobacteria	D_2__Acidimicrobiia	D_3__Microtrichales	D_4__Ilumatobacteraceae	D_5__Ilumatobacter	D_6__Ilumatobacter nonamiensis YM16-303
997feccefa6374718efc10af7855bcc0	0.0136044	M1	0.747303	0.5528	Peripheral nodes	105	1254.22	D_0__Bacteria	D_1__Planctomycetes	D_2__Planctomycetacia	D_3__Planctomycetales	D_4__uncultured	D_5__uncultured bacterium	D_6__
1b61644b2906faf0f827a20374b229ab	0.0151978	M1	0.943358	0.339672	Peripheral nodes	114	2074.12	D_0__Bacteria	D_1__Bacteroidetes	D_2__Ignavibacteria	D_3__OPB56	D_4__uncultured bacterium	D_5__	D_6__
eb82efbeaeb31ea96ee7599ab06bae29	0.00827297	M1	1.44439	0.195159	Peripheral nodes	137	2763.4	D_0__Bacteria	D_1__Acidobacteria	D_2__Subgroup 6	D_3_	D_4_	D_5_	D_6_
4bdb18d392da81cd059e39c43f870c85	0.00827297	M1	0.376976	0.482853	Peripheral nodes	88	986.451	D_0__Bacteria	D_1__Bacteroidetes	D_2__Bacteroidia	D_3__Sphingobacteriales	D_4__AKYH767	D_5__uncultured Bacteroidetes bacterium	D_6__
e131d377726b57fc224e1e32662d7182	0.00974372	M1	0.594815	0.272043	Peripheral nodes	98	3742.08	D_0__Bacteria	D_1__Chloroflexi	D_2__Anaerolineae	D_3__Anaerolineales	D_4__Anaerolineaceae	D_5__uncultured	D_6_
169e29df735b0574b6cc7e5c0ccf9ccb	0.00919219	M1	0.18092	0	Peripheral nodes	79	922.742	D_0__Bacteria	D_1__Acidobacteria	D_2__Blastocatellia (Subgroup 4)	D_3__Blastocatellales	D_4__Blastocatellaceae	D_5_	D_6_
b0f52f089496c532ada958f39b2544b6	0.0142173	M1	0.943358	0.104938	Peripheral nodes	114	2901.05	D_0__Bacteria	D_1__Bacteroidetes	D_2__Bacteroidia	D_3__Chitinophagales	D_4__Saprospiraceae	D_5__uncultured	D_6_
321adec99dbdb84ccc68e8c232122800	0.00821169	M1	0.703735	0.224292	Peripheral nodes	103	4298.32	D_0__Bacteria	D_1__Actinobacteria	D_2__MB-A2-108	D_3_	D_4_	D_5_	D_6_
5b5b22ddf926dc573fac222640dc5ce7	0.00821169	M1	1.24833	0.137174	Peripheral nodes	128	6486.12	D_0__Bacteria	D_1__Actinobacteria	D_2__MB-A2-108	D_3__uncultured bacterium	D_4__	D_5__	D_6__
c9bdabd9389d27bbcc7465f0bbb09270	0.00815041	M1	-0.842925	0.478411	Peripheral nodes	32	142.772	D_0__Bacteria	D_1__Acidobacteria	D_2__Blastocatellia (Subgroup 4)	D_3__Blastocatellales	D_4__Blastocatellaceae	D_5__Blastocatella	D_6_
de893140f938ac55b444158d541b21d2	0.0101114	M1	-1.06076	0.456463	Peripheral nodes	22	477.486	D_0__Bacteria	D_1__Proteobacteria	D_2__Gammaproteobacteria	D_3__Pseudomonadales	D_4__Pseudomonadaceae	D_5__Pseudomonas	D_6_
1e7202612f61fc2a0cf94dc1b1a42414	0.00815041	M1	2.55537	0.363269	Module hubs	188	9806.61	D_0__Bacteria	D_1__Chloroflexi	D_2__KD4-96	D_3_	D_4_	D_5_	D_6_
4b5e1efbe6b788a6962752aae349d538	0.00808913	M1	-0.407246	0.0399833	Peripheral nodes	52	509.312	D_0__Bacteria	D_1__Proteobacteria	D_2__Alphaproteobacteria	D_3__Rhizobiales	D_4__Rhizobiales Incertae Sedis	D_5__uncultured	D_6__uncultured bacterium
ab7669f306ca5a2f4ef5a22f69e9febb	0.0094986	M1	2.86034	0	Module hubs	202	6071.61	D_0__Bacteria	D_1__Actinobacteria	D_2__Actinobacteria	D_3__Micrococcales	D_4__Micrococcaceae	D_5_	D_6_
60016bc8dade1ed790ed4d58636581ff	0.00870194	M1	0.616599	0.359319	Peripheral nodes	99	6967.44	D_0__Bacteria	D_1__Bacteroidetes	D_2__Bacteroidia	D_3__Flavobacteriales	D_4__Flavobacteriaceae	D_5__Aequorivita	D_6_
87652fbeb372facc94e0d0caa1e6fa67	0.00796656	M1	1.00871	0	Peripheral nodes	117	2818.36	D_0__Bacteria	D_1__Proteobacteria	D_2__Alphaproteobacteria	D_3__Rhodobacterales	D_4__Rhodobacteraceae	D_5_	D_6_
3c03344854b17bb1ee99fc4d1db6d672	0.00876322	M1	0.0284328	0.387812	Peripheral nodes	72	881.563	D_0__Bacteria	D_1__Planctomycetes	D_2__Planctomycetacia	D_3__Pirellulales	D_4__Pirellulaceae	D_5__Pirellula	D_6__agricultural soil bacterium SC-I-28
1c74450543e1e5dfa5bc0ce5a71f2dbf	0.00796656	M1	-0.21119	0.452098	Peripheral nodes	61	508.724	D_0__Bacteria	D_1__Verrucomicrobia	D_2__Verrucomicrobiae	D_3__Opitutales	D_4__Opitutaceae	D_5__Opitutus	D_6_
579abf6932dc399b9d8d005233724d22	0.00796656	M1	-0.690437	0	Peripheral nodes	39	257.858	D_0__Bacteria	D_1__Acidobacteria	D_2__Thermoanaerobaculia	D_3__Thermoanaerobaculales	D_4__Thermoanaerobaculaceae	D_5__Subgroup 10	D_6__uncultured prokaryote
196c4a5ef4a4a46443530b6bb6af417f	0.00796656	M1	-1.21325	0.130502	Peripheral nodes	15	252.853	D_0__Bacteria	D_1__Chloroflexi	D_2__P2-11E	D_3__uncultured bacterium	D_4__	D_5__	D_6__
ab74dbe3bfb386d1ab16e94a713d0032	0.00796656	M1	-1.30039	0.48395	Peripheral nodes	11	72.1943	D_0__Bacteria	D_1__Acidobacteria	D_2__Subgroup 6	D_3_	D_4_	D_5_	D_6_
bfef828334135a550454ba49b450a0f7	0.00796656	M1	1.22655	0.254524	Peripheral nodes	127	1828.1	D_0__Bacteria	D_1__Actinobacteria	D_2__Actinobacteria	D_3__Propionibacteriales	D_4__Nocardioidaceae	D_5__Nocardioides	D_6_
fadd4915661bb86c73ec1aa9d8f5d58f	0.00796656	M1	0.00664886	0.0880473	Peripheral nodes	71	2103.17	D_0__Bacteria	D_1__Actinobacteria	D_2__Thermoleophilia	D_3__Gaiellales	D_4__Gaiellaceae	D_5__Gaiella	D_6_
eea69082fb48035bdf9ddc0618f6f7da	0.00796656	M1	1.66223	0.359653	Peripheral nodes	147	14521.2	D_0__Bacteria	D_1__Bacteroidetes	D_2__Bacteroidia	D_3__Bacteroidales	D_4__Prolixibacteraceae	D_5__WCHB1-32	D_6_
e086e517f0aff8682d834d679fe0f859	0.00796656	M1	-1.38752	0.382934	Peripheral nodes	7	44.9636	D_0__Bacteria	D_1__Zixibacteria	D_2__candidate division Zixibacteria bacterium RBG-1	D_3__	D_4__	D_5__	D_6__
db3a506b5f94fd9a7717047658a369ee	0.00790528	M1	0.00664886	0	Peripheral nodes	71	873.687	D_0__Bacteria	D_1__Proteobacteria	D_2__Gammaproteobacteria	D_3__R7C24	D_4__metagenome	D_5__	D_6__
bf9907deda572145a7e702ca5381d573	0.00790528	M1	0.616599	0.473799	Peripheral nodes	99	1475.59	D_0__Bacteria	D_1__Gemmatimonadetes	D_2__Gemmatimonadetes	D_3__Gemmatimonadales	D_4__Gemmatimonadaceae	D_5__uncultured	D_6__uncultured soil bacterium
c3da313b4730cb75f0a4e1a4576f445d	0.00790528	M1	1.00871	0.455417	Peripheral nodes	117	2701.07	D_0__Bacteria	D_1__Proteobacteria	D_2__Alphaproteobacteria	D_3__Sphingomonadales	D_4__Sphingomonadaceae	D_5__Sphingomonas	D_6_
86d966bad3d8c96ff3904ff2fedc7172	0.00986628	M1	0.681951	0.197531	Peripheral nodes	102	1265.91	D_0__Bacteria	D_1__Proteobacteria	D_2__Gammaproteobacteria	D_3__Betaproteobacteriales	D_4__Burkholderiaceae	D_5__Rhizobacter	D_6_
d4cdb6e7025dcaea603c1c6535ef795e	0.00790528	M1	-1.1479	0	Peripheral nodes	18	246.758	D_0__Bacteria	D_1__Proteobacteria	D_2__Gammaproteobacteria	D_3__Betaproteobacteriales	D_4__Nitrosomonadaceae	D_5__Ellin6067	D_6_
6e4e1cbadff36afa4aeedfc796b8276a	0.00808913	M1	-0.821141	0	Peripheral nodes	33	694.297	D_0__Bacteria	D_1__Proteobacteria	D_2__Deltaproteobacteria	D_3__Desulfuromonadales	D_4__Geobacteraceae	D_5__Geobacter	D_6_
c61fbb373854474aabb765e6590eea95	0.007844	M1	0.115569	0.317278	Peripheral nodes	76	1883	D_0__Bacteria	D_1__Proteobacteria	D_2__Gammaproteobacteria	D_3__Betaproteobacteriales	D_4__Burkholderiaceae	D_5__Noviherbaspirillum	D_6__uncultured bacterium
0e74f6a4d67ee2a9358d3ce0fd24e79b	0.007844	M1	-0.712221	0.309052	Peripheral nodes	38	228.052	D_0__Bacteria	D_1__Bacteroidetes	D_2__Bacteroidia	D_3__Chitinophagales	D_4__Chitinophagaceae	D_5__Segetibacter	D_6_
e6d93a74de8bdb1f3c71abacc3f2aae9	0.007844	M1	0.00664886	0.352361	Peripheral nodes	71	715.972	D_0__Bacteria	D_1__Acidobacteria	D_2__Subgroup 6	D_3_	D_4_	D_5_	D_6_
96ccfacfbab4f0e1fa53f488910796dd	0.00913091	M1	1.55331	0.206655	Peripheral nodes	142	2929.04	D_0__Bacteria	D_1__Proteobacteria	D_2__Gammaproteobacteria	D_3__Betaproteobacteriales	D_4__Burkholderiaceae	D_5__Massilia	D_6_
8aaa8ee21aedc9cc4f761babac7083f4	0.00790528	M1	1.20477	0.257117	Peripheral nodes	126	6579.09	D_0__Bacteria	D_1__Proteobacteria	D_2__Alphaproteobacteria	D_3__Caulobacterales	D_4__Caulobacteraceae	D_5__Caulobacter	D_6_
61c1edf7b2a0c6656e933e7ea0c1d88e	0.0121337	M1	2.53359	0.509556	Module hubs	187	6187.94	D_0__Bacteria	D_1__Proteobacteria	D_2__Gammaproteobacteria	D_3__Betaproteobacteriales	D_4__Burkholderiaceae	D_5__Hydrogenophaga	D_6_
d2e3972b139bacfb796ccaa555fc3df0	0.00906963	M1	1.59688	0.324045	Peripheral nodes	144	6009.9	D_0__Bacteria	D_1__Bacteroidetes	D_2__Bacteroidia	D_3__Bacteroidales	D_4__Bacteroidetes vadinHA17	D_5__uncultured Bacteroidales bacterium	D_6__
c55e651fc1ebe6dede90187efedafe07	0.00888578	M1	0.0720007	0	Peripheral nodes	74	906.451	D_0__Bacteria	D_1__Proteobacteria	D_2__Gammaproteobacteria	D_3__Cellvibrionales	D_4__Halieaceae	D_5__OM60(NOR5) clade	D_6_
997ab2af63374575a38229ed188fdd36	0.00778272	M1	-0.646869	0.142012	Peripheral nodes	41	668.671	D_0__Bacteria	D_1__Rokubacteria	D_2__NC10	D_3__Rokubacteriales	D_4__uncultured bacterium	D_5__	D_6__
1bfe13eea1abf169df890446c3f6c700	0.00900835	M1	-0.886492	0.0235261	Peripheral nodes	30	590.592	D_0__Bacteria	D_1__Actinobacteria	D_2__Actinobacteria	D_3__Propionibacteriales	D_4__Propionibacteriaceae	D_5_	D_6_
87547f8d8250f8aa49cd06922eececbc	0.0119498	M1	2.01077	0.124444	Peripheral nodes	163	6743.7	D_0__Bacteria	D_1__Chloroflexi	D_2__Chloroflexia	D_3__Thermomicrobiales	D_4__JG30-KF-CM45	D_5__uncultured bacterium	D_6__
273bf54c89a141205e50fc2949bf06b5	0.00772144	M1	0.725519	0.460449	Peripheral nodes	104	1590.21	D_0__Bacteria	D_1__Bacteroidetes	D_2__Bacteroidia	D_3__Chitinophagales	D_4__Chitinophagaceae	D_5__Ferruginibacter	D_6_
c82129dd89c71501cf84a68f2f7e2ea0	0.00772144	M1	-0.842925	0.442443	Peripheral nodes	32	1379.76	D_0__Bacteria	D_1__Proteobacteria	D_2__Gammaproteobacteria	D_3__Betaproteobacteriales	D_4__TRA3-20	D_5_	D_6_
8594a3b7dbfb6484967682ad6cab5b66	0.0242674	M1	1.24833	0.419251	Peripheral nodes	128	2719.01	D_0__Bacteria	D_1__Bacteroidetes	D_2__Bacteroidia	D_3__Flavobacteriales	D_4__Flavobacteriaceae	D_5__Flavobacterium	D_6_
afd911a76593f106872be527a38c4d01	0.0134206	M1	0.986926	0.489796	Peripheral nodes	116	3673.65	D_0__Bacteria	D_1__Planctomycetes	D_2__Planctomycetacia	D_3__Pirellulales	D_4__Pirellulaceae	D_5__Pirellula	D_6_
993d7db2523770ccd6eccba8a5526c02	0.00833425	M1	2.29396	0.310002	Peripheral nodes	176	5124.49	D_0__Bacteria	D_1__Proteobacteria	D_2__Gammaproteobacteria	D_3__Xanthomonadales	D_4__Xanthomonadaceae	D_5__Arenimonas	D_6_
3f233962352658923e2d3c40a65fab9e	0.00766016	M1	0.464111	0	Peripheral nodes	92	3988.15	D_0__Bacteria	D_1__Acidobacteria	D_2__Subgroup 11	D_3_	D_4_	D_5_	D_6_
67540cbcdd38ce8f1d3e674e4d8e237d	0.007844	M1	-0.363678	0.148101	Peripheral nodes	54	551.766	D_0__Bacteria	D_1__Bacteroidetes	D_2__Bacteroidia	D_3__Chitinophagales	D_4__Saprospiraceae	D_5__uncultured	D_6__uncultured bacterium
3914bb2c8b587dd0d812bc321992d7e3	0.0129303	M1	0.00664886	0.405134	Peripheral nodes	71	766.41	D_0__Bacteria	D_1__Planctomycetes	D_2__Planctomycetacia	D_3__Pirellulales	D_4__Pirellulaceae	D_5__Blastopirellula	D_6__uncultured planctomycete
ab84fa0d439c6508388f9ffd02915b6b	0.00759888	M1	-1.0172	0.236988	Peripheral nodes	24	1348.25	D_0__Bacteria	D_1__Proteobacteria	D_2__Gammaproteobacteria	D_3__PLTA13	D_4__uncultured proteobacterium	D_5__	D_6__
0ce153fee3b6260e7ef6eaeb83567541	0.00759888	M1	-0.472598	0.148556	Peripheral nodes	49	3214.11	D_0__Bacteria	D_1__Acidobacteria	D_2__Subgroup 6	D_3__Unknown Order	D_4__Unknown Family	D_5__Luteitalea	D_6_
c3364c5644f44ed6cbb18510e943e65f	0.0088245	M1	-0.472598	0.128419	Peripheral nodes	49	4353.77	D_0__Bacteria	D_1__Proteobacteria	D_2__Alphaproteobacteria	D_3__Rhodobacterales	D_4__Rhodobacteraceae	D_5__Pseudorhodobacter	D_6_
e4254741cd268a163cbd535bfd02cf76	0.0123788	M1	0.0502167	0.493142	Peripheral nodes	73	5172.94	D_0__Bacteria	D_1__Firmicutes	D_2__Erysipelotrichia	D_3__Erysipelotrichales	D_4__Erysipelotrichaceae	D_5__Erysipelothrix	D_6_
f615c1f9b5f1abe5e51839d6d8009bc2	0.0085181	M1	0.594815	0.487535	Peripheral nodes	98	1059.82	D_0__Bacteria	D_1__Proteobacteria	D_2__Alphaproteobacteria	D_3__Caulobacterales	D_4__Caulobacteraceae	D_5__uncultured	D_6__metagenome
1bb42d0d78598b3e252f3e3d798ec135	0.0075376	M1	0.464111	0	Peripheral nodes	92	1249.34	D_0__Bacteria	D_1__Acidobacteria	D_2__Subgroup 6	D_3__wastewater metagenome	D_4__	D_5__	D_6__
02739724d48b8a77b5513db21c856190	0.0075376	M1	1.68401	0	Peripheral nodes	148	3452.61	D_0__Bacteria	D_1__Gemmatimonadetes	D_2__Gemmatimonadetes	D_3__Gemmatimonadales	D_4__Gemmatimonadaceae	D_5__Gemmatimonas	D_6__uncultured Gemmatimonas sp.
0b1d82757d9a1226d64407e26488fbfb	0.0075376	M1	1.2919	0.152778	Peripheral nodes	130	10429.4	D_0__Bacteria	D_1__Chloroflexi	D_2__KD4-96	D_3_	D_4_	D_5_	D_6_
2294153f3007ceb438e9248f9b8a7c4a	0.0123788	M1	0.28984	0	Peripheral nodes	84	973.551	D_0__Bacteria	D_1__Proteobacteria	D_2__Gammaproteobacteria	D_3__Betaproteobacteriales	D_4__Burkholderiaceae	D_5__Comamonas	D_6_
317a9cb5505ee50940e401b7d3ce727c	0.00998885	M1	0.529463	0.185493	Peripheral nodes	95	1078.2	D_0__Bacteria	D_1__Bacteroidetes	D_2__Bacteroidia	D_3__Chitinophagales	D_4__Saprospiraceae	D_5__uncultured	D_6__metagenome
0104324e67635dac148e8e0af6b31b14	0.00747631	M1	-0.842925	0.1264	Peripheral nodes	32	1416.34	D_0__Bacteria	D_1__Proteobacteria	D_2__Deltaproteobacteria	D_3__Bdellovibrionales	D_4__Bdellovibrionaceae	D_5__OM27 clade	D_6__uncultured bacterium
c8bdd0b89b208159260f11163b611eed	0.0130529	M1	0.943358	0.361198	Peripheral nodes	114	1765.97	D_0__Bacteria	D_1__Proteobacteria	D_2__Gammaproteobacteria	D_3__Acidiferrobacterales	D_4__Acidiferrobacteraceae	D_5__Sulfurifustis	D_6_
59dde451391ed5fd450c013826f87e4f	0.00741503	M1	-0.951844	0.0605469	Peripheral nodes	27	1193.5	D_0__Bacteria	D_1__Chloroflexi	D_2__KD4-96	D_3__uncultured Chloroflexi bacterium	D_4__	D_5__	D_6__
af5e32828732eba01ddbcd65486458c7	0.0119498	M1	-0.625085	0.211932	Peripheral nodes	42	1907.73	D_0__Bacteria	D_1__Proteobacteria	D_2__Gammaproteobacteria	D_3__Betaproteobacteriales	D_4__Nitrosomonadaceae	D_5__Ellin6067	D_6_
4556c2d578cdc6986b089c97cda67782	0.00766016	M1	-1.16968	0	Peripheral nodes	17	623.467	D_0__Bacteria	D_1__Actinobacteria	D_2__Actinobacteria	D_3__PeM15	D_4__uncultured soil bacterium	D_5__	D_6__
89ffb1abdb5fa7f3a028ab247c7cd992	0.00741503	M1	2.44645	0.429077	Peripheral nodes	183	6044.29	D_0__Bacteria	D_1__Bacteroidetes	D_2__Bacteroidia	D_3__Chitinophagales	D_4__Saprospiraceae	D_5__uncultured	D_6__uncultured Haliscomenobacter sp.
a77d1c76ac479bf8bb4d97c390e4fe56	0.0119498	M1	1.59688	0.244898	Peripheral nodes	144	2992.48	D_0__Bacteria	D_1__Actinobacteria	D_2__Acidimicrobiia	D_3__Microtrichales	D_4__Ilumatobacteraceae	D_5__Ilumatobacter	D_6_
7364f4267a0a1370d939f6aa4d06c2d2	0.00870194	M1	1.1612	0.430845	Peripheral nodes	124	2755.58	D_0__Bacteria	D_1__Proteobacteria	D_2__Gammaproteobacteria	D_3__Betaproteobacteriales	D_4__TRA3-20	D_5_	D_6_
e1ae5babcb045910e4cd6411d7c6b267	0.00815041	M1	0.137352	0.385633	Peripheral nodes	77	967.007	D_0__Bacteria	D_1__Proteobacteria	D_2__Deltaproteobacteria	D_3__Myxococcales	D_4__Polyangiaceae	D_5__Polyangium	D_6__metagenome
0e35badf446e94a27491c9285f267d73	0.00735375	M1	1.18298	0.263672	Peripheral nodes	125	2108.98	D_0__Bacteria	D_1__Gemmatimonadetes	D_2__Gemmatimonadetes	D_3__Gemmatimonadales	D_4__Gemmatimonadaceae	D_5__Gemmatimonas	D_6_
4af723760dc29e484a0ee2bfd9527770	0.00937603	M1	1.33547	0.0920916	Peripheral nodes	132	3671.05	D_0__Bacteria	D_1__Proteobacteria	D_2__Gammaproteobacteria	D_3__Betaproteobacteriales	D_4__Burkholderiaceae	D_5_	D_6_
50340e37788379900feb4e300cb96fcc	0.00735375	M1	1.11763	0.482693	Peripheral nodes	122	2046.13	D_0__Bacteria	D_1__Cyanobacteria	D_2__Oxyphotobacteria	D_3__Nostocales	D_4__Nostocaceae	D_5__Anabaena PCC-7122	D_6_
d367e9a1c996a6235eaef82570dd331c	0.00735375	M1	-0.102271	0.169922	Peripheral nodes	66	8792.15	D_0__Bacteria	D_1__Actinobacteria	D_2__Actinobacteria	D_3__Propionibacteriales	D_4__Nocardioidaceae	D_5__Nocardioides	D_6_
c9e0f16bc5208c08d1b642845715f2fd	0.0134819	M1	1.66223	0.385633	Peripheral nodes	147	2646.99	D_0__Bacteria	D_1__Proteobacteria	D_2__Deltaproteobacteria	D_3__MBNT15	D_4_	D_5_	D_6_
9092de8cb44c677744a2a6c5cd8bcb3d	0.00986628	M1	1.72758	0	Peripheral nodes	150	22728.7	D_0__Bacteria	D_1__Proteobacteria	D_2__Alphaproteobacteria	D_3__Caulobacterales	D_4__Caulobacteraceae	D_5__Brevundimonas	D_6_
bd9ed453d48032317ee67036769396f5	0.00766016	M1	0.268056	0.432356	Peripheral nodes	83	1087.37	D_0__Bacteria	D_1__Acidobacteria	D_2__Blastocatellia (Subgroup 4)	D_3__Blastocatellales	D_4__Blastocatellaceae	D_5__Stenotrophobacter	D_6_
0685ac7b8600d0116b024add284920f7	0.00729247	M1	0.0502167	0.197531	Peripheral nodes	73	764.149	D_0__Bacteria	D_1__Acidobacteria	D_2__Subgroup 22	D_3__uncultured bacterium	D_4__	D_5__	D_6__
0af283f98d72b4d256ae8adf152cff39	0.00729247	M1	1.00871	0.495262	Peripheral nodes	117	4085.41	D_0__Bacteria	D_1__Actinobacteria	D_2__Thermoleophilia	D_3__Gaiellales	D_4__Gaiellaceae	D_5__Gaiella	D_6_
f1b164f8398be21a5185f303e284455f	0.0114596	M1	-0.32011	0.497778	Peripheral nodes	56	4037.71	D_0__Bacteria	D_1__Proteobacteria	D_2__Gammaproteobacteria	D_3__Xanthomonadales	D_4__Xanthomonadaceae	D_5__Lysobacter	D_6_
d5476c2f1dd3ae7d86695ffe727e229c	0.00888578	M1	-0.755789	0.490869	Peripheral nodes	36	2528.14	D_0__Bacteria	D_1__Chloroflexi	D_2__Anaerolineae	D_3__Caldilineales	D_4__Caldilineaceae	D_5__uncultured	D_6__uncultured bacterium
e838b9424e16999b40aea81d2967dda1	0.00955988	M1	0.660167	0.258546	Peripheral nodes	101	1545.05	D_0__Bacteria	D_1__Actinobacteria	D_2__Acidimicrobiia	D_3__Microtrichales	D_4__Iamiaceae	D_5__Iamia	D_6_
08c2d9960c6d947869bf2bf2ad1632ae	0.00723119	M1	0.224488	0.232302	Peripheral nodes	81	1206.9	D_0__Bacteria	D_1__Acidobacteria	D_2__Subgroup 22	D_3__uncultured bacterium	D_4__	D_5__	D_6__
08997bfe7ee8697327f13d76631cb6ad	0.00857938	M1	1.81472	0.251302	Peripheral nodes	154	3531.24	D_0__Bacteria	D_1__Acidobacteria	D_2__Blastocatellia (Subgroup 4)	D_3__Blastocatellales	D_4__Blastocatellaceae	D_5__uncultured	D_6_
df3c27b7d04d3c63d5866ebf3f6442bf	0.00962116	M1	1.11763	0.203461	Peripheral nodes	122	2008.33	D_0__Bacteria	D_1__Proteobacteria	D_2__Gammaproteobacteria	D_3__Betaproteobacteriales	D_4__Nitrosomonadaceae	D_5__Ellin6067	D_6_
868bc48e8dc63574b41b70c9937ccae6	0.0100501	M1	0.834438	0.368508	Peripheral nodes	109	1530.07	D_0__Bacteria	D_1__Proteobacteria	D_2__Gammaproteobacteria	D_3__Betaproteobacteriales	D_4__Burkholderiaceae	D_5_	D_6_
6a4cdbfbad7db25459aa2bdefd3aabf1	0.00723119	M1	-0.472598	0.32	Peripheral nodes	49	390.085	D_0__Bacteria	D_1__Proteobacteria	D_2__Alphaproteobacteria	D_3__Rhizobiales	D_4__Hyphomicrobiaceae	D_5__Hyphomicrobium	D_6_
7997ea50b4661a63673bf6a747bb8882	0.0837715	M1	-0.908276	0.124444	Peripheral nodes	29	440.941	D_0__Bacteria	D_1__Proteobacteria	D_2__Gammaproteobacteria	D_3__Betaproteobacteriales	D_4__Gallionellaceae	D_5_	D_6_
efbba27ff91e5cfd90e7fa3b61bcb5e2	0.0102953	M1	-0.777573	0	Peripheral nodes	35	669.747	D_0__Bacteria	D_1__Chloroflexi	D_2__Anaerolineae	D_3__Anaerolineales	D_4__Anaerolineaceae	D_5__uncultured	D_6_
206db4c6e66581fca25e3d8fe2f6603b	0.00955988	M1	0.943358	0.138115	Peripheral nodes	114	2732.04	D_0__Bacteria	D_1__Actinobacteria	D_2__Actinobacteria	D_3__Propionibacteriales	D_4__Nocardioidaceae	D_5__Nocardioides	D_6_
bc79165801545eca3673de45cdc79acc	0.00906963	M1	2.11969	0.34699	Peripheral nodes	168	4503.92	D_0__Bacteria	D_1__Bacteroidetes	D_2__Bacteroidia	D_3__Chitinophagales	D_4__Saprospiraceae	D_5__Lewinella	D_6_
e22e2492f2bf5e995aeed2e0dc2a621e	0.00906963	M1	-1.03898	0.236102	Peripheral nodes	23	338.772	D_0__Bacteria	D_1__Bacteroidetes	D_2__Bacteroidia	D_3__Chitinophagales	D_4__Chitinophagaceae	D_5__uncultured	D_6_
bc4928ddb311a59823d97b9f7251720c	0.00716991	M1	-0.298326	0	Peripheral nodes	57	987.19	D_0__Bacteria	D_1__Proteobacteria	D_2__Alphaproteobacteria	D_3__Sphingomonadales	D_4__Sphingomonadaceae	D_5__Novosphingobium	D_6_
a00808ad997946f737920fd58a7a14f5	0.00716991	M1	1.66223	0.0475907	Peripheral nodes	147	4186.94	D_0__Bacteria	D_1__Proteobacteria	D_2__Gammaproteobacteria	D_3__Steroidobacterales	D_4__Steroidobacteraceae	D_5__uncultured	D_6_
442219df46f3a439a27372aff793c285	0.00716991	M1	-0.124055	0.18	Peripheral nodes	65	482.946	D_0__Bacteria	D_1__Proteobacteria	D_2__Gammaproteobacteria	D_3__Betaproteobacteriales	D_4__Nitrosomonadaceae	D_5__MND1	D_6_
95fd002ed107c2337a214740c1cda675	0.00716991	M1	1.31368	0	Peripheral nodes	131	4719.15	D_0__Bacteria	D_1__Proteobacteria	D_2__Gammaproteobacteria	D_3__Betaproteobacteriales	D_4__Nitrosomonadaceae	D_5__Ellin6067	D_6_
89b510edfd1eada3ca2f14aa48ee8480	0.0075376	M1	-0.864708	0.43875	Peripheral nodes	31	200.481	D_0__Bacteria	D_1__Proteobacteria	D_2__Gammaproteobacteria	D_3__Betaproteobacteriales	D_4__Nitrosomonadaceae	D_5__mle1-7	D_6__uncultured beta proteobacterium
325e13016aca9dbdc8e91b48aab2a18b	0.00906963	M1	-1.16968	0	Peripheral nodes	17	60.5889	D_0__Bacteria	D_1__Planctomycetes	D_2__Planctomycetacia	D_3__Planctomycetales	D_4__Rubinisphaeraceae	D_5__uncultured	D_6__uncultured bacterium
0ae796ad7f625602bb0ae5cc2817ada6	0.0101727	M1	0.268056	0.482634	Peripheral nodes	83	999.738	D_0__Bacteria	D_1__Acidobacteria	D_2__Holophagae	D_3__Subgroup 7	D_4_	D_5_	D_6_
f3a50d5ffb2cbc5203fdbf3c8722945f	0.00906963	M1	3.68813	0.197531	Module hubs	240	11183	D_0__Bacteria	D_1__Firmicutes	D_2__Clostridia	D_3__Clostridiales	D_4__Family XII	D_5__Fusibacter	D_6__uncultured bacterium
d1c6c50c90bc4b247bfdd6b4d3b87bf8	0.00710863	M1	0.224488	0.446502	Peripheral nodes	81	2589.05	D_0__Bacteria	D_1__GAL15	D_2__uncultured bacterium	D_3__	D_4__	D_5__	D_6__
7940b246a661c07d5c850b224b06c015	0.00710863	M1	-0.755789	0.489796	Peripheral nodes	36	1534.13	D_0__Bacteria	D_1__Proteobacteria	D_2__Gammaproteobacteria	D_3__Betaproteobacteriales	D_4__Methylophilaceae	D_5__uncultured	D_6_
82723f6069ce72cc4bafa31deef46ada	0.00955988	M1	-0.842925	0.32	Peripheral nodes	32	342.68	D_0__Bacteria	D_1__Proteobacteria	D_2__Alphaproteobacteria	D_3__Rhizobiales	D_4__Rhizobiales Incertae Sedis	D_5__uncultured	D_6_
d9a6dcae6090a615de172d9980c02a20	0.00955988	M1	2.31575	0.49308	Peripheral nodes	177	5148.12	D_0__Bacteria	D_1__Bacteroidetes	D_2__Bacteroidia	D_3__Chitinophagales	D_4__Chitinophagaceae	D_5__Ferruginibacter	D_6_
f84a70823271348b6a2be44df79f15a4	0.00808913	M1	0.39876	0.1068	Peripheral nodes	89	4117.78	D_0__Bacteria	D_1__Planctomycetes	D_2__Planctomycetacia	D_3__Pirellulales	D_4__Pirellulaceae	D_5__Rubripirellula	D_6_
2adddbd94d4bdf0af1624084bfe00106	0.011766	M1	1.07406	0	Peripheral nodes	120	1861.7	D_0__Bacteria	D_1__Proteobacteria	D_2__Gammaproteobacteria	D_3__Cellvibrionales	D_4__Halieaceae	D_5__OM60(NOR5) clade	D_6_
abf0eaaa18f704932279204ccbb70ff3	0.00704735	M1	0.507679	0	Peripheral nodes	94	1228.09	D_0__Bacteria	D_1__Chloroflexi	D_2__Chloroflexia	D_3__Chloroflexales	D_4__Roseiflexaceae	D_5__uncultured	D_6__uncultured Chloroflexi bacterium
650924ec5fbbe237dd98f28e454d0f75	0.00919219	M1	1.33547	0.349137	Peripheral nodes	132	2718.24	D_0__Bacteria	D_1__Bacteroidetes	D_2__Bacteroidia	D_3__Chitinophagales	D_4__Saprospiraceae	D_5__uncultured	D_6_
6f5a81a3e2db0c10f5bf9bac03b5d849	0.00704735	M1	1.03049	0.1298	Peripheral nodes	118	2358.57	D_0__Bacteria	D_1__Proteobacteria	D_2__Gammaproteobacteria	D_3__Betaproteobacteriales	D_4__Burkholderiaceae	D_5_	D_6_
9d019460339b0e4add73a8f6e8d1ea63	0.0166685	M1	-0.886492	0.464806	Peripheral nodes	30	1352.72	D_0__Bacteria	D_1__Proteobacteria	D_2__Gammaproteobacteria	D_3__Betaproteobacteriales	D_4__Methylophilaceae	D_5__Methylotenera	D_6_
2e9c1452209e585d1886929d7e7559d8	0.00704735	M1	-0.973628	0	Peripheral nodes	26	2234.52	D_0__Bacteria	D_1__GAL15	D_2__uncultured bacterium	D_3__	D_4__	D_5__	D_6__
58b05e20289a3fbebdcc051338d89d0b	0.00729247	M1	0.28984	0.436446	Peripheral nodes	84	10753.7	D_0__Bacteria	D_1__Bacteroidetes	D_2__Bacteroidia	D_3__Chitinophagales	D_4__Chitinophagaceae	D_5__Segetibacter	D_6_
425164f3eb90f6faf19c5ca0bfbcd6c9	0.00698606	M1	0.0937846	0.462695	Peripheral nodes	75	739.735	D_0__Bacteria	D_1__Proteobacteria	D_2__Gammaproteobacteria	D_3__Betaproteobacteriales	D_4__Nitrosomonadaceae	D_5__mle1-7	D_6__uncultured bacterium
3b685eb72deb89177c88ff463a645d61	0.007844	M1	1.24833	0.14456	Peripheral nodes	128	2254.94	D_0__Bacteria	D_1__Proteobacteria	D_2__Gammaproteobacteria	D_3__Betaproteobacteriales	D_4__TRA3-20	D_5_	D_6_
aa86e0e63b71f5ec008183cfada53116	0.007844	M1	0.89979	0.350152	Peripheral nodes	112	1576.28	D_0__Bacteria	D_1__Acidobacteria	D_2__Subgroup 17	D_3__metagenome	D_4__	D_5__	D_6__
a81320b5bbc37b7ab5c035cab976a7b7	0.00710863	M1	0.79087	0.467709	Peripheral nodes	107	2999.32	D_0__Bacteria	D_1__Latescibacteria	D_2__uncultured Acidobacterium sp.	D_3__	D_4__	D_5__	D_6__
54b21087415f7aaec2ffca27d7ec0b3a	0.00698606	M1	0.0502167	0.382461	Peripheral nodes	73	3890.44	D_0__Bacteria	D_1__Acidobacteria	D_2__Blastocatellia (Subgroup 4)	D_3__11-24	D_4_	D_5_	D_6_
7a2862301b0f802c18ee60300483c172	0.00698606	M1	-0.864708	0.410503	Peripheral nodes	31	312.283	D_0__Bacteria	D_1__Proteobacteria	D_2__Gammaproteobacteria	D_3__Methylococcales	D_4__Methylomonaceae	D_5__Methylobacter	D_6_
ab713df0c0273248d5f9a9eac99c262e	0.00876322	M1	1.7058	0	Peripheral nodes	149	4235.43	D_0__Bacteria	D_1__Planctomycetes	D_2__Planctomycetacia	D_3__Planctomycetales	D_4__Rubinisphaeraceae	D_5__uncultured	D_6_
5d4a7762b83b66282c8af300fbcad9b3	0.00698606	M1	0.89979	0.0587695	Peripheral nodes	112	7259.06	D_0__Bacteria	D_1__Firmicutes	D_2__Bacilli	D_3__Bacillales	D_4__Paenibacillaceae	D_5__Cohnella	D_6_
09a9a4e5ad4ba81809d1106b10b0aab6	0.00772144	M1	2.42467	0.368828	Peripheral nodes	182	7526.35	D_0__Bacteria	D_1__Proteobacteria	D_2__Gammaproteobacteria	D_3__Betaproteobacteriales	D_4__Neisseriaceae	D_5__uncultured	D_6__metagenome
4957e87d46fe8017c3b5a17cc441cab3	0.0088245	M1	0.616599	0.169922	Peripheral nodes	99	1079.48	D_0__Bacteria	D_1__Bacteroidetes	D_2__Bacteroidia	D_3__Chitinophagales	D_4__Chitinophagaceae	D_5_	D_6_
e351d416c113752eae09a54eecaf66a3	0.0115209	M1	-0.276542	0.427438	Peripheral nodes	58	627.192	D_0__Bacteria	D_1__Planctomycetes	D_2__Planctomycetacia	D_3__Pirellulales	D_4__Pirellulaceae	D_5__Blastopirellula	D_6__uncultured bacterium
a9bc19de7000305d042da85c432aebfa	0.00845682	M1	0.878006	0	Peripheral nodes	111	4572.3	D_0__Bacteria	D_1__Acidobacteria	D_2__Holophagae	D_3__Subgroup 7	D_4__uncultured Acidobacteria bacterium	D_5__	D_6__
de0d43e59ee14b6b2d645a60d6394bba	0.0116434	M1	1.35725	0.277778	Peripheral nodes	133	2289.27	D_0__Bacteria	D_1__Chloroflexi	D_2__Anaerolineae	D_3__Anaerolineales	D_4__Anaerolineaceae	D_5__UTCFX1	D_6_
d862893e0fdf59526034068b8fa2536d	0.00692478	M1	-1.34395	0.455933	Peripheral nodes	9	54.3162	D_0__Bacteria	D_1__Actinobacteria	D_2__MB-A2-108	D_3__uncultured bacterium	D_4__	D_5__	D_6__
a4e974f02b53ee09ba57415b79b469b8	0.00710863	M1	-0.995412	0.267357	Peripheral nodes	25	531.757	D_0__Bacteria	D_1__Proteobacteria	D_2__Alphaproteobacteria	D_3__uncultured	D_4__uncultured bacterium	D_5__	D_6__
4ba146fa9924beeb28249823341fd1a5	0.00692478	M1	-1.38752	0.323881	Peripheral nodes	7	16.834	D_0__Bacteria	D_1__Acidobacteria	D_2__Blastocatellia (Subgroup 4)	D_3__Blastocatellales	D_4__Blastocatellaceae	D_5__Blastocatella	D_6_
fe3458663ff2dec5a2379feacced890e	0.0085181	M1	-0.276542	0.507234	Peripheral nodes	58	373.687	D_0__Bacteria	D_1__Proteobacteria	D_2__Alphaproteobacteria	D_3__Acetobacterales	D_4__Acetobacteraceae	D_5__Rhodovastum	D_6__metagenome
c07e071ab5a042f885c04b3599da24af	0.0068635	M1	-0.254758	0.0849383	Peripheral nodes	59	418.19	D_0__Bacteria	D_1__Proteobacteria	D_2__Alphaproteobacteria	D_3__Rhizobiales	D_4__Hyphomicrobiaceae	D_5__Pedomicrobium	D_6__uncultured bacterium
a4779e7e202298d97c9600a326c98293	0.0068635	M1	0.485895	0.0491491	Peripheral nodes	93	1060.13	D_0__Bacteria	D_1__Bacteroidetes	D_2__Bacteroidia	D_3__Chitinophagales	D_4__Saprospiraceae	D_5__uncultured	D_6_
c14aa49570f7bfa729160e4732e6d0ed	0.0068635	M1	-0.842925	0	Peripheral nodes	32	331.059	D_0__Bacteria	D_1__Planctomycetes	D_2__Planctomycetacia	D_3__Pirellulales	D_4__Pirellulaceae	D_5__Pirellula	D_6_
e04ed74ea2608e64ca13cae47334ad2a	0.0068635	M1	0.268056	0.124444	Peripheral nodes	83	994.638	D_0__Bacteria	D_1__Bacteroidetes	D_2__Bacteroidia	D_3__Chitinophagales	D_4__Chitinophagaceae	D_5__Ferruginibacter	D_6_
7c549251e86443013510c7027feba68d	0.0068635	M1	-1.23504	0.24	Peripheral nodes	14	298.785	D_0__Bacteria	D_1__Bacteroidetes	D_2__Bacteroidia	D_3__Chitinophagales	D_4__uncultured	D_5_	D_6_
3ffdfb7a6e3db39f715fb5da47edd47e	0.0068635	M1	-1.23504	0	Peripheral nodes	14	315.469	D_0__Bacteria	D_1__Acidobacteria	D_2__Holophagae	D_3__Subgroup 7	D_4_	D_5_	D_6_
c3526a0acb42496923c245e4e4a25506	0.00747631	M1	1.09585	0	Peripheral nodes	121	2977.74	D_0__Bacteria	D_1__Firmicutes	D_2__Bacilli	D_3__Bacillales	D_4__Paenibacillaceae	D_5__Cohnella	D_6__uncultured bacterium
1e1fda3f6e8c4bf918f9042fbad54e42	0.0068635	M1	-1.03898	0.598291	Peripheral nodes	23	1376.51	D_0__Bacteria	D_1__GAL15	D_2__uncultured bacterium	D_3__	D_4__	D_5__	D_6__
7870ae514ca3b391ed7d1efe585a20a4	0.0068635	M1	1.24833	0.244898	Peripheral nodes	128	2450.6	D_0__Bacteria	D_1__Bacteroidetes	D_2__Bacteroidia	D_3__Chitinophagales	D_4__Chitinophagaceae	D_5__Terrimonas	D_6_
4ee9e126f5fc029d1abf5def8de0b6bc	0.00790528	M1	-0.189407	0.320312	Peripheral nodes	62	6100.53	D_0__Bacteria	D_1__Proteobacteria	D_2__Gammaproteobacteria	D_3__Betaproteobacteriales	D_4__Burkholderiaceae	D_5_	D_6_
3acd50ea7f5e000d3d60b4332ecc7414	0.0208356	M1	0.333408	0.165289	Peripheral nodes	86	1131	D_0__Bacteria	D_1__Verrucomicrobia	D_2__Verrucomicrobiae	D_3__Opitutales	D_4__Opitutaceae	D_5_	D_6_
3f2078a438569dcfc504645ebc21e939	0.00680222	M1	0.551247	0	Peripheral nodes	96	1123.92	D_0__Bacteria	D_1__Cyanobacteria	D_2__Oxyphotobacteria	D_3__Chloroplast	D_4_	D_5_	D_6_
0839cb22827c3d275a7d9a2afe1ac8e8	0.0254317	M1	-0.341894	0.099723	Peripheral nodes	55	3758.15	D_0__Bacteria	D_1__Proteobacteria	D_2__Gammaproteobacteria	D_3__Xanthomonadales	D_4__Xanthomonadaceae	D_5__Thermomonas	D_6_
b792cceae6c7c9912fa5fb654bda0675	0.00766016	M1	2.25039	0.297521	Peripheral nodes	174	5508.31	D_0__Bacteria	D_1__Planctomycetes	D_2__Planctomycetacia	D_3__Pirellulales	D_4__Pirellulaceae	D_5__Pirellula	D_6__metagenome
7e7fef869461fbe0318f67a9bdf91f7a	0.00674094	M1	0.0284328	0.207612	Peripheral nodes	72	928.125	D_0__Bacteria	D_1__Planctomycetes	D_2__Planctomycetacia	D_3__Planctomycetales	D_4__Rubinisphaeraceae	D_5__uncultured	D_6__metagenome
b96ba40911ffff1c5ec9bfe89f72bde3	0.0118886	M1	0.921574	0	Peripheral nodes	113	4779.17	D_0__Bacteria	D_1__Chloroflexi	D_2__TK10	D_3__uncultured bacterium	D_4__	D_5__	D_6__
69901a14db16422b14c3abad547c4bc3	0.00729247	M1	0.420544	0	Peripheral nodes	90	1931.13	D_0__Bacteria	D_1__Rokubacteria	D_2__NC10	D_3__Rokubacteriales	D_4__uncultured candidate division SPAM bacterium	D_5__	D_6__
738a49a34abff1693e260338d136403f	0.00913091	M1	-0.254758	0.127066	Peripheral nodes	59	380.99	D_0__Bacteria	D_1__Acidobacteria	D_2__Acidobacteriia	D_3__Solibacterales	D_4__Solibacteraceae (Subgroup 3)	D_5__Bryobacter	D_6__uncultured prokaryote
5b646db37c6e841f8537c873afab244a	0.00667966	M1	0.246272	0.290123	Peripheral nodes	82	1161.48	D_0__Bacteria	D_1__Acidobacteria	D_2__Subgroup 6	D_3_	D_4_	D_5_	D_6_
f3435662f406831d3a77417432741f39	0.00974372	M1	0.529463	0.447917	Peripheral nodes	95	911.605	D_0__Bacteria	D_1__Bacteroidetes	D_2__Bacteroidia	D_3__Chitinophagales	D_4__Saprospiraceae	D_5__Phaeodactylibacter	D_6__metagenome
435693af2981784e678744b649c75cf8	0.00667966	M1	0.355192	0.117188	Peripheral nodes	87	1061.24	D_0__Bacteria	D_1__Bacteroidetes	D_2__Bacteroidia	D_3__Chitinophagales	D_4__Saprospiraceae	D_5__uncultured	D_6_
1e833a00cb34bb97ce9f0aad691b6de5	0.00698606	M1	0.159136	0.255	Peripheral nodes	78	3640.11	D_0__Bacteria	D_1__Acidobacteria	D_2__Subgroup 11	D_3__uncultured bacterium	D_4__	D_5__	D_6__
b72f4fd228fd03ac77bfd4e55c58de73	0.00667966	M1	-1.32217	0.297521	Peripheral nodes	10	518.814	D_0__Bacteria	D_1__Proteobacteria	D_2__Gammaproteobacteria	D_3__Betaproteobacteriales	D_4__Nitrosomonadaceae	D_5__MND1	D_6_
87fc755fe5150f8c613f68c2e1089384	0.011766	M1	-0.385462	0.32	Peripheral nodes	53	2121.7	D_0__Bacteria	D_1__Proteobacteria	D_2__Alphaproteobacteria	D_3__Rhizobiales	D_4__Xanthobacteraceae	D_5__uncultured	D_6_
24ac2a37b6fa2716f3c5742cdd9259c5	0.00723119	M1	-0.0804869	0.142012	Peripheral nodes	67	488.291	D_0__Bacteria	D_1__Bacteroidetes	D_2__Bacteroidia	D_3__Flavobacteriales	D_4__NS9 marine group	D_5__uncultured Bacteroidetes bacterium	D_6__
3f02ddc8a3fac3e98bbc91ef52255bd7	0.00919219	M1	0.507679	0	Peripheral nodes	94	1149.13	D_0__Bacteria	D_1__Armatimonadetes	D_2__Fimbriimonadia	D_3__Fimbriimonadales	D_4__Fimbriimonadaceae	D_5__uncultured bacterium	D_6__
3eabf20ee6904ac718dc81e94bd58590	0.00661838	M1	1.00871	0.653061	Connectors	117	2359.3	D_0__Bacteria	D_1__Proteobacteria	D_2__Alphaproteobacteria	D_3__Rhizobiales	D_4__Hyphomicrobiaceae	D_5__Hyphomicrobium	D_6__metagenome
12ceaf28b72d47c5553977258fa88718	0.00808913	M1	-1.21325	0	Peripheral nodes	15	171.927	D_0__Bacteria	D_1__Planctomycetes	D_2__Planctomycetacia	D_3__Pirellulales	D_4__Pirellulaceae	D_5_	D_6_
d284f8931eb008382f5bf17c054a17b1	0.00943732	M1	-0.646869	0.631118	Connectors	41	1946.76	D_0__Bacteria	D_1__Proteobacteria	D_2__Gammaproteobacteria	D_3__Xanthomonadales	D_4__Xanthomonadaceae	D_5__Luteimonas	D_6_
5a2d87a814857999f6f57a2d2f0a5988	0.00661838	M1	-1.32217	0.137174	Peripheral nodes	10	709.089	D_0__Bacteria	D_1__Acidobacteria	D_2__Subgroup 6	D_3_	D_4_	D_5_	D_6_
3d768412d3a2347a0e09564d564e4def	0.0103565	M1	-0.668653	0	Peripheral nodes	40	807.286	D_0__Bacteria	D_1__Actinobacteria	D_2__Actinobacteria	D_3__Frankiales	D_4__Geodermatophilaceae	D_5__Blastococcus	D_6_
7cd9f5f0296ad713392896049334ec4f	0.00661838	M1	-0.668653	0.244898	Peripheral nodes	40	752.642	D_0__Bacteria	D_1__Rokubacteria	D_2__NC10	D_3__Methylomirabilales	D_4__Methylomirabilaceae	D_5__Candidatus Methylomirabilis	D_6__uncultured Firmicutes bacterium
7dd2a7aa0e9dd0da4e738aa9864d3117	0.00661838	M1	-1.19147	0.2176	Peripheral nodes	16	885.186	D_0__Bacteria	D_1__Bacteroidetes	D_2__Bacteroidia	D_3__Flavobacteriales	D_4__Flavobacteriaceae	D_5__Flavobacterium	D_6_
ba9646dd916ae5e6b4120c81e4a2a42b	0.00661838	M1	1.40082	0	Peripheral nodes	135	4087.01	D_0__Bacteria	D_1__Proteobacteria	D_2__Gammaproteobacteria	D_3__Betaproteobacteriales	D_4__Nitrosomonadaceae	D_5__MND1	D_6_
686aeaf5bc99c1becc9e660553fc56e7	0.0065571	M1	0.812654	0.563776	Peripheral nodes	108	3612.4	D_0__Bacteria	D_1__Bacteroidetes	D_2__Bacteroidia	D_3__Chitinophagales	D_4__Saprospiraceae	D_5__Phaeodactylibacter	D_6__metagenome
21ac0904812a3d08b6abb4850214231a	0.0106017	M1	0.79087	0.567901	Peripheral nodes	107	1426.14	D_0__Bacteria	D_1__Acidobacteria	D_2__Subgroup 6	D_3_	D_4_	D_5_	D_6_
6bc999ef4f4dd5db432032567e29b8bb	0.0065571	M1	-0.995412	0.142012	Peripheral nodes	25	715.188	D_0__Bacteria	D_1__Gemmatimonadetes	D_2__Gemmatimonadetes	D_3__Gemmatimonadales	D_4__Gemmatimonadaceae	D_5__uncultured	D_6_
ba131358416db3ac1731fbcf2c20020a	0.00680222	M1	-0.799357	0	Peripheral nodes	34	943.334	D_0__Bacteria	D_1__Acidobacteria	D_2__Subgroup 20	D_3__uncultured bacterium	D_4__	D_5__	D_6__
a11b64ea666ee3c7b74311b5451bebf5	0.0065571	M1	-0.385462	0.495317	Peripheral nodes	53	373.967	D_0__Bacteria	D_1__Chloroflexi	D_2__Anaerolineae	D_3__Anaerolineales	D_4__Anaerolineaceae	D_5__UTCFX1	D_6_
40c285a19798874125f0a3b675745498	0.0106629	M1	-0.516166	0.421053	Peripheral nodes	47	1155.13	D_0__Bacteria	D_1__Proteobacteria	D_2__Alphaproteobacteria	D_3__Rhizobiales	D_4__Hyphomicrobiaceae	D_5__Pedomicrobium	D_6__uncultured Hyphomicrobium sp.
214bff3a0b0f2345d97601403fc49dcc	0.0065571	M1	-0.603301	0	Peripheral nodes	43	4253.36	D_0__Bacteria	D_1__Acidobacteria	D_2__Blastocatellia (Subgroup 4)	D_3__Blastocatellales	D_4__Blastocatellaceae	D_5__JGI 0001001-H03	D_6__metagenome
0e027e5ad68fa4122ed2129ef569a89e	0.00741503	M1	1.66223	0.110727	Peripheral nodes	147	3149.84	D_0__Bacteria	D_1__Proteobacteria	D_2__Gammaproteobacteria	D_3__Pseudomonadales	D_4__Moraxellaceae	D_5__Psychrobacter	D_6_
e9a1811958c690c580ad232339896fb7	0.00913091	M1	-0.0587029	0.255102	Peripheral nodes	68	6285.68	D_0__Bacteria	D_1__Actinobacteria	D_2__Actinobacteria	D_3__Propionibacteriales	D_4__Nocardioidaceae	D_5__Nocardioides	D_6_
3b333be88325995bbea4e0de92873031	0.00986628	M1	0.965142	0	Peripheral nodes	115	4260.52	D_0__Bacteria	D_1__Proteobacteria	D_2__Gammaproteobacteria	D_3__Gammaproteobacteria Incertae Sedis	D_4__Unknown Family	D_5__Acidibacter	D_6__metagenome
be07ba9fd60c0045f5c19f730dd57955	0.00802785	M1	1.4226	0.234405	Peripheral nodes	136	9842.2	D_0__Bacteria	D_1__Chloroflexi	D_2__Anaerolineae	D_3__Anaerolineales	D_4__Anaerolineaceae	D_5__Leptolinea	D_6__uncultured Chloroflexi bacterium
e336951a7c52fe34658cf41afcb7778e	0.00649581	M1	0.681951	0.378698	Peripheral nodes	102	1381.93	D_0__Bacteria	D_1__Actinobacteria	D_2__Acidimicrobiia	D_3__Microtrichales	D_4__Ilumatobacteraceae	D_5__uncultured bacterium	D_6__
865dfcbab149e2925e5c83268690671e	0.00692478	M1	1.44439	0.479252	Peripheral nodes	137	6400.24	D_0__Bacteria	D_1__Proteobacteria	D_2__Gammaproteobacteria	D_3__Betaproteobacteriales	D_4__TRA3-20	D_5_	D_6_
bed2d6bb7c4a58c58deaa00d95828956	0.00839553	M1	-0.581517	0	Peripheral nodes	44	1768.26	D_0__Bacteria	D_1__Proteobacteria	D_2__Deltaproteobacteria	D_3__Desulfobacterales	D_4__Desulfobulbaceae	D_5__[Desulfobacterium] catecholicum group	D_6_
538fada7708defd0d17db3f032ace6ea	0.00643453	M1	-0.821141	0.122548	Peripheral nodes	33	491.081	D_0__Bacteria	D_1__Proteobacteria	D_2__Alphaproteobacteria	D_3__Sphingomonadales	D_4__Sphingomonadaceae	D_5_	D_6_
be04778be4e8750a9b0c012845132faf	0.00747631	M1	2.9257	0.142012	Module hubs	205	7157.3	D_0__Bacteria	D_1__Chloroflexi	D_2__Anaerolineae	D_3__Anaerolineales	D_4__Anaerolineaceae	D_5__uncultured	D_6__groundwater metagenome
11e23371888b6fd685a78d49b8fceeec	0.00643453	M1	-0.145839	0	Peripheral nodes	64	633.936	D_0__Bacteria	D_1__Acidobacteria	D_2__Subgroup 6	D_3_	D_4_	D_5_	D_6_
073b81a85d7b2dbbaf4c7059d6cc3551	0.00643453	M1	-1.34395	0.104938	Peripheral nodes	9	218.59	D_0__Bacteria	D_1__Proteobacteria	D_2__Alphaproteobacteria	D_3__Rhizobiales	D_4__Xanthobacteraceae	D_5_	D_6_
e23071c4327c0cbee54fdda82249bed2	0.00643453	M1	-1.0172	0.299308	Peripheral nodes	24	454.395	D_0__Bacteria	D_1__Proteobacteria	D_2__Alphaproteobacteria	D_3__Sphingomonadales	D_4__Sphingomonadaceae	D_5__Rhizorhapis	D_6__uncultured bacterium
100d132f7a311f4aae4c276fc5420368	0.00998885	M1	1.24833	0.193906	Peripheral nodes	128	2703.6	D_0__Bacteria	D_1__Proteobacteria	D_2__Gammaproteobacteria	D_3__Betaproteobacteriales	D_4__A21b	D_5__metagenome	D_6__
c0e53222f0b4acdae927c974d43e3d9a	0.00637325	M1	1.74936	0.291667	Peripheral nodes	151	3504.89	D_0__Bacteria	D_1__Bacteroidetes	D_2__Bacteroidia	D_3__Cytophagales	D_4__Microscillaceae	D_5__OLB12	D_6__uncultured bacterium
9147dd8dba35d09aef7db65f1042140c	0.00637325	M1	1.13941	0.56375	Peripheral nodes	123	2729.4	D_0__Bacteria	D_1__Actinobacteria	D_2__Actinobacteria	D_3__Propionibacteriales	D_4__Nocardioidaceae	D_5__Marmoricola	D_6__uncultured bacterium
15889752ad926e3938853c3998267e08	0.00637325	M1	-0.559733	0	Peripheral nodes	45	2778.5	D_0__Bacteria	D_1__Acidobacteria	D_2__Subgroup 6	D_3_	D_4_	D_5_	D_6_
fc7b45adb8e601575c008eeb86c909dc	0.0107242	M1	1.05228	0.486111	Peripheral nodes	119	13805.1	D_0__Bacteria	D_1__Acidobacteria	D_2__Thermoanaerobaculia	D_3__Thermoanaerobaculales	D_4__Thermoanaerobaculaceae	D_5__Subgroup 10	D_6_
c2594cc7a805fedfebda89ab35816466	0.571019	M1	-1.43109	0	Peripheral nodes	5	437.251	D_0__Bacteria	D_1__Bacteroidetes	D_2__Rhodothermia	D_3__Rhodothermales	D_4__Rhodothermaceae	D_5__uncultured	D_6_
eab752b00aa3b5c9e90e6924d98c0afb	0.412178	M1	-0.559733	0	Peripheral nodes	45	4874.65	D_0__Bacteria	D_1__Halanaerobiaeota	D_2__Halanaerobiia	D_3__Halanaerobiales	D_4__Halanaerobiaceae	D_5__Halanaerobium	D_6__bacterium YC-ZSS-LKJ55
5e45ea5784e924d82337cf3e7de42b54	0.157677	M1	-1.38752	0.0798611	Peripheral nodes	7	194.486	D_0__Bacteria	D_1__Bacteroidetes	D_2__Rhodothermia	D_3__Rhodothermales	D_4__Rhodothermaceae	D_5__uncultured	D_6_
9a27f2037fb115a871c548f1812afe27	0.117354	M1	-1.43109	0.244898	Peripheral nodes	5	313.512	D_0__Bacteria	D_1__Gemmatimonadetes	D_2__BD2-11 terrestrial group	D_3__uncultured bacterium	D_4__	D_5__	D_6__
098da9116a781595b1a2755aa512b585	0.129916	M1	-0.581517	0	Peripheral nodes	44	2936.98	D_0__Bacteria	D_1__Proteobacteria	D_2__Gammaproteobacteria	D_3__Oceanospirillales	D_4__Halomonadaceae	D_5__Halomonas	D_6_
bd0ed15902240bce0309dad7092c3fda	0.0943119	M1	-0.734005	0.204142	Peripheral nodes	37	7634.55	D_0__Bacteria	D_1__Proteobacteria	D_2__Gammaproteobacteria	D_3__Oceanospirillales	D_4__Halomonadaceae	D_5__uncultured	D_6__uncultured bacterium
b3be333efb403d1882c8b2f22f1ed71b	0.0661838	M1	-0.189407	0.21875	Peripheral nodes	62	6024.65	D_0__Bacteria	D_1__Bacteroidetes	D_2__Rhodothermia	D_3__Balneolales	D_4__Balneolaceae	D_5__uncultured	D_6_
4538082e29006ecf174bedfccd57ee14	0.0635487	M1	-1.32217	0.3624	Peripheral nodes	10	900.966	D_0__Bacteria	D_1__Actinobacteria	D_2__Nitriliruptoria	D_3__Nitriliruptorales	D_4__Nitriliruptoraceae	D_5__uncultured actinobacterium	D_6__
90a9df2814c8b5c12e5da375214a165b	0.058401	M1	-1.43109	0.272189	Peripheral nodes	5	748.507	D_0__Bacteria	D_1__Bacteroidetes	D_2__Rhodothermia	D_3__Rhodothermales	D_4__Rhodothermaceae	D_5_	D_6_
793b5aebe0facd1a5202a2ccacfaf82b	0.129181	M1	-0.21119	0.265	Peripheral nodes	61	5741.29	D_0__Bacteria	D_1__Proteobacteria	D_2__Alphaproteobacteria	D_3__uncultured	D_4__uncultured forest soil bacterium	D_5__	D_6__
62e7c47b7a6f294971525f92c47af221	0.047064	M1	-1.0172	0	Peripheral nodes	24	3302.71	D_0__Bacteria	D_1__Proteobacteria	D_2__Gammaproteobacteria	D_3__Nitrococcales	D_4__Nitrococcaceae	D_5__Aquisalimonas	D_6__uncultured bacterium
184f5bc60acfe7716731bd56d092e85f	0.0443676	M1	-1.38752	0.298677	Peripheral nodes	7	1050.33	D_0__Bacteria	D_1__Bacteroidetes	D_2__Rhodothermia	D_3__Balneolales	D_4__Balneolaceae	D_5__uncultured	D_6_
b905b6a7459b6eb2cc3bedb3b369aa8e	0.041181	M1	-0.450814	0	Peripheral nodes	50	14257.6	D_0__Bacteria	D_1__Gemmatimonadetes	D_2__Longimicrobia	D_3__Longimicrobiales	D_4__Longimicrobiaceae	D_5__uncultured bacterium	D_6__
e6962c2b4b112aaf96d2b60316e05254	0.03683	M1	-1.36574	0	Peripheral nodes	8	736.443	D_0__Bacteria	D_1__Actinobacteria	D_2__Nitriliruptoria	D_3__Euzebyales	D_4__Euzebyaceae	D_5__Egibacter	D_6__soda lake metagenome
82435fc8274cea2e39dfb56fa49049cb	0.0360947	M1	-1.19147	0	Peripheral nodes	16	2392.18	D_0__Bacteria	D_1__Bacteroidetes	D_2__Rhodothermia	D_3__Balneolales	D_4__Balneolaceae	D_5__uncultured	D_6__uncultured bacterium
6c633dbfee901276726a523acd00c2f3	0.034869	M1	-1.10433	0	Peripheral nodes	20	3186.04	D_0__Bacteria	D_1__Gemmatimonadetes	D_2__PAUC43f marine benthic group	D_3__uncultured bacterium	D_4__	D_5__	D_6__
cbd925caad43503aae3b2720c32d23fe	0.0300891	M1	-0.450814	0.265	Peripheral nodes	50	6913.68	D_0__Bacteria	D_1__Firmicutes	D_2__Clostridia	D_3__Clostridiales	D_4__Peptostreptococcaceae	D_5__uncultured	D_6__low G+C Gram-positive bacterium IRB 1
ca307e3ee6fc70cdbb758d37e0dc6309	0.0289248	M1	-1.38752	0.142012	Peripheral nodes	7	10427.1	D_0__Bacteria	D_1__Gemmatimonadetes	D_2__Longimicrobia	D_3__Longimicrobiales	D_4__Longimicrobiaceae	D_5__uncultured bacterium	D_6__
18f45bd1aea4fe83770d2eeb68403daa	0.0256156	M1	-0.581517	0	Peripheral nodes	44	3343.32	D_0__Bacteria	D_1__Actinobacteria	D_2__Nitriliruptoria	D_3__Euzebyales	D_4__Euzebyaceae	D_5__uncultured	D_6__uncultured Actinomycetales bacterium
70090483eb30f6b85a939bc75fc6a279	0.0251253	M1	-1.40931	0.644731	Connectors	6	114.449	D_0__Bacteria	D_1__Actinobacteria	D_2__Nitriliruptoria	D_3__Euzebyales	D_4__Euzebyaceae	D_5__Egibacter	D_6__uncultured bacterium
4f869666c894862ed915fc4e463b3060	0.0241448	M1	-0.21119	0.110727	Peripheral nodes	61	10614	D_0__Bacteria	D_1__Gemmatimonadetes	D_2__Longimicrobia	D_3__Longimicrobiales	D_4__Longimicrobiaceae	D_5__uncultured Gemmatimonadetes bacterium	D_6__
cb070b63baa0f4793c35b6eb2232b018	0.0240835	M1	-1.47466	0.391111	Peripheral nodes	3	4.87597	D_0__Bacteria	D_1__Proteobacteria	D_2__Gammaproteobacteria	D_3__Nitrococcales	D_4__Nitrococcaceae	D_5__Aquisalimonas	D_6_
a3e72a50f84bb6991a21a06d360f5857	0.0231643	M1	-1.40931	0.117188	Peripheral nodes	6	1554.12	D_0__Bacteria	D_1__Gemmatimonadetes	D_2__Longimicrobia	D_3__Longimicrobiales	D_4__Longimicrobiaceae	D_5__uncultured bacterium	D_6__
474e945c89aca4b813dfb06551638ec3	0.025064	M1	0.965142	0.321995	Peripheral nodes	115	20577.7	D_0__Bacteria	D_1__Actinobacteria	D_2__Nitriliruptoria	D_3__Euzebyales	D_4__Euzebyaceae	D_5__uncultured	D_6__uncultured Actinomycetales bacterium
bce1679651b15ece66d6f826772584c3	0.0225515	M1	-1.36574	0	Peripheral nodes	8	1920.42	D_0__Bacteria	D_1__Gemmatimonadetes	D_2__Longimicrobia	D_3__Longimicrobiales	D_4__Longimicrobiaceae	D_5__uncultured bacterium	D_6__
ae52b37a6792901c479886fd02686197	0.0257381	M1	0.355192	0	Peripheral nodes	87	8437.96	D_0__Bacteria	D_1__Acidobacteria	D_2__Holophagae	D_3__Subgroup 7	D_4__uncultured Acidobacteria bacterium	D_5__	D_6__
36a7118b2b5fb8d0e90d63a627b0d01c	0.0218774	M1	-0.341894	0.234405	Peripheral nodes	55	4421.84	D_0__Bacteria	D_1__Actinobacteria	D_2__Nitriliruptoria	D_3__Nitriliruptorales	D_4__Nitriliruptoraceae	D_5__uncultured bacterium	D_6__
7c53690100ce86307d98d46278818b6a	0.0218161	M1	-0.0587029	0.104938	Peripheral nodes	68	6441.97	D_0__Bacteria	D_1__Proteobacteria	D_2__Gammaproteobacteria	D_3__Alteromonadales	D_4__Idiomarinaceae	D_5__Aliidiomarina	D_6_
9b129a96ca2ff20f95d670d9906c2ac4	0.0253092	M1	-0.516166	0.15879	Peripheral nodes	47	329.633	D_0__Bacteria	D_1__Bacteroidetes	D_2__Bacteroidia	D_3__Bacteroidales	D_4__Prolixibacteraceae	D_5__uncultured	D_6_
cfc76c2ce0164223ef536a41c6a57ab4	0.0197326	M1	-1.2786	0.21875	Peripheral nodes	12	1706.55	D_0__Bacteria	D_1__Bacteroidetes	D_2__Rhodothermia	D_3__Rhodothermales	D_4__Rhodothermaceae	D_5__uncultured	D_6_
077385c1dbaa417e2eeb6d794f5ae8f9	0.019181	M1	-0.0151351	0	Peripheral nodes	70	3849.71	D_0__Bacteria	D_1__Acidobacteria	D_2__Holophagae	D_3__Subgroup 7	D_4_	D_5_	D_6_
0121234af92cd73bb540713fb2c65208	0.0205905	M1	-1.10433	0.648526	Connectors	20	546.413	D_0__Bacteria	D_1__Proteobacteria	D_2__Alphaproteobacteria	D_3__Rhodobacterales	D_4__Rhodobacteraceae	D_5__Rhodobaculum	D_6__uncultured bacterium
57aee4ba42477fcc49dfbf8533302224	0.0188133	M1	-1.03898	0.367627	Peripheral nodes	23	3446.61	D_0__Bacteria	D_1__Bacteroidetes	D_2__Rhodothermia	D_3__Balneolales	D_4__Balneolaceae	D_5__uncultured	D_6__uncultured bacterium
17157d5a4ee1c71c5cd745a88ded44b7	0.0175264	M1	-1.45287	0.3392	Peripheral nodes	4	271.89	D_0__Bacteria	D_1__Actinobacteria	D_2__Nitriliruptoria	D_3__Nitriliruptorales	D_4__Nitriliruptoraceae	D_5__uncultured bacterium	D_6__
5dc608d91c01df57ca38f70234c79836	0.0174652	M1	-0.973628	0.214533	Peripheral nodes	26	1894.98	D_0__Bacteria	D_1__Proteobacteria	D_2__Gammaproteobacteria	D_3__Oceanospirillales	D_4__Halomonadaceae	D_5__Halospina	D_6__uncultured bacterium
005da4a53f336aae78bf26c7393a0794	0.0266574	M1	-0.0804869	0	Peripheral nodes	67	5898.52	D_0__Bacteria	D_1__Proteobacteria	D_2__Gammaproteobacteria	D_3__Oceanospirillales	D_4__Halomonadaceae	D_5__Halomonas	D_6_
0c1527fa94558437b8c983a684f5d850	0.0150752	M1	-1.23504	0	Peripheral nodes	14	67.1042	D_0__Bacteria	D_1__Actinobacteria	D_2__Nitriliruptoria	D_3__Nitriliruptorales	D_4__Nitriliruptoraceae	D_5__uncultured bacterium	D_6__
36b13099d7beb0dfd142664e1fb70708	0.0143398	M1	-1.45287	0	Peripheral nodes	4	847.892	D_0__Bacteria	D_1__Proteobacteria	D_2__Alphaproteobacteria	D_3__Rhodovibrionales	D_4__Fodinicurvataceae	D_5__Rhodovibrio	D_6__uncultured alpha proteobacterium
5585827bff649b47913fd2e0244ce4bb	0.0140947	M1	-1.45287	0.633745	Connectors	4	15.4361	D_0__Bacteria	D_1__Gemmatimonadetes	D_2__BD2-11 terrestrial group	D_3__uncultured bacterium	D_4__	D_5__	D_6__
e87bf6a1619c1730b142f818f397b09c	0.0156267	M1	0.115569	0.0867769	Peripheral nodes	76	12935.3	D_0__Bacteria	D_1__Acidobacteria	D_2__Holophagae	D_3__Subgroup 7	D_4_	D_5_	D_6_
04b0fbb9d1505b2f79235391ecf95df6	0.0136657	M1	-1.34395	0.152778	Peripheral nodes	9	89.3829	D_0__Bacteria	D_1__Bacteroidetes	D_2__Rhodothermia	D_3__Balneolales	D_4__Balneolaceae	D_5__uncultured	D_6_
1c658351f0880f1278ca6582187b41b0	0.0131142	M1	-0.864708	0	Peripheral nodes	31	3904.44	D_0__Bacteria	D_1__Bacteroidetes	D_2__Rhodothermia	D_3__Rhodothermales	D_4__Rhodothermaceae	D_5__uncultured	D_6__Rhodothermaceae bacterium Tc-Br11_B2g6_7
e50fc20b846a1f83937de611d4b2ca1c	0.0159944	M1	-0.124055	0	Peripheral nodes	65	5614.21	D_0__Bacteria	D_1__Proteobacteria	D_2__Gammaproteobacteria	D_3__Xanthomonadales	D_4__Xanthomonadaceae	D_5__uncultured	D_6__uncultured Xanthomonas sp.
c7be499b0b67ae36fe5dda969242223a	0.0155042	M1	1.20477	0.260355	Peripheral nodes	126	8578.09	D_0__Bacteria	D_1__Acidobacteria	D_2__Holophagae	D_3__Subgroup 7	D_4__uncultured Acidobacterium sp.	D_5__	D_6__
372521d7d0d18c493f859481bacde461	0.014156	M1	-0.734005	0.390012	Peripheral nodes	37	2456.36	D_0__Bacteria	D_1__Actinobacteria	D_2__Nitriliruptoria	D_3__Nitriliruptorales	D_4__Nitriliruptoraceae	D_5__Egicoccus	D_6__uncultured bacterium
a92f3d646c7181209cb4ba796fbc92df	0.0120111	M1	-0.124055	0.172336	Peripheral nodes	65	5769.33	D_0__Bacteria	D_1__Proteobacteria	D_2__Gammaproteobacteria	D_3__Oceanospirillales	D_4__Halomonadaceae	D_5__Halomonas	D_6_
3cd3e73430f3e710283df84189936bb4	0.0120111	M1	-0.777573	0.291667	Peripheral nodes	35	2558.57	D_0__Bacteria	D_1__Proteobacteria	D_2__Gammaproteobacteria	D_3__Gammaproteobacteria Incertae Sedis	D_4__Unknown Family	D_5__Wenzhouxiangella	D_6_
5870948832f527133a5f67bd0efffead	0.0119498	M1	1.11763	0.664256	Connectors	122	5632.84	D_0__Bacteria	D_1__Gemmatimonadetes	D_2__Longimicrobia	D_3__Longimicrobiales	D_4__Longimicrobiaceae	D_5__uncultured bacterium	D_6__
9216db601e1a0edc4a225500b0518c96	0.0112145	M1	-1.34395	0.197531	Peripheral nodes	9	185.179	D_0__Bacteria	D_1__Actinobacteria	D_2__Nitriliruptoria	D_3__Nitriliruptorales	D_4__Nitriliruptoraceae	D_5__uncultured actinobacterium	D_6__
d44152386e5d8b52b438e375aedd83ae	0.0108468	M1	-0.625085	0.63138	Connectors	42	8176.49	D_0__Bacteria	D_1__Bacteroidetes	D_2__Rhodothermia	D_3__Balneolales	D_4__Balneolaceae	D_5_	D_6_
2e8f918f2b9d9c3d036b3b736f7c00d4	0.0104791	M1	-1.40931	0	Peripheral nodes	6	2266.05	D_0__Bacteria	D_1__Proteobacteria	D_2__Alphaproteobacteria	D_3__Rhodobacterales	D_4__Rhodobacteraceae	D_5_	D_6_
0be37f87b5f73a5d9e7f9a61cbffe85b	0.0103565	M1	-0.995412	0.277778	Peripheral nodes	25	2899.82	D_0__Bacteria	D_1__Planctomycetes	D_2__Phycisphaerae	D_3__Phycisphaerales	D_4__Phycisphaeraceae	D_5__uncultured	D_6_
4b46efdf24d0ae4063500396df19d93f	0.018078	M1	0.507679	0	Peripheral nodes	94	18637.8	D_0__Bacteria	D_1__Proteobacteria	D_2__Gammaproteobacteria	D_3__Betaproteobacteriales	D_4__Burkholderiaceae	D_5__Burkholderia-Caballeronia-Paraburkholderia	D_6_
9f077b22c8304fb8d5702ea3db1483ba	0.016117	M1	0.769087	0.458729	Peripheral nodes	106	2342.02	D_0__Bacteria	D_1__Bacteroidetes	D_2__Bacteroidia	D_3__Flavobacteriales	D_4__Crocinitomicaceae	D_5__Fluviicola	D_6_
844d0f25c16d3fe19ddd466a89d6a163	0.00998885	M1	-0.516166	0.226562	Peripheral nodes	47	11190.2	D_0__Bacteria	D_1__Bacteroidetes	D_2__Rhodothermia	D_3__Rhodothermales	D_4__Rhodothermaceae	D_5__uncultured	D_6__uncultured bacterium
b7fef95cadc60ffa78dc64688f5addc7	0.0126239	M1	0.0502167	0.597151	Peripheral nodes	73	777.301	D_0__Bacteria	D_1__Proteobacteria	D_2__Gammaproteobacteria	D_3__Pseudomonadales	D_4__Pseudomonadaceae	D_5__Pseudomonas	D_6_
68a8777c9265d0b14d824861ff3ff533	0.0104178	M1	0.28984	0	Peripheral nodes	84	3465.71	D_0__Bacteria	D_1__Proteobacteria	D_2__Deltaproteobacteria	D_3__Desulfobacterales	D_4__Desulfobacteraceae	D_5__Desulfonatronobacter	D_6__uncultured bacterium
be628d48ad87547186bd030e00ce78f1	0.0122563	M1	0.89979	0.117188	Peripheral nodes	112	2642.35	D_0__Bacteria	D_1__Acidobacteria	D_2__Holophagae	D_3__Subgroup 7	D_4_	D_5_	D_6_
dac8cc7a307a33587f29ee17b5b09484	0.00876322	M1	-1.45287	0.173828	Peripheral nodes	4	66.1358	D_0__Bacteria	D_1__Actinobacteria	D_2__Nitriliruptoria	D_3__Nitriliruptorales	D_4__Nitriliruptoraceae	D_5_	D_6_
832bace8b88da0ba30be4c570223155f	0.0107242	M1	-0.363678	0	Peripheral nodes	54	6907.91	D_0__Bacteria	D_1__Proteobacteria	D_2__Alphaproteobacteria	D_3__Rhodobacterales	D_4__Rhodobacteraceae	D_5_	D_6_
61a886876936639771678d8095c74f02	0.00827297	M1	-0.537949	0.209751	Peripheral nodes	46	6472.06	D_0__Bacteria	D_1__Firmicutes	D_2__Bacilli	D_3__Bacillales	D_4__Bacillaceae	D_5__Anaerobacillus	D_6_
1d15aaaf6b756e0170680627e60c9317	0.0105404	M1	0.507679	0.493459	Peripheral nodes	94	11838.8	D_0__Bacteria	D_1__Acidobacteria	D_2__Subgroup 6	D_3_	D_4_	D_5_	D_6_
68f6852734b48f3543424c7688d4bcec	0.0111532	M1	-0.755789	0.445	Peripheral nodes	36	2164.13	D_0__Bacteria	D_1__Firmicutes	D_2__Bacilli	D_3__Bacillales	D_4__Sporolactobacillaceae	D_5_	D_6_
3e29cc31cb71d32611abcba3f4f90e06	0.00796656	M1	-1.43109	0.37037	Peripheral nodes	5	1252.35	D_0__Bacteria	D_1__Proteobacteria	D_2__Gammaproteobacteria	D_3__Oceanospirillales	D_4__Pseudohongiellaceae	D_5__Pseudohongiella	D_6_
5d8f761fe2fe8b0347e4c1cf0579d8a3	0.00808913	M1	0.573031	0	Peripheral nodes	97	11725.5	D_0__Bacteria	D_1__Actinobacteria	D_2__Actinobacteria	D_3__Corynebacteriales	D_4__Dietziaceae	D_5__Dietzia	D_6_
d4bf0f3a5ad034608b4a6cd09f9bdf94	0.00796656	M1	0.725519	0.0877263	Peripheral nodes	104	16221.6	D_0__Bacteria	D_1__Proteobacteria	D_2__Gammaproteobacteria	D_3__Betaproteobacteriales	D_4__Burkholderiaceae	D_5__Burkholderia-Caballeronia-Paraburkholderia	D_6_
9de0c991b67c3a9dfc47fbb8610bd22a	0.00864066	M1	0.812654	0.0907029	Peripheral nodes	108	2950.11	D_0__Bacteria	D_1__Proteobacteria	D_2__Alphaproteobacteria	D_3__Tistrellales	D_4__Geminicoccaceae	D_5__Candidatus Alysiosphaera	D_6_
4953cc1a9a8b463e4fb39dc378b0b63d	0.0075376	M1	-1.45287	0.332823	Peripheral nodes	4	724.346	D_0__Bacteria	D_1__Chloroflexi	D_2__OLB14	D_3__uncultured Chloroflexi bacterium	D_4__	D_5__	D_6__
464e96a82a6aad9da98eacf9898116ce	0.00735375	M1	0.529463	0.279008	Peripheral nodes	95	6948.94	D_0__Bacteria	D_1__Chloroflexi	D_2__P2-11E	D_3__uncultured bacterium	D_4__	D_5__	D_6__
5f75bc256b7ab930ec115b9430938959	0.00716991	M1	-0.842925	0.110727	Peripheral nodes	32	4113.19	D_0__Bacteria	D_1__Spirochaetes	D_2__Spirochaetia	D_3__Spirochaetales	D_4__Spirochaetaceae	D_5__Spirochaeta 2	D_6_
67e7ba1a13d7decb0952d9376b7992c4	0.00870194	M1	1.50974	0.250865	Peripheral nodes	140	14040.1	D_0__Bacteria	D_1__Gemmatimonadetes	D_2__Gemmatimonadetes	D_3__Gemmatimonadales	D_4__Gemmatimonadaceae	D_5_	D_6_
2c4737a80a54a3ec3675b3c36a51564e	0.00833425	M1	-0.690437	0	Peripheral nodes	39	1804.99	D_0__Bacteria	D_1__Actinobacteria	D_2__Nitriliruptoria	D_3__Nitriliruptorales	D_4__Nitriliruptoraceae	D_5_	D_6_
c4959bd6f0413c5f3c29b321ec4d4eb6	0.00692478	M1	-1.38752	0.317025	Peripheral nodes	7	6089.46	D_0__Bacteria	D_1__Chloroflexi	D_2__Chloroflexia	D_3__Thermomicrobiales	D_4__Thermomicrobiaceae	D_5__Nitrolancea	D_6__uncultured Chloroflexi bacterium
cd46bede59258fb92f24f7b86c1501ca	0.0103565	M1	-0.93006	0.499774	Peripheral nodes	28	2050.92	D_0__Bacteria	D_1__Proteobacteria	D_2__Alphaproteobacteria	D_3__Rhizobiales	D_4__Beijerinckiaceae	D_5__Salinarimonas	D_6__uncultured bacterium
4c03846a0ba11540e6b0bed551d940b9	0.00674094	M1	0.115569	0	Peripheral nodes	76	1269.54	D_0__Bacteria	D_1__Acidobacteria	D_2__Holophagae	D_3__Subgroup 7	D_4_	D_5_	D_6_
c8ec316d8978d537722564311a0f5cc4	0.00661838	M1	-1.06076	0.46142	Peripheral nodes	22	1113.61	D_0__Bacteria	D_1__Deinococcus-Thermus	D_2__Deinococci	D_3__Deinococcales	D_4__Trueperaceae	D_5__Truepera	D_6__uncultured bacterium
f25755cb8aaac841d2acfd1a139e7b39	0.00808913	M1	-0.232974	0.110727	Peripheral nodes	60	834.83	D_0__Bacteria	D_1__Acidobacteria	D_2__Subgroup 6	D_3_	D_4_	D_5_	D_6_
2fb2f3248643650fcd4e265d87315771	0.00649581	M1	-1.45287	0	Peripheral nodes	4	8.50873	D_0__Bacteria	D_1__Verrucomicrobia	D_2__Verrucomicrobiae	D_3__Opitutales	D_4__uncultured	D_5__soda lake metagenome	D_6__
c7e1bca4a33c29d44df1c4ecf6ea1e73	0.00643453	M1	-1.47466	0.277778	Peripheral nodes	3	425.833	D_0__Bacteria	D_1__Actinobacteria	D_2__Nitriliruptoria	D_3__Euzebyales	D_4__Euzebyaceae	D_5__uncultured	D_6__uncultured Actinomycetales bacterium
431320296be767a3cc04c510cb3524e3	0.00759888	M1	-0.32011	0.538781	Peripheral nodes	56	12581.6	D_0__Bacteria	D_1__Proteobacteria	D_2__Gammaproteobacteria	D_3__Nitrosococcales	D_4__Nitrosococcaceae	D_5__Nitrosococcus	D_6__uncultured bacterium
eac3e57c050f842de2ec686e79495fe9	1.06109	M2	-0.292942	0.502812	Peripheral nodes	80	5931.89	D_0__Bacteria	D_1__Bacteroidetes	D_2__Bacteroidia	D_3__Cytophagales	D_4__Cyclobacteriaceae	D_5__Aquiflexum	D_6_
08f9791d7584a6d2f717526cf53aa12a	0.715459	M2	0.0700157	0.495512	Peripheral nodes	95	4300.84	D_0__Bacteria	D_1__Proteobacteria	D_2__Gammaproteobacteria	D_3__Pseudomonadales	D_4__Moraxellaceae	D_5__Perlucidibaca	D_6__uncultured bacterium
60770bcbe71a6cfd00cbbfeed76aa7e3	0.581192	M2	0.0700157	0.488199	Peripheral nodes	95	2195.62	D_0__Bacteria	D_1__Proteobacteria	D_2__Gammaproteobacteria	D_3__Betaproteobacteriales	D_4__Burkholderiaceae	D_5__Rhodoferax	D_6_
cc15f17429971e1c058539bb08609ef5	0.592712	M2	-1.06725	0.186632	Peripheral nodes	48	614.061	D_0__Bacteria	D_1__Proteobacteria	D_2__Gammaproteobacteria	D_3__Betaproteobacteriales	D_4__Rhodocyclaceae	D_5__Azoarcus	D_6_
2650d798ab766730c0ed2943dc25bfa0	0.473459	M2	-0.655899	0.496641	Peripheral nodes	65	1648.94	D_0__Bacteria	D_1__Bacteroidetes	D_2__Bacteroidia	D_3__Bacteroidales	D_4__Marinilabiliaceae	D_5_	D_6_
63ea743786095d65c164872655aa7899	0.504345	M2	-0.00257577	0.499576	Peripheral nodes	92	3199.83	D_0__Bacteria	D_1__Proteobacteria	D_2__Gammaproteobacteria	D_3__Betaproteobacteriales	D_4__Burkholderiaceae	D_5__Hydrogenophaga	D_6_
8a8ebe8255c0acf580838aa36ff00da5	0.38883	M2	-1.18824	0.544013	Peripheral nodes	43	1284.96	D_0__Bacteria	D_1__Bacteroidetes	D_2__Bacteroidia	D_3__Flavobacteriales	D_4__Flavobacteriaceae	D_5__Planktosalinus	D_6__uncultured Flavobacteriaceae bacterium
495928100e8a2d0a8ff8bc7a4f218004	0.343849	M2	-1.76897	0.35503	Peripheral nodes	19	81.9896	D_0__Bacteria	D_1__Proteobacteria	D_2__Gammaproteobacteria	D_3__Xanthomonadales	D_4__Rhodanobacteraceae	D_5__Pseudofulvimonas	D_6__uncultured bacterium
11efda7162cce6eb76e305dd6c80e282	0.363704	M2	-0.38973	0.496219	Peripheral nodes	76	3612.34	D_0__Bacteria	D_1__Bacteroidetes	D_2__Bacteroidia	D_3__Cytophagales	D_4__Cyclobacteriaceae	D_5__Algoriphagus	D_6__uncultured Algoriphagus sp.
2f37adf516f6d4c771302d6926e3a497	0.284345	M2	-1.57539	0.49555	Peripheral nodes	27	729.078	D_0__Bacteria	D_1__Bacteroidetes	D_2__Bacteroidia	D_3__Cytophagales	D_4__Cyclobacteriaceae	D_5__uncultured	D_6_
5d4582fc1ef7b1cd002abc98f0976456	0.291576	M2	0.28779	0	Peripheral nodes	104	2885.55	D_0__Bacteria	D_1__Bacteroidetes	D_2__Bacteroidia	D_3__Flavobacteriales	D_4__Flavobacteriaceae	D_5__Gillisia	D_6__uncultured bacterium
4c29adf988faecfd7987e7004862c21b	0.252601	M2	-0.510716	0.0587695	Peripheral nodes	71	5217.25	D_0__Bacteria	D_1__Proteobacteria	D_2__Alphaproteobacteria	D_3__Rhodobacterales	D_4__Rhodobacteraceae	D_5__Seohaeicola	D_6__uncultured bacterium
e8a333e4eeb92f40cd5b36301f451a6f	0.202902	M2	0.0700157	0.2688	Peripheral nodes	95	2289.64	D_0__Bacteria	D_1__Proteobacteria	D_2__Gammaproteobacteria	D_3__Xanthomonadales	D_4__Xanthomonadaceae	D_5__Arenimonas	D_6__uncultured gamma proteobacterium
611dcba742b0c358a42cff3da9ff72aa	0.238016	M2	-0.0267729	0.28556	Peripheral nodes	91	1699.65	D_0__Bacteria	D_1__Firmicutes	D_2__Clostridia	D_3__Clostridiales	D_4__Family XII	D_5__Fusibacter	D_6__uncultured Firmicutes bacterium
30801dc1acdbf05bbd3b6788355537ea	0.178819	M2	-0.0993644	0.493296	Peripheral nodes	88	4763.24	D_0__Bacteria	D_1__Bacteroidetes	D_2__Bacteroidia	D_3__Bacteroidales	D_4__Prolixibacteraceae	D_5__WCHB1-32	D_6__uncultured soil bacterium
1d2830c8470610de20478e543b907182	0.170668	M2	-1.18824	0.287335	Peripheral nodes	43	599.543	D_0__Bacteria	D_1__Proteobacteria	D_2__Deltaproteobacteria	D_3__Desulfuromonadales	D_4__Desulfuromonadaceae	D_5__Desulfuromusa	D_6__uncultured bacterium
615395a492e0cb3ae706fad87a0f9d0f	0.172507	M2	-0.196153	0	Peripheral nodes	84	1119.34	D_0__Bacteria	D_1__Firmicutes	D_2__Clostridia	D_3__Clostridiales	D_4__Family XII	D_5__Fusibacter	D_6_
b9b6c6d38c8c46d5329fc5358cd768a0	0.167727	M2	-0.22035	0.49446	Peripheral nodes	83	1996.91	D_0__Bacteria	D_1__Chloroflexi	D_2__Chloroflexia	D_3__Thermomicrobiales	D_4__JG30-KF-CM45	D_5__uncultured Chloroflexi bacterium	D_6__
75538196200bee33d344705bce5c6be0	0.178941	M2	-0.00257577	0.4758	Peripheral nodes	92	2058.21	D_0__Bacteria	D_1__Chloroflexi	D_2__Chloroflexia	D_3__Thermomicrobiales	D_4__JG30-KF-CM45	D_5_	D_6_
3db5299ace811683555c19de0f513a0d	0.163744	M2	-0.776885	0.260631	Peripheral nodes	60	1456.22	D_0__Bacteria	D_1__Planctomycetes	D_2__Planctomycetacia	D_3__Pirellulales	D_4__Pirellulaceae	D_5__Rhodopirellula	D_6__planctomycete str. 337
8f9df2b290322eda715b388fca29e71e	0.146095	M2	-1.55119	0.407359	Peripheral nodes	28	415.021	D_0__Bacteria	D_1__Proteobacteria	D_2__Gammaproteobacteria	D_3__Xanthomonadales	D_4__Rhodanobacteraceae	D_5__uncultured	D_6_
0abaca19c35c7261594e1f72dc271016	0.17698	M2	0.626551	0.419758	Peripheral nodes	118	2621.26	D_0__Bacteria	D_1__Proteobacteria	D_2__Deltaproteobacteria	D_3__Desulfuromonadales	D_4__Desulfuromonadaceae	D_5__Desulfuromonas	D_6_
c6c2cd0d4de948d85d81e90cf50050a8	0.149465	M2	-0.631702	0.499866	Peripheral nodes	66	1289.48	D_0__Bacteria	D_1__Bacteroidetes	D_2__Bacteroidia	D_3__Flavobacteriales	D_4__Flavobacteriaceae	D_5__Arenibacter	D_6_
6db2f3cbcd2b9702a881b7261de81fdf	0.142173	M2	-0.728491	0.344377	Peripheral nodes	62	963.445	D_0__Bacteria	D_1__Bacteroidetes	D_2__Bacteroidia	D_3__Flavobacteriales	D_4__Flavobacteriaceae	D_5__Gillisia	D_6__uncultured bacterium
f12ad8ff5f49f4e0d945faa819acd345	0.133164	M2	-1.35762	0	Peripheral nodes	36	427.129	D_0__Bacteria	D_1__Bacteroidetes	D_2__Bacteroidia	D_3__Cytophagales	D_4__Cyclobacteriaceae	D_5__Belliella	D_6__Belliella aquatica
235625b9c619c36f89c76f4c31b6acd0	0.134512	M2	-0.99466	0.383967	Peripheral nodes	51	1734.99	D_0__Bacteria	D_1__Proteobacteria	D_2__Alphaproteobacteria	D_3__Tistrellales	D_4__Geminicoccaceae	D_5__Candidatus Alysiosphaera	D_6__uncultured alpha proteobacterium
079b344f918629bb3cc13c3a4c0f2adf	0.13059	M2	-1.01886	0.463471	Peripheral nodes	50	799.984	D_0__Bacteria	D_1__Proteobacteria	D_2__Alphaproteobacteria	D_3__Rhodobacterales	D_4__Rhodobacteraceae	D_5_	D_6_
7b45d46f6a6e6ae59e2a01d4ec7ede83	0.140457	M2	-0.22035	0.396952	Peripheral nodes	83	1140.5	D_0__Bacteria	D_1__Gemmatimonadetes	D_2__Gemmatimonadetes	D_3__Gemmatimonadales	D_4__Gemmatimonadaceae	D_5__uncultured	D_6__uncultured Gemmatimonadetes bacterium
0003c0c0506a9db03cdcc166a66bc669	0.136841	M2	-0.22035	0.414039	Peripheral nodes	83	4591.01	D_0__Bacteria	D_1__Proteobacteria	D_2__Gammaproteobacteria	D_3__Alteromonadales	D_4__Alteromonadaceae	D_5_	D_6_
42c7bc9ad7c2aa572f983674c05aad5b	0.13917	M2	0.336185	0.543968	Peripheral nodes	106	2190.53	D_0__Bacteria	D_1__Firmicutes	D_2__Clostridia	D_3__Clostridiales	D_4__Clostridiaceae 1	D_5__Youngiibacter	D_6__uncultured bacterium
313f743dd5e8162d04b06fe92310ea01	0.129671	M2	-1.35762	0.24	Peripheral nodes	36	252.629	D_0__Bacteria	D_1__Bacteroidetes	D_2__Bacteroidia	D_3__Flavobacteriales	D_4__Flavobacteriaceae	D_5__Planktosalinus	D_6__uncultured bacterium
9264a7dfa910bb9e145e9eb899e7e29d	0.165276	M2	-0.0267729	0.108728	Peripheral nodes	91	3179.78	D_0__Bacteria	D_1__Actinobacteria	D_2__Actinobacteria	D_3__Micrococcales	D_4__Micrococcaceae	D_5__Kocuria	D_6_
6cb56c2bfe1b162ec4717c77f0795b34	0.136964	M2	-0.801082	0	Peripheral nodes	59	1256.68	D_0__Bacteria	D_1__Deinococcus-Thermus	D_2__Deinococci	D_3__Deinococcales	D_4__Trueperaceae	D_5__Truepera	D_6__uncultured bacterium
07ac9feb88c09b4fafd581b4e5ec1b61	0.12673	M2	0.263593	0.424013	Peripheral nodes	103	2307.26	D_0__Bacteria	D_1__Bacteroidetes	D_2__Bacteroidia	D_3__Cytophagales	D_4__Cyclobacteriaceae	D_5__Algoriphagus	D_6__uncultured Bacteroidetes bacterium
b10e244b13c53714659dfd3ffe424462	0.148301	M2	0.723339	0.336735	Peripheral nodes	122	3223.85	D_0__Bacteria	D_1__Proteobacteria	D_2__Gammaproteobacteria	D_3__Aeromonadales	D_4__Aeromonadaceae	D_5__Aeromonas	D_6_
28abaddba48bcce3c132bdcec1954665	0.115209	M2	-0.728491	0.51096	Peripheral nodes	62	2128.78	D_0__Bacteria	D_1__Actinobacteria	D_2__Nitriliruptoria	D_3__Nitriliruptorales	D_4__Nitriliruptoraceae	D_5__Nitriliruptor	D_6__Nitriliruptor alkaliphilus DSM 45188
bab830ccc33339a451d376ff25035dcc	0.121643	M2	-1.4786	0.453922	Peripheral nodes	31	175.687	D_0__Bacteria	D_1__Proteobacteria	D_2__Gammaproteobacteria	D_3__Salinisphaerales	D_4__Solimonadaceae	D_5__Polycyclovorans	D_6__uncultured gamma proteobacterium
a65c2246dff797d34b1a83aecc17c2d6	0.119253	M2	-0.292942	0.517674	Peripheral nodes	80	1016.34	D_0__Bacteria	D_1__Firmicutes	D_2__Erysipelotrichia	D_3__Erysipelotrichales	D_4__Erysipelotrichaceae	D_5__Erysipelothrix	D_6_
5c9d10067d70caef20162694cd6d996f	0.121398	M2	0.11841	0.444444	Peripheral nodes	97	1618.02	D_0__Bacteria	D_1__Proteobacteria	D_2__Gammaproteobacteria	D_3__Betaproteobacteriales	D_4__Rhodocyclaceae	D_5_	D_6_
0e105fd39a8c052e88250902e6bbee97	0.10951	M2	0.0458186	0.231111	Peripheral nodes	94	5156.34	D_0__Bacteria	D_1__Bacteroidetes	D_2__Bacteroidia	D_3__Flavobacteriales	D_4__Flavobacteriaceae	D_5__Subsaximicrobium	D_6__uncultured bacterium
e02d53da4543ae6be0f6d5ec39289e4f	0.108284	M2	-1.04305	0.515311	Peripheral nodes	49	517.363	D_0__Bacteria	D_1__Proteobacteria	D_2__Gammaproteobacteria	D_3__Oceanospirillales	D_4__Alcanivoracaceae	D_5__Alcanivorax	D_6__uncultured gamma proteobacterium
8e6a41722809a371f6ccf97b0aa18793	0.132858	M2	-0.268745	0.183257	Peripheral nodes	81	894.1	D_0__Bacteria	D_1__Firmicutes	D_2__Erysipelotrichia	D_3__Erysipelotrichales	D_4__Erysipelotrichaceae	D_5__Erysipelothrix	D_6_
25ad454af264005e47000c4b0fb15bef	0.16166	M2	1.15889	0.191327	Peripheral nodes	140	7337.87	D_0__Bacteria	D_1__Chloroflexi	D_2__KD4-96	D_3_	D_4_	D_5_	D_6_
c5bfe998d4dfa39ac403aa683cf8e30b	0.112083	M2	-1.11565	0.453462	Peripheral nodes	46	658.179	D_0__Bacteria	D_1__Proteobacteria	D_2__Gammaproteobacteria	D_3__Steroidobacterales	D_4__Woeseiaceae	D_5__JTB255 marine benthic group	D_6__uncultured bacterium
6c0c9deaa9ba15305f3137698926d2ab	0.169075	M2	-0.655899	0.470615	Peripheral nodes	65	1167.2	D_0__Bacteria	D_1__Proteobacteria	D_2__Deltaproteobacteria	D_3__Desulfobacterales	D_4__Desulfobulbaceae	D_5__[Desulfobacterium] catecholicum group	D_6_
fe9d7c5888a3d75c4643bb4673d51ca9	0.104791	M2	-1.33342	0.457856	Peripheral nodes	37	369.877	D_0__Bacteria	D_1__Cyanobacteria	D_2__Oxyphotobacteria	D_3__Chloroplast	D_4_	D_5_	D_6_
3bf293860fc3ae60dc827fc1c8207df4	0.178696	M2	0.166804	0.364198	Peripheral nodes	99	2231.39	D_0__Bacteria	D_1__Acidobacteria	D_2__Subgroup 6	D_3__metagenome	D_4__	D_5__	D_6__
4952c88164b42d46bf42884145553ee7	0.131571	M2	0.384579	0.346021	Peripheral nodes	108	2628.97	D_0__Bacteria	D_1__Firmicutes	D_2__Bacilli	D_3__Lactobacillales	D_4__Carnobacteriaceae	D_5__Trichococcus	D_6_
01e75aad2fc51f16a19250a86001940f	0.128813	M2	0.0216214	0	Peripheral nodes	93	3517.19	D_0__Bacteria	D_1__Actinobacteria	D_2__Acidimicrobiia	D_3__Microtrichales	D_4__Ilumatobacteraceae	D_5__Ilumatobacter	D_6_
b813769504e4e9a1459ac045a6aa9f84	0.161108	M2	0.795931	0.4032	Peripheral nodes	125	10595.2	D_0__Bacteria	D_1__Proteobacteria	D_2__Gammaproteobacteria	D_3__Betaproteobacteriales	D_4__Burkholderiaceae	D_5_	D_6_
17ff405aa7022ada5e6bd5b6179b7106	0.106507	M2	-1.09145	0.479025	Peripheral nodes	47	801.602	D_0__Bacteria	D_1__Proteobacteria	D_2__Alphaproteobacteria	D_3__Tistrellales	D_4__Geminicoccaceae	D_5__Candidatus Alysiosphaera	D_6__uncultured alpha proteobacterium
73f857309edae65063981520dae5fbd0	0.0927186	M2	-1.28503	0.430251	Peripheral nodes	39	366.538	D_0__Bacteria	D_1__Bacteroidetes	D_2__Bacteroidia	D_3__Flavobacteriales	D_4__Flavobacteriaceae	D_5__Flavobacterium	D_6_
84bb214d99ccf9bbde2a37097ae15ab3	0.106936	M2	-1.40601	0.421502	Peripheral nodes	34	206.514	D_0__Bacteria	D_1__Bacteroidetes	D_2__Bacteroidia	D_3__Flavobacteriales	D_4__Flavobacteriaceae	D_5__Subsaximicrobium	D_6__uncultured bacterium
65e7444441dc529d43a228692ac4e883	0.0907576	M2	-0.268745	0.277778	Peripheral nodes	81	2653.12	D_0__Bacteria	D_1__Firmicutes	D_2__Erysipelotrichia	D_3__Erysipelotrichales	D_4__Erysipelotrichaceae	D_5__Erysipelothrix	D_6__uncultured low G+C Gram-positive bacterium
8b3691f3066175fb06d38280a6f0822b	0.0884902	M2	-1.4786	0.508923	Peripheral nodes	31	415.06	D_0__Bacteria	D_1__Proteobacteria	D_2__Alphaproteobacteria	D_3__Rhodobacterales	D_4__Rhodobacteraceae	D_5_	D_6_
b715ae30d43a6e2a3f85b9e9492dffb9	0.149465	M2	-0.341336	0.461538	Peripheral nodes	78	1159.08	D_0__Bacteria	D_1__Firmicutes	D_2__Clostridia	D_3__Clostridiales	D_4__Family XII	D_5__Fusibacter	D_6_
7e2ef1fa1f7b9d5c11591cf57c47a716	0.189911	M2	0.166804	0.361965	Peripheral nodes	99	2611.81	D_0__Bacteria	D_1__Bacteroidetes	D_2__Bacteroidia	D_3__Bacteroidales	D_4__Prolixibacteraceae	D_5__uncultured	D_6_
44f91331adaf0d95ad874539aae187d0	0.198858	M2	-0.0267729	0.477708	Peripheral nodes	91	2656.36	D_0__Bacteria	D_1__Proteobacteria	D_2__Gammaproteobacteria	D_3__Betaproteobacteriales	D_4__Burkholderiaceae	D_5__Hydrogenophaga	D_6_
abf7502caadb35290f014fe5a80e4a1f	0.168217	M2	1.37666	0.507256	Peripheral nodes	149	6856.34	D_0__Bacteria	D_1__Proteobacteria	D_2__Alphaproteobacteria	D_3__Caulobacterales	D_4__Caulobacteraceae	D_5__Brevundimonas	D_6_
7e74b9a32c0bf65d3de4c14c706eada6	0.124769	M2	-0.317139	0.398023	Peripheral nodes	79	910.982	D_0__Bacteria	D_1__Proteobacteria	D_2__Alphaproteobacteria	D_3__Rhizobiales	D_4__Methyloligellaceae	D_5__uncultured	D_6_
86adf69fa516033d9b6995bb07dff125	0.108774	M2	0.11841	0.496907	Peripheral nodes	97	2261.76	D_0__Bacteria	D_1__Proteobacteria	D_2__Gammaproteobacteria	D_3__Betaproteobacteriales	D_4__Burkholderiaceae	D_5_	D_6_
627dff5daa089aac8cc5d6f065acea5b	0.126668	M2	0.28779	0.120708	Peripheral nodes	104	2178.6	D_0__Bacteria	D_1__Firmicutes	D_2__Clostridia	D_3__Clostridiales	D_4__Clostridiaceae 1	D_5__Proteiniclasticum	D_6__uncultured bacterium
e028d7b48cb3f1fd61cee953c6ab0ff7	0.087142	M2	-0.728491	0.42	Peripheral nodes	62	2693.52	D_0__Bacteria	D_1__Proteobacteria	D_2__Gammaproteobacteria	D_3__Cellvibrionales	D_4__Halieaceae	D_5__Haliea	D_6__uncultured bacterium
e59dc7dee912155d4da5a647c4d93d34	0.0811364	M2	-1.59959	0.462111	Peripheral nodes	26	107.332	D_0__Bacteria	D_1__Bacteroidetes	D_2__Bacteroidia	D_3__Flavobacteriales	D_4__Flavobacteriaceae	D_5__Gillisia	D_6__uncultured bacterium
f05294b1606807223e06dd26840f23b9	0.0924734	M2	-1.23663	0.46781	Peripheral nodes	41	514.379	D_0__Bacteria	D_1__Bacteroidetes	D_2__Rhodothermia	D_3__Balneolales	D_4__Balneolaceae	D_5__A815	D_6_
8fb08c7fb661395edcb5c11a8953494f	0.082791	M2	0.239396	0.32775	Peripheral nodes	102	2202.63	D_0__Bacteria	D_1__Firmicutes	D_2__Erysipelotrichia	D_3__Erysipelotrichales	D_4__Erysipelotrichaceae	D_5__Erysipelothrix	D_6__uncultured anaerobic bacterium
911f017dda39df8be93e5554d19c0eb6	0.08083	M2	0.0700157	0.306539	Peripheral nodes	95	2636.09	D_0__Bacteria	D_1__Cyanobacteria	D_2__Oxyphotobacteria	D_3__Phormidesmiales	D_4__Nodosilineaceae	D_5__Nodosilinea PCC-7104	D_6__uncultured bacterium
1050c5d436b0e4cc758761411118f323	0.100808	M2	-1.45441	0.345679	Peripheral nodes	32	507.925	D_0__Bacteria	D_1__Bacteroidetes	D_2__Bacteroidia	D_3__Bacteroidales	D_4__Prolixibacteraceae	D_5__uncultured	D_6__uncultured Bacteroidetes bacterium
1a3cf0353cc0a894f04ff9e6aa9f2bca	0.075376	M2	-0.99466	0	Peripheral nodes	51	662.709	D_0__Bacteria	D_1__Cyanobacteria	D_2__Oxyphotobacteria	D_3__Synechococcales	D_4__Cyanobiaceae	D_5_	D_6_
2af4a4692fce0f61007e304d32ffbee2	0.075376	M2	-0.38973	0.459184	Peripheral nodes	76	2448.77	D_0__Bacteria	D_1__Bacteroidetes	D_2__Bacteroidia	D_3__Cytophagales	D_4__Cyclobacteriaceae	D_5__Belliella	D_6__Belliella aquatica
dff370ddc88cd36b7ad7e7939aa84e8a	0.086284	M2	-1.76897	0.197543	Peripheral nodes	19	258.568	D_0__Bacteria	D_1__Proteobacteria	D_2__Gammaproteobacteria	D_3__Xanthomonadales	D_4__Xanthomonadaceae	D_5__Luteimonas	D_6_
909a8f222924cb93e175b0b58d1ec483	0.0779498	M2	-1.18824	0	Peripheral nodes	43	721.056	D_0__Bacteria	D_1__Gemmatimonadetes	D_2__BD2-11 terrestrial group	D_3__uncultured Gemmatimonadetes bacterium	D_4__	D_5__	D_6__
0172b98b1e8fac43ad284e92886c482f	0.078869	M2	0.215199	0.499425	Peripheral nodes	101	4150.29	D_0__Bacteria	D_1__Firmicutes	D_2__Clostridia	D_3__Clostridiales	D_4__Peptococcaceae	D_5__Desulfosporosinus	D_6_
08c985859d5be797dee9171f8a7d5f45	0.0745793	M2	-0.752688	0.487535	Peripheral nodes	61	2093.52	D_0__Bacteria	D_1__Planctomycetes	D_2__Planctomycetacia	D_3__Pirellulales	D_4__Pirellulaceae	D_5__Blastopirellula	D_6_
3805f8324974bc772930691ed70c3350	0.0785013	M2	-1.18824	0.499174	Peripheral nodes	43	535.728	D_0__Bacteria	D_1__Bacteroidetes	D_2__Bacteroidia	D_3__Flavobacteriales	D_4__Cryomorphaceae	D_5__Cryomorpha	D_6__uncultured organism
867b9bb28bba13724d4e050e6eef792a	0.0729247	M2	-0.99466	0.400473	Peripheral nodes	51	1389.57	D_0__Bacteria	D_1__Bacteroidetes	D_2__Bacteroidia	D_3__Flavobacteriales	D_4__Crocinitomicaceae	D_5__uncultured	D_6__uncultured Brumimicrobium sp.
1790afb4a24cb108f4de33e9c18cbe27	0.10381	M2	0.820128	0	Peripheral nodes	126	2216.21	D_0__Bacteria	D_1__Bacteroidetes	D_2__Bacteroidia	D_3__Flavobacteriales	D_4__Crocinitomicaceae	D_5__Fluviicola	D_6_
26ab8e64c19323fcb542c1dc23f58f18	0.0927798	M2	-0.00257577	0.450974	Peripheral nodes	92	2281.69	D_0__Bacteria	D_1__Bacteroidetes	D_2__Bacteroidia	D_3__Chitinophagales	D_4__Saprospiraceae	D_5__uncultured	D_6__uncultured bacterium
04f19c1a8465c5ba98a49357145136ce	0.179248	M2	1.69123	0.482853	Peripheral nodes	162	8431.45	D_0__Bacteria	D_1__Proteobacteria	D_2__Gammaproteobacteria	D_3__Pseudomonadales	D_4__Pseudomonadaceae	D_5__Pseudomonas	D_6_
67664e9e32f03e01d902b9e6db32f56b	0.0748857	M2	0.965311	0.188366	Peripheral nodes	132	2733.95	D_0__Bacteria	D_1__Proteobacteria	D_2__Gammaproteobacteria	D_3__Betaproteobacteriales	D_4__Burkholderiaceae	D_5__Hydrogenophaga	D_6_
cfe14c1903873a24e2f257b00ae66106	0.076479	M2	0.142607	0.412071	Peripheral nodes	98	1266.19	D_0__Bacteria	D_1__Actinobacteria	D_2__Actinobacteria	D_3__Micrococcales	D_4__Intrasporangiaceae	D_5__Aquipuribacter	D_6_
a97d044317c1a4ea1d0da42175923deb	0.0974372	M2	1.0379	0.0798611	Peripheral nodes	135	4506.65	D_0__Bacteria	D_1__Bacteroidetes	D_2__Bacteroidia	D_3__Cytophagales	D_4__Cyclobacteriaceae	D_5__Algoriphagus	D_6__uncultured Bacteroidetes bacterium
6ba77a57823e111fd4d02dec71946aaf	0.0667353	M2	-1.18824	0.518912	Peripheral nodes	43	499.091	D_0__Bacteria	D_1__Bacteroidetes	D_2__Bacteroidia	D_3__Chitinophagales	D_4__Saprospiraceae	D_5__uncultured	D_6__uncultured Saprospiraceae bacterium
023fb61c0c768278cfbd13c524f91a7c	0.0765403	M2	0.215199	0	Peripheral nodes	101	2162.54	D_0__Bacteria	D_1__Proteobacteria	D_2__Gammaproteobacteria	D_3__Betaproteobacteriales	D_4__Burkholderiaceae	D_5__Hydrogenophaga	D_6_
29fabe3dde248e75b3426ab252998ae2	0.0652033	M2	-1.11565	0.282481	Peripheral nodes	46	426.191	D_0__Bacteria	D_1__Bacteroidetes	D_2__Bacteroidia	D_3__Cytophagales	D_4__Microscillaceae	D_5__uncultured	D_6__uncultured Bacteroidetes bacterium
763d130f05beafeb918ac47c3aa252ca	0.0712088	M2	0.215199	0.223537	Peripheral nodes	101	1845.33	D_0__Bacteria	D_1__Proteobacteria	D_2__Deltaproteobacteria	D_3__Desulfuromonadales	D_4__Geobacteraceae	D_5__Geobacter	D_6__uncultured Geobacteraceae bacterium
2c88bd52e180e37b5a387c996f7adc41	0.0682061	M2	-0.0751673	0.499815	Peripheral nodes	89	910.333	D_0__Bacteria	D_1__Proteobacteria	D_2__Deltaproteobacteria	D_3__Desulfuromonadales	D_4_	D_5_	D_6_
6d70a23afa53d98ebc47314d88223f05	0.0648969	M2	-1.28503	0.290657	Peripheral nodes	39	565.482	D_0__Bacteria	D_1__Gemmatimonadetes	D_2__BD2-11 terrestrial group	D_3__uncultured bacterium	D_4__	D_5__	D_6__
6226ad831d320c6cbb2f014aaa49794e	0.0770918	M2	-1.45441	0.188366	Peripheral nodes	32	431.574	D_0__Bacteria	D_1__Bacteroidetes	D_2__Bacteroidia	D_3__Chitinophagales	D_4__Saprospiraceae	D_5__uncultured	D_6__uncultured bacterium
04b3bf79ac05f47f820046a13d0e7f20	0.06361	M2	-0.99466	0.435909	Peripheral nodes	51	1206.43	D_0__Bacteria	D_1__Proteobacteria	D_2__Gammaproteobacteria	D_3__Betaproteobacteriales	D_4__Burkholderiaceae	D_5_	D_6_
b147f5e55344474fa4a567845142ebd5	0.0636712	M2	-1.45441	0.17898	Peripheral nodes	32	276.112	D_0__Bacteria	D_1__Proteobacteria	D_2__Gammaproteobacteria	D_3__Steroidobacterales	D_4__Woeseiaceae	D_5__JTB255 marine benthic group	D_6__uncultured bacterium
2b8afd0aabc27b2e7d080b7429d02cf6	0.110735	M2	1.32827	0.472958	Peripheral nodes	147	3773.78	D_0__Bacteria	D_1__Firmicutes	D_2__Erysipelotrichia	D_3__Erysipelotrichales	D_4__Erysipelotrichaceae	D_5__Erysipelothrix	D_6_
234c7e8007db72f02d7b30448f928865	0.0713927	M2	-1.16404	0.444444	Peripheral nodes	44	546.353	D_0__Bacteria	D_1__Bacteroidetes	D_2__Bacteroidia	D_3__Bacteroidales	D_4__Bacteroidetes BD2-2	D_5__uncultured bacterium	D_6__
05ae0a5d8c1a3f70dbbf8d26d121f725	0.140518	M2	0.868522	0.501173	Peripheral nodes	128	2014.97	D_0__Bacteria	D_1__Proteobacteria	D_2__Gammaproteobacteria	D_3__Betaproteobacteriales	D_4__Rhodocyclaceae	D_5_	D_6_
b689a95a0ce127bd70b178c76a75a9b9	0.0634261	M2	-0.341336	0.529163	Peripheral nodes	78	1096.11	D_0__Bacteria	D_1__Proteobacteria	D_2__Deltaproteobacteria	D_3__Myxococcales	D_4__bacteriap25	D_5__uncultured Myxococcales bacterium	D_6__
4924c53e16718290fbf6edaaf30c6efe	0.0669804	M2	-1.28503	0.459078	Peripheral nodes	39	1954.24	D_0__Bacteria	D_1__Deinococcus-Thermus	D_2__Deinococci	D_3__Deinococcales	D_4__Trueperaceae	D_5__Truepera	D_6__uncultured bacterium
f5e6dfa5aa2ca9ccc2d6695c7b233dc1	0.100808	M2	-0.510716	0.378145	Peripheral nodes	71	1923.82	D_0__Bacteria	D_1__Bacteroidetes	D_2__Bacteroidia	D_3__Flavobacteriales	D_4__Flavobacteriaceae	D_5__Planktosalinus	D_6__uncultured bacterium
5f146151e9ff282503b25c4ed97b5949	0.0589526	M2	0.553959	0.497396	Peripheral nodes	115	3550.25	D_0__Bacteria	D_1__Bacteroidetes	D_2__Bacteroidia	D_3__Flavobacteriales	D_4__Flavobacteriaceae	D_5__Arenibacter	D_6_
1c89f19f8005a906292cf5fcb8fffd15	0.055766	M2	-1.40601	0	Peripheral nodes	34	277.442	D_0__Bacteria	D_1__Actinobacteria	D_2__Nitriliruptoria	D_3__Nitriliruptorales	D_4__Nitriliruptoraceae	D_5__uncultured bacterium	D_6__
8b970c44f7b34595bfd9f20a0d771cd4	0.0948634	M2	0.432973	0.458395	Peripheral nodes	110	2744.37	D_0__Bacteria	D_1__Proteobacteria	D_2__Alphaproteobacteria	D_3__Rhizobiales	D_4__Amb-16S-1323	D_5__uncultured bacterium	D_6__
da490754f269fd3301d557cc4ddaeb4e	0.0684512	M2	0.360382	0.412071	Peripheral nodes	107	3021.67	D_0__Bacteria	D_1__Proteobacteria	D_2__Gammaproteobacteria	D_3__Pseudomonadales	D_4__Pseudomonadaceae	D_5__Pseudomonas	D_6_
3b0f3235ae3065bd37b1c0119169d7fd	0.0563175	M2	-0.655899	0.0739645	Peripheral nodes	65	755.394	D_0__Bacteria	D_1__Planctomycetes	D_2__Planctomycetacia	D_3__Planctomycetales	D_4__Rubinisphaeraceae	D_5__uncultured	D_6__uncultured bacterium
1d6cec4fda6ff5148675634f9ce8ac9b	0.0542952	M2	-0.0267729	0.0928019	Peripheral nodes	91	2223.92	D_0__Bacteria	D_1__Bacteroidetes	D_2__Bacteroidia	D_3__Flavobacteriales	D_4__Flavobacteriaceae	D_5__Flavobacterium	D_6_
4cd0759eb016d3061f6db98c23897c4d	0.0544178	M2	0.311987	0.467512	Peripheral nodes	105	2217.12	D_0__Bacteria	D_1__Firmicutes	D_2__Bacilli	D_3__Bacillales	D_4__Bacillaceae	D_5__Bacillus	D_6_
5f1d36db88ab864fa93ec880f54748b7	0.056869	M2	-1.55119	0.520919	Peripheral nodes	28	282.363	D_0__Bacteria	D_1__Chloroflexi	D_2__Anaerolineae	D_3__Ardenticatenales	D_4__uncultured	D_5__uncultured Chloroflexi bacterium	D_6__
35d5333712ef2229db14237b23c3c524	0.0521504	M2	-1.01886	0.515781	Peripheral nodes	50	1220.76	D_0__Bacteria	D_1__Bacteroidetes	D_2__Rhodothermia	D_3__Balneolales	D_4__Balneolaceae	D_5__A815	D_6__uncultured Bacteroidetes bacterium
e7d7f162483511aa4c0620ed5db23d8d	0.0928411	M2	0.844325	0.0680969	Peripheral nodes	127	3018.85	D_0__Bacteria	D_1__Proteobacteria	D_2__Gammaproteobacteria	D_3__Betaproteobacteriales	D_4__Nitrosomonadaceae	D_5__Ellin6067	D_6_
10f0e56344bcc85af921c62f99e29f44	0.0571754	M2	0.263593	0.41795	Peripheral nodes	103	6377.5	D_0__Bacteria	D_1__Proteobacteria	D_2__Gammaproteobacteria	D_3__Pseudomonadales	D_4__Pseudomonadaceae	D_5__Pseudomonas	D_6_
1d8d26b97d97811f81eaf7112ad4fabf	0.054908	M2	-1.40601	0.197531	Peripheral nodes	34	1208.99	D_0__Bacteria	D_1__Deinococcus-Thermus	D_2__Deinococci	D_3__Deinococcales	D_4__Trueperaceae	D_5__Truepera	D_6__uncultured bacterium
73fbc62bfccde8926caf6df20944f770	0.0600556	M2	0.11841	0	Peripheral nodes	97	5589.2	D_0__Bacteria	D_1__Firmicutes	D_2__Bacilli	D_3__Bacillales	D_4__Planococcaceae	D_5_	D_6_
91b3e008a43d40acecc8755b9b4acaed	0.053376	M2	-0.922068	0.496668	Peripheral nodes	54	1026.85	D_0__Bacteria	D_1__Planctomycetes	D_2__Planctomycetacia	D_3__Pirellulales	D_4__Pirellulaceae	D_5__Pirellula	D_6__uncultured organism
c19445063bbc593649e290960291fb67	0.0507409	M2	-1.30922	0.451843	Peripheral nodes	38	522.173	D_0__Bacteria	D_1__Bacteroidetes	D_2__Rhodothermia	D_3__Balneolales	D_4__Balneolaceae	D_5__Rhodohalobacter	D_6__uncultured bacterium
f1d83e437e5cac4a1c3bcb5e2b7ec225	0.0530696	M2	-1.40601	0.341797	Peripheral nodes	34	195.326	D_0__Bacteria	D_1__Proteobacteria	D_2__Alphaproteobacteria	D_3__Rhizobiales	D_4__Hyphomicrobiaceae	D_5__Filomicrobium	D_6_
df427f2191021e678e0f73c1fb439421	0.0531921	M2	-0.22035	0	Peripheral nodes	83	1471.83	D_0__Bacteria	D_1__Chloroflexi	D_2__Gitt-GS-136	D_3_	D_4_	D_5_	D_6_
1e8edc466f29e1096518628ac7db2983	0.0512924	M2	-1.43021	0.398308	Peripheral nodes	33	197.7	D_0__Bacteria	D_1__Bacteroidetes	D_2__Bacteroidia	D_3__Flavobacteriales	D_4__Flavobacteriaceae	D_5__Planktosalinus	D_6_
e9ad55c92bf04e07c0c38aa45093a34c	0.0514763	M2	-0.776885	0.418629	Peripheral nodes	60	489.999	D_0__Bacteria	D_1__Proteobacteria	D_2__Alphaproteobacteria	D_3__Rhizobiales	D_4__uncultured	D_5__uncultured bacterium	D_6__
91a8244519704afe9499face3f57f4eb	0.0642228	M2	-0.196153	0.099723	Peripheral nodes	84	2608.04	D_0__Bacteria	D_1__Actinobacteria	D_2__Acidimicrobiia	D_3__Microtrichales	D_4__Ilumatobacteraceae	D_5__Ilumatobacter	D_6_
3dd0ab2aaf1035b8c4bfd58eb51a95a3	0.0775821	M2	0.263593	0.0831758	Peripheral nodes	103	3331.64	D_0__Bacteria	D_1__Acidobacteria	D_2__Subgroup 6	D_3_	D_4_	D_5_	D_6_
868371ab6551a5733ae986c2a513d2a5	0.0829748	M2	0.723339	0.249865	Peripheral nodes	122	2647.64	D_0__Bacteria	D_1__Bacteroidetes	D_2__Bacteroidia	D_3__Flavobacteriales	D_4__Flavobacteriaceae	D_5__Lutibacter	D_6_
5f2174decf6ce98afa770d0a69fe662b	0.0491476	M2	-0.196153	0.511206	Peripheral nodes	84	1626.39	D_0__Bacteria	D_1__Bacteroidetes	D_2__Bacteroidia	D_3__Bacteroidales	D_4__Prolixibacteraceae	D_5__WCHB1-32	D_6_
a89cffee276cd127ea53687801ebdc6e	0.0585849	M2	0.868522	0.481521	Peripheral nodes	128	6973.31	D_0__Bacteria	D_1__Firmicutes	D_2__Clostridia	D_3__Clostridiales	D_4__Lachnospiraceae	D_5_	D_6_
b18676ca45fa254754cc4cf0c1a11ac1	0.0481671	M2	-0.123562	0.481591	Peripheral nodes	87	4573.58	D_0__Bacteria	D_1__Bacteroidetes	D_2__Bacteroidia	D_3__Flavobacteriales	D_4__Flavobacteriaceae	D_5__Gillisia	D_6__uncultured bacterium
23e8a98e11203e75a768160d770eb95f	0.0503732	M2	0.868522	0.205516	Peripheral nodes	128	3500.52	D_0__Bacteria	D_1__Firmicutes	D_2__Bacilli	D_3__Bacillales	D_4__Planococcaceae	D_5__Planococcus	D_6_
ef837b01f1e54ea9ff17d99f0c1558fa	0.0587075	M2	0.626551	0.493005	Peripheral nodes	118	4286.4	D_0__Bacteria	D_1__Acidobacteria	D_2__Subgroup 6	D_3_	D_4_	D_5_	D_6_
fa0d7f44ef8c04c9138d2e660a68f6a9	0.0476768	M2	-0.801082	0.246059	Peripheral nodes	59	881.313	D_0__Bacteria	D_1__Chloroflexi	D_2__Anaerolineae	D_3__Anaerolineales	D_4__Anaerolineaceae	D_5__UTCFX1	D_6__uncultured Chloroflexi bacterium
9d8f0092b0593c39dbb5083a0ef5868a	0.112022	M2	0.432973	0	Peripheral nodes	110	3267.22	D_0__Bacteria	D_1__Actinobacteria	D_2__Actinobacteria	D_3__Propionibacteriales	D_4__Nocardioidaceae	D_5__Marmoricola	D_6_
ccbc1d9cfdbee3dd4cc1c395c848b1d5	0.0740278	M2	0.553959	0.471655	Peripheral nodes	115	4223.47	D_0__Bacteria	D_1__Gemmatimonadetes	D_2__Gemmatimonadetes	D_3__Gemmatimonadales	D_4__Gemmatimonadaceae	D_5__uncultured	D_6__uncultured Gemmatimonadales bacterium
482f6f74eaefd8b39d48af01f1eb32c5	0.0678996	M2	0.650748	0.465974	Peripheral nodes	119	1711.26	D_0__Bacteria	D_1__Proteobacteria	D_2__Gammaproteobacteria	D_3__Betaproteobacteriales	D_4__Burkholderiaceae	D_5_	D_6_
584e34d207fa28ae298343a3aadec732	0.0642228	M2	-0.244547	0.382041	Peripheral nodes	82	1718.34	D_0__Bacteria	D_1__Proteobacteria	D_2__Alphaproteobacteria	D_3__uncultured	D_4__uncultured forest soil bacterium	D_5__	D_6__
30f909c309bb40b14d3e5f289736f945	0.0470027	M2	0.771734	0	Peripheral nodes	124	3268.42	D_0__Bacteria	D_1__Bacteroidetes	D_2__Bacteroidia	D_3__Chitinophagales	D_4__Chitinophagaceae	D_5__uncultured	D_6_
1d8ebdaf2df5c44589561cb3b3d955c2	0.0481058	M2	-1.26083	0.497714	Peripheral nodes	40	488.423	D_0__Bacteria	D_1__Proteobacteria	D_2__Gammaproteobacteria	D_3__Nitrosococcales	D_4__Methylophagaceae	D_5__Methylophaga	D_6_
0ceb73f218698073312a6fd133b4ee6a	0.0500668	M2	-0.171956	0.480601	Peripheral nodes	85	4907.63	D_0__Bacteria	D_1__Proteobacteria	D_2__Gammaproteobacteria	D_3__Pseudomonadales	D_4__Pseudomonadaceae	D_5__Pseudomonas	D_6_
42625fb2d285c7609ad416babb029274	0.0533147	M2	0.529762	0.459791	Peripheral nodes	114	5568.79	D_0__Bacteria	D_1__Proteobacteria	D_2__Gammaproteobacteria	D_3__Xanthomonadales	D_4__uncultured	D_5__uncultured bacterium	D_6__
4526bdc22dec31d0c69d412c9b330248	0.0480445	M2	-1.23663	0.421658	Peripheral nodes	41	668.448	D_0__Bacteria	D_1__Chloroflexi	D_2__Chloroflexia	D_3__Thermomicrobiales	D_4__AKYG1722	D_5__uncultured bacterium	D_6__
d7e5148e5855a5076b79320b5713dadd	0.0444289	M2	-1.45441	0	Peripheral nodes	32	164.968	D_0__Bacteria	D_1__Chloroflexi	D_2__Anaerolineae	D_3__Ardenticatenales	D_4__uncultured	D_5__uncultured Chloroflexi bacterium	D_6__
9b64bd7579ea761af3631fb70b05724d	0.0433871	M2	-0.534913	0.474802	Peripheral nodes	70	645.665	D_0__Bacteria	D_1__Acidobacteria	D_2__Blastocatellia (Subgroup 4)	D_3__Pyrinomonadales	D_4__Pyrinomonadaceae	D_5__RB41	D_6_
83caa0a14412154651eb3667192bf411	0.0645292	M2	0.820128	0.499314	Peripheral nodes	126	2976.97	D_0__Bacteria	D_1__Proteobacteria	D_2__Alphaproteobacteria	D_3__Rhizobiales	D_4__Rhizobiaceae	D_5__Hoeflea	D_6_
00e3bc15d32f75f0feac4cc8d2872b77	0.0508022	M2	-1.86576	0	Peripheral nodes	15	124.992	D_0__Bacteria	D_1__Bacteroidetes	D_2__Bacteroidia	D_3__Flavobacteriales	D_4__Flavobacteriaceae	D_5__Subsaximicrobium	D_6__uncultured bacterium
175415ccfb1401214ac2cf6f8d6b13ba	0.0452869	M2	-0.631702	0.251545	Peripheral nodes	66	2783.23	D_0__Bacteria	D_1__Bacteroidetes	D_2__Bacteroidia	D_3__Bacteroidales	D_4__ML635J-40 aquatic group	D_5__uncultured Sphingobacteriia bacterium	D_6__
26204df74fa8bddf3b9c0cd8b3f49cc7	0.045961	M2	0.0942129	0.380746	Peripheral nodes	96	1654.29	D_0__Bacteria	D_1__Actinobacteria	D_2__Thermoleophilia	D_3__Solirubrobacterales	D_4__67-14	D_5__uncultured Rubrobacteria bacterium	D_6__
bb04659a757434a4a04e2e53e2353924	0.0468802	M2	-0.583308	0.49966	Peripheral nodes	68	1809.56	D_0__Bacteria	D_1__Proteobacteria	D_2__Alphaproteobacteria	D_3__Rhizobiales	D_4__Rhizobiaceae	D_5__Chelativorans	D_6__uncultured bacterium
c76e186051106b03ab06900bf2c8e74e	0.0421002	M2	-1.23663	0.471655	Peripheral nodes	41	294.65	D_0__Bacteria	D_1__Proteobacteria	D_2__Gammaproteobacteria	D_3__AT-s16	D_4__uncultured gamma proteobacterium	D_5__	D_6__
286cd5a9a60bfc37b75f25be8e9ed678	0.0521504	M2	-0.171956	0.492503	Peripheral nodes	85	2216.81	D_0__Bacteria	D_1__Rokubacteria	D_2__NC10	D_3__Rokubacteriales	D_4__uncultured bacterium	D_5__	D_6__
0d67e86a7f5f22931292123ba2915570	0.0593203	M2	0.45717	0.446623	Peripheral nodes	111	11701	D_0__Bacteria	D_1__Proteobacteria	D_2__Alphaproteobacteria	D_3__Rhizobiales	D_4__Beijerinckiaceae	D_5__Salinarimonas	D_6__uncultured bacterium
8c764a38460a413616b65f40adee919d	0.046635	M2	0.771734	0.520969	Peripheral nodes	124	2799.19	D_0__Bacteria	D_1__Firmicutes	D_2__Bacilli	D_3__Bacillales	D_4__Bacillaceae	D_5__Bacillus	D_6_
dd27fc566827dfa6575c7e78ea4cbcf6	0.0588913	M2	0.578156	0.226843	Peripheral nodes	116	2874.11	D_0__Bacteria	D_1__Acidobacteria	D_2__Subgroup 6	D_3_	D_4_	D_5_	D_6_
c897c27375139cb462709391f3c3b577	0.0424679	M2	-1.43021	0.464899	Peripheral nodes	33	1618.61	D_0__Bacteria	D_1__Planctomycetes	D_2__Planctomycetacia	D_3__Pirellulales	D_4__Pirellulaceae	D_5__uncultured	D_6_
0afe0d37031ef5cb90673c7abc93bdfa	0.193894	M2	0.311987	0.471326	Peripheral nodes	105	2396.12	D_0__Bacteria	D_1__Proteobacteria	D_2__Gammaproteobacteria	D_3__Xanthomonadales	D_4__Xanthomonadaceae	D_5__Lysobacter	D_6__uncultured proteobacterium
452f2cbbed015be572eb0ea29f645e6a	0.0398941	M2	-1.55119	0.322687	Peripheral nodes	28	137.248	D_0__Bacteria	D_1__Bacteroidetes	D_2__Bacteroidia	D_3__Flavobacteriales	D_4__Flavobacteriaceae	D_5__uncultured	D_6__uncultured Flavobacteriaceae bacterium
c284bb7c90127c768a1b9d35d6421b49	0.0394039	M2	0.481368	0.24013	Peripheral nodes	112	5164.39	D_0__Bacteria	D_1__Proteobacteria	D_2__Alphaproteobacteria	D_3__uncultured	D_4__uncultured forest soil bacterium	D_5__	D_6__
f8cb42dbae6836b13533dc88899d90fb	0.0402618	M2	-0.801082	0.335306	Peripheral nodes	59	433.4	D_0__Bacteria	D_1__Actinobacteria	D_2__Actinobacteria	D_3__Propionibacteriales	D_4__Propionibacteriaceae	D_5__Microlunatus	D_6_
4a7f0bfcd4fa5a1a50d27d8fd0c1fa23	0.0475543	M2	-0.704294	0.21875	Peripheral nodes	63	1914.38	D_0__Bacteria	D_1__Acidobacteria	D_2__Subgroup 6	D_3_	D_4_	D_5_	D_6_
74481012eb89d34c27a68ceec78f458a	0.0489637	M2	0.0942129	0.356786	Peripheral nodes	96	1400.17	D_0__Bacteria	D_1__Bacteroidetes	D_2__Bacteroidia	D_3__Cytophagales	D_4__Cyclobacteriaceae	D_5__Algoriphagus	D_6__uncultured Bacteroidetes bacterium
7ebf5ecaaeacd0eaf6859c50885efea8	0.0386072	M2	-0.873674	0	Peripheral nodes	56	624.993	D_0__Bacteria	D_1__Firmicutes	D_2__Clostridia	D_3__Clostridiales	D_4__Clostridiaceae 2	D_5__Anoxynatronum	D_6__uncultured bacterium
b1b3de9291ce1fa77e4003b6cba2a3c2	0.0427743	M2	-0.123562	0	Peripheral nodes	87	1524.63	D_0__Bacteria	D_1__Firmicutes	D_2__Clostridia	D_3__Clostridiales	D_4__Peptococcaceae	D_5__Desulfosporosinus	D_6_
4d880b8149397c216ca1ca952a6f73d7	0.0395877	M2	-1.06725	0.449435	Peripheral nodes	48	461.037	D_0__Bacteria	D_1__Firmicutes	D_2__Clostridia	D_3__Thermoanaerobacterales	D_4__SRB2	D_5__uncultured bacterium	D_6__
51d95bb57cf179498f28504ede505a35	0.0427743	M2	0.384579	0.21875	Peripheral nodes	108	2847.46	D_0__Bacteria	D_1__Cyanobacteria	D_2__Oxyphotobacteria	D_3__Phormidesmiales	D_4__Nodosilineaceae	D_5__Nodosilinea PCC-7104	D_6_
02c54196746267c04d547a7a9f93ec58	0.0379331	M2	0.699142	0.48776	Peripheral nodes	121	4816.23	D_0__Bacteria	D_1__Bacteroidetes	D_2__Bacteroidia	D_3__Bacteroidales	D_4__ML635J-40 aquatic group	D_5_	D_6_
1b7f253fda9009a6d35b49167883f828	0.0609749	M2	0.771734	0.437045	Peripheral nodes	124	3664.66	D_0__Bacteria	D_1__Acidobacteria	D_2__Subgroup 6	D_3_	D_4_	D_5_	D_6_
[truncated: 2,237 more rows]

## Sheet: TableS7
Table S7. Summary of the best ordinary least squares (OLS) multiple regression models for the effects of abiotic and biotic variables on species richness of bacteria and archaea.
[truncated: 13 more rows]

[truncated: 2 more sheets: TableS8, TableS9]
